# Supplementary material for: Twenty-Five Years of Propagation in Suspension Cell Culture Results in Substantial Alterations of the Arabidopsis Thaliana Genome
Source: Genes (Basel). 2019 Sep 2;10(9):671. doi: 10.3390/genes10090671 (PMC6770967; doi:10.3390/genes10090671)
Supplement: Supplementary file 1 [file genes-10-00671-s001.zip]

Archive with 12 entries (11 files):
- 20190813/
- 20190813/Figure S1.png
- 20190813/Figure S2.png
- 20190813/Figure S4.png
- 20190813/Figure S3.png
- 20190813/File S1.pdf
- 20190813/File S2.txt
- 20190813/File S3.txt
- 20190813/File S4.txt
- 20190813/File S5.txt
- 20190813/File S6.txt
- 20190813/File S7.zip
