# Supplementary material for: Twenty-Five Years of Propagation in Suspension Cell Culture Results in Substantial Alterations of the Arabidopsis Thaliana Genome
Source: Genes (Basel). 2019 Sep 2;10(9):671. doi: 10.3390/genes10090671 (PMC6770967; doi:10.3390/genes10090671)
Supplement: Supplementary file 1 [file genes-10-00671-s001.zip › 20190813/File S2.txt]

#CHROM	POS	ID	REF	ALT	QUAL	FILTER	INFO	FORMAT	DATA_SET
Chr1	1339	.	C	T	562.77	PASS	AC=1;AF=0.500;AN=2;BaseQRankSum=0.606;ClippingRankSum=0.000;DP=69;ExcessHet=3.0103;FS=3.671;MLEAC=1;MLEAF=0.500;MQ=60.00;MQRankSum=0.000;QD=8.16;ReadPosRankSum=-1.455;SOR=1.230	GT:AD:DP:GQ:PL	0/1:49,20:69:99:591,0,1655
Chr1	1835	.	C	T	829.77	PASS	AC=1;AF=0.500;AN=2;BaseQRankSum=0.787;ClippingRankSum=0.000;DP=82;ExcessHet=3.0103;FS=16.594;MLEAC=1;MLEAF=0.500;MQ=60.00;MQRankSum=0.000;QD=10.12;ReadPosRankSum=0.215;SOR=1.207	GT:AD:DP:GQ:PL	0/1:54,28:82:99:858,0,1849
Chr1	2082	.	AT	A	729.73	PASS	AC=1;AF=0.500;AN=2;BaseQRankSum=0.710;ClippingRankSum=0.000;DP=90;ExcessHet=3.0103;FS=9.127;MLEAC=1;MLEAF=0.500;MQ=60.12;MQRankSum=1.291;QD=8.49;ReadPosRankSum=-1.284;SOR=1.269	GT:AD:DP:GQ:PL	0/1:53,33:86:99:767,0,1387
Chr1	2438	.	G	A	972.77	PASS	AC=1;AF=0.500;AN=2;BaseQRankSum=0.832;ClippingRankSum=0.000;DP=87;ExcessHet=3.0103;FS=2.946;MLEAC=1;MLEAF=0.500;MQ=60.00;MQRankSum=0.000;QD=11.18;ReadPosRankSum=-0.730;SOR=1.066	GT:AD:DP:GQ:PL	0/1:55,32:87:99:1001,0,1968
Chr1	5679	.	G	GT	431.73	PASS	AC=1;AF=0.500;AN=2;BaseQRankSum=-1.981;ClippingRankSum=0.000;DP=88;ExcessHet=3.0103;FS=0.899;MLEAC=1;MLEAF=0.500;MQ=60.00;MQRankSum=0.000;QD=5.20;ReadPosRankSum=-0.892;SOR=0.542	GT:AD:DP:GQ:PL	0/1:57,26:83:99:469,0,1372
Chr1	6291	.	C	T	597.77	PASS	AC=1;AF=0.500;AN=2;BaseQRankSum=0.719;ClippingRankSum=0.000;DP=82;ExcessHet=3.0103;FS=3.380;MLEAC=1;MLEAF=0.500;MQ=60.00;MQRankSum=0.000;QD=7.29;ReadPosRankSum=1.566;SOR=1.146	GT:AD:DP:GQ:PL	0/1:60,22:82:99:626,0,2079
Chr1	6324	.	T	TA	2399.73	PASS	AC=2;AF=1.00;AN=2;DP=75;ExcessHet=3.0103;FS=0.000;MLEAC=2;MLEAF=1.00;MQ=60.00;QD=32.43;SOR=0.927	GT:AD:DP:GQ:PL	1/1:0,74:74:99:2437,226,0
Chr1	7674	.	C	T	846.77	PASS	AC=1;AF=0.500;AN=2;BaseQRankSum=0.276;ClippingRankSum=0.000;DP=67;ExcessHet=3.0103;FS=2.047;MLEAC=1;MLEAF=0.500;MQ=60.00;MQRankSum=0.000;QD=12.64;ReadPosRankSum=0.105;SOR=0.985	GT:AD:DP:GQ:PL	0/1:39,28:67:99:875,0,1233
Chr1	9971	.	C	CAT	695.73	PASS	AC=1;AF=0.500;AN=2;BaseQRankSum=-0.675;ClippingRankSum=0.000;DP=76;ExcessHet=3.0103;FS=2.088;MLEAC=1;MLEAF=0.500;MQ=60.00;MQRankSum=0.000;QD=9.94;ReadPosRankSum=-0.791;SOR=0.849	GT:AD:DP:GQ:PL	0/1:45,25:70:99:733,0,1463
Chr1	10012	.	G	A	775.77	PASS	AC=1;AF=0.500;AN=2;BaseQRankSum=0.722;ClippingRankSum=0.000;DP=78;ExcessHet=3.0103;FS=0.901;MLEAC=1;MLEAF=0.500;MQ=60.00;MQRankSum=0.000;QD=9.95;ReadPosRankSum=0.431;SOR=0.665	GT:AD:DP:GQ:PL	0/1:51,27:78:99:804,0,1795
Chr1	11304	.	CT	C	1012.73	PASS	AC=1;AF=0.500;AN=2;BaseQRankSum=-1.593;ClippingRankSum=0.000;DP=79;ExcessHet=3.0103;FS=3.145;MLEAC=1;MLEAF=0.500;MQ=60.27;MQRankSum=1.278;QD=13.87;ReadPosRankSum=-1.229;SOR=0.869	GT:AD:DP:GQ:PL	0/1:32,41:73:99:1050,0,751
Chr1	22133	.	TA	T	1112.73	PASS	AC=1;AF=0.500;AN=2;BaseQRankSum=0.905;ClippingRankSum=0.000;DP=109;ExcessHet=3.0103;FS=1.589;MLEAC=1;MLEAF=0.500;MQ=60.00;MQRankSum=0.000;QD=10.60;ReadPosRankSum=0.259;SOR=0.935	GT:AD:DP:GQ:PL	0/1:59,46:105:99:1150,0,1553
Chr1	23075	.	CAA	C,CA	2082.73	PASS	AC=1,1;AF=0.500,0.500;AN=2;BaseQRankSum=1.265;ClippingRankSum=0.000;DP=92;ExcessHet=3.0103;FS=0.000;MLEAC=1,1;MLEAF=0.500,0.500;MQ=60.24;MQRankSum=0.445;QD=23.40;ReadPosRankSum=-0.168;SOR=0.573	GT:AD:DP:GQ:PL	1/2:7,27,55:89:99:2120,1207,1383,552,0,494
Chr1	24669	.	G	T	923.77	PASS	AC=1;AF=0.500;AN=2;BaseQRankSum=-0.169;ClippingRankSum=0.000;DP=80;ExcessHet=3.0103;FS=0.875;MLEAC=1;MLEAF=0.500;MQ=60.00;MQRankSum=0.000;QD=11.55;ReadPosRankSum=0.271;SOR=0.883	GT:AD:DP:GQ:PL	0/1:50,30:80:99:952,0,1730
Chr1	30355	.	GT	G	428.73	PASS	AC=1;AF=0.500;AN=2;BaseQRankSum=-0.482;ClippingRankSum=0.000;DP=70;ExcessHet=3.0103;FS=3.541;MLEAC=1;MLEAF=0.500;MQ=60.15;MQRankSum=1.352;QD=6.40;ReadPosRankSum=-1.337;SOR=1.179	GT:AD:DP:GQ:PL	0/1:44,23:67:99:466,0,1001
Chr1	31272	.	G	T	1315.77	PASS	AC=1;AF=0.500;AN=2;BaseQRankSum=0.000;ClippingRankSum=0.000;DP=96;ExcessHet=3.0103;FS=2.699;MLEAC=1;MLEAF=0.500;MQ=60.00;MQRankSum=0.000;QD=14.15;ReadPosRankSum=1.466;SOR=0.462	GT:AD:DP:GQ:PL	0/1:51,42:93:99:1344,0,1737
Chr1	31888	.	GA	G	1253.73	PASS	AC=1;AF=0.500;AN=2;BaseQRankSum=0.629;ClippingRankSum=0.000;DP=87;ExcessHet=3.0103;FS=0.000;MLEAC=1;MLEAF=0.500;MQ=60.00;MQRankSum=0.000;QD=15.11;ReadPosRankSum=-0.929;SOR=0.743	GT:AD:DP:GQ:PL	0/1:28,55:83:99:1291,0,551
Chr1	33968	.	GT	G	601.73	PASS	AC=1;AF=0.500;AN=2;BaseQRankSum=0.100;ClippingRankSum=0.000;DP=74;ExcessHet=3.0103;FS=0.000;MLEAC=1;MLEAF=0.500;MQ=60.00;MQRankSum=0.000;QD=8.48;ReadPosRankSum=0.279;SOR=0.663	GT:AD:DP:GQ:PL	0/1:40,31:71:99:639,0,912
Chr1	36236	.	C	T	911.77	PASS	AC=1;AF=0.500;AN=2;BaseQRankSum=-0.931;ClippingRankSum=0.000;DP=93;ExcessHet=3.0103;FS=2.829;MLEAC=1;MLEAF=0.500;MQ=60.00;MQRankSum=0.000;QD=9.80;ReadPosRankSum=-1.754;SOR=1.022	GT:AD:DP:GQ:PL	0/1:60,33:93:99:940,0,2085
Chr1	40008	.	C	T	1058.77	PASS	AC=1;AF=0.500;AN=2;BaseQRankSum=-0.624;ClippingRankSum=0.000;DP=87;ExcessHet=3.0103;FS=9.147;MLEAC=1;MLEAF=0.500;MQ=60.00;MQRankSum=0.000;QD=12.17;ReadPosRankSum=0.695;SOR=1.678	GT:AD:DP:GQ:PL	0/1:51,36:87:99:1087,0,1703
Chr1	41749	.	GA	G	1383.73	PASS	AC=1;AF=0.500;AN=2;BaseQRankSum=0.794;ClippingRankSum=0.000;DP=71;ExcessHet=3.0103;FS=5.938;MLEAC=1;MLEAF=0.500;MQ=60.00;MQRankSum=0.000;QD=20.35;ReadPosRankSum=-0.331;SOR=1.719	GT:AD:DP:GQ:PL	0/1:9,59:68:50:1421,0,50
Chr1	41973	.	G	T	1045.77	PASS	AC=1;AF=0.500;AN=2;BaseQRankSum=-0.303;ClippingRankSum=0.000;DP=87;ExcessHet=3.0103;FS=2.821;MLEAC=1;MLEAF=0.500;MQ=60.00;MQRankSum=0.000;QD=12.02;ReadPosRankSum=0.261;SOR=0.552	GT:AD:DP:GQ:PL	0/1:50,37:87:99:1074,0,2096
Chr1	41977	.	TA	T	1958.73	PASS	AC=1;AF=0.500;AN=2;BaseQRankSum=-0.834;ClippingRankSum=0.000;DP=87;ExcessHet=3.0103;FS=0.000;MLEAC=1;MLEAF=0.500;MQ=60.00;MQRankSum=0.000;QD=23.60;ReadPosRankSum=-1.148;SOR=0.762	GT:AD:DP:GQ:PL	0/1:22,61:83:99:1996,0,388
Chr1	42868	.	G	GT	316.73	PASS	AC=1;AF=0.500;AN=2;BaseQRankSum=-0.553;ClippingRankSum=0.000;DP=92;ExcessHet=3.0103;FS=0.962;MLEAC=1;MLEAF=0.500;MQ=60.12;MQRankSum=0.000;QD=3.73;ReadPosRankSum=0.073;SOR=0.560	GT:AD:DP:GQ:PL	0/1:61,24:85:99:354,0,1391
Chr1	43845	.	GA	G	399.73	PASS	AC=1;AF=0.500;AN=2;BaseQRankSum=0.159;ClippingRankSum=0.000;DP=84;ExcessHet=3.0103;FS=2.123;MLEAC=1;MLEAF=0.500;MQ=60.00;MQRankSum=0.000;QD=4.82;ReadPosRankSum=-1.263;SOR=0.585	GT:AD:DP:GQ:PL	0/1:62,21:83:99:437,0,1765
Chr1	43985	.	G	A	778.77	PASS	AC=1;AF=0.500;AN=2;BaseQRankSum=-0.095;ClippingRankSum=0.000;DP=74;ExcessHet=3.0103;FS=10.544;MLEAC=1;MLEAF=0.500;MQ=60.00;MQRankSum=0.000;QD=10.52;ReadPosRankSum=-0.331;SOR=0.852	GT:AD:DP:GQ:PL	0/1:47,27:74:99:807,0,1618
Chr1	46399	.	A	C	832.77	PASS	AC=1;AF=0.500;AN=2;BaseQRankSum=-0.319;ClippingRankSum=0.000;DP=92;ExcessHet=3.0103;FS=2.968;MLEAC=1;MLEAF=0.500;MQ=60.00;MQRankSum=0.000;QD=9.05;ReadPosRankSum=1.348;SOR=1.044	GT:AD:DP:GQ:PL	0/1:63,29:92:99:861,0,2183
Chr1	46830	.	TA	T	531.73	PASS	AC=1;AF=0.500;AN=2;BaseQRankSum=-0.241;ClippingRankSum=0.000;DP=92;ExcessHet=3.0103;FS=0.000;MLEAC=1;MLEAF=0.500;MQ=60.00;MQRankSum=0.000;QD=6.26;ReadPosRankSum=1.121;SOR=0.652	GT:AD:DP:GQ:PL	0/1:55,30:85:99:569,0,1290
Chr1	50822	.	C	G	167.77	PASS	AC=1;AF=0.500;AN=2;BaseQRankSum=-0.156;ClippingRankSum=0.000;DP=76;ExcessHet=3.0103;FS=2.810;MLEAC=1;MLEAF=0.500;MQ=60.00;MQRankSum=0.000;QD=2.21;ReadPosRankSum=1.168;SOR=0.316	GT:AD:DP:GQ:PL	0/1:64,12:76:99:196,0,2263
Chr1	51001	.	C	T	684.77	PASS	AC=1;AF=0.500;AN=2;BaseQRankSum=0.484;ClippingRankSum=0.000;DP=83;ExcessHet=3.0103;FS=4.840;MLEAC=1;MLEAF=0.500;MQ=60.00;MQRankSum=0.000;QD=8.35;ReadPosRankSum=0.414;SOR=0.591	GT:AD:DP:GQ:PL	0/1:58,24:82:99:713,0,1939
Chr1	53236	.	GT	G	502.73	PASS	AC=1;AF=0.500;AN=2;BaseQRankSum=-1.829;ClippingRankSum=0.000;DP=89;ExcessHet=3.0103;FS=0.000;MLEAC=1;MLEAF=0.500;MQ=60.12;MQRankSum=1.575;QD=5.91;ReadPosRankSum=-1.525;SOR=0.676	GT:AD:DP:GQ:PL	0/1:60,25:85:99:540,0,1644
Chr1	53575	.	C	T	919.77	PASS	AC=1;AF=0.500;AN=2;BaseQRankSum=-0.192;ClippingRankSum=0.000;DP=75;ExcessHet=3.0103;FS=0.928;MLEAC=1;MLEAF=0.500;MQ=60.00;MQRankSum=0.000;QD=12.26;ReadPosRankSum=-0.594;SOR=0.883	GT:AD:DP:GQ:PL	0/1:46,29:75:99:948,0,1635
Chr1	54528	.	TTCA	T	866.73	PASS	AC=1;AF=0.500;AN=2;BaseQRankSum=0.662;ClippingRankSum=0.000;DP=85;ExcessHet=3.0103;FS=17.226;MLEAC=1;MLEAF=0.500;MQ=60.13;MQRankSum=1.494;QD=10.57;ReadPosRankSum=-0.549;SOR=1.933	GT:AD:DP:GQ:PL	0/1:56,26:82:99:904,0,2511
Chr1	55749	.	CT	C	565.73	PASS	AC=1;AF=0.500;AN=2;BaseQRankSum=-1.031;ClippingRankSum=0.000;DP=79;ExcessHet=3.0103;FS=4.752;MLEAC=1;MLEAF=0.500;MQ=60.27;MQRankSum=1.994;QD=7.44;ReadPosRankSum=0.426;SOR=0.878	GT:AD:DP:GQ:PL	0/1:50,26:76:99:603,0,1317
Chr1	57003	.	CA	C	1211.73	PASS	AC=1;AF=0.500;AN=2;BaseQRankSum=-0.360;ClippingRankSum=0.000;DP=74;ExcessHet=3.0103;FS=0.946;MLEAC=1;MLEAF=0.500;MQ=60.00;MQRankSum=0.000;QD=16.60;ReadPosRankSum=-0.725;SOR=0.597	GT:AD:DP:GQ:PL	0/1:24,49:73:99:1249,0,477
Chr1	58172	.	G	A	651.77	PASS	AC=1;AF=0.500;AN=2;BaseQRankSum=0.322;ClippingRankSum=0.000;DP=74;ExcessHet=3.0103;FS=0.000;MLEAC=1;MLEAF=0.500;MQ=60.00;MQRankSum=0.000;QD=8.81;ReadPosRankSum=-0.657;SOR=0.674	GT:AD:DP:GQ:PL	0/1:52,22:74:99:680,0,1834
Chr1	59725	.	C	G	1038.77	PASS	AC=1;AF=0.500;AN=2;BaseQRankSum=-1.252;ClippingRankSum=0.000;DP=99;ExcessHet=3.0103;FS=5.250;MLEAC=1;MLEAF=0.500;MQ=60.00;MQRankSum=0.000;QD=10.60;ReadPosRankSum=0.341;SOR=0.671	GT:AD:DP:GQ:PL	0/1:63,35:98:99:1067,0,2161
Chr1	60979	.	G	A	841.77	PASS	AC=1;AF=0.500;AN=2;BaseQRankSum=0.742;ClippingRankSum=0.000;DP=87;ExcessHet=3.0103;FS=0.000;MLEAC=1;MLEAF=0.500;MQ=60.00;MQRankSum=0.000;QD=9.68;ReadPosRankSum=0.511;SOR=0.661	GT:AD:DP:GQ:PL	0/1:59,28:87:99:870,0,2067
Chr1	61019	.	GT	G	698.73	PASS	AC=1;AF=0.500;AN=2;BaseQRankSum=1.757;ClippingRankSum=0.000;DP=87;ExcessHet=3.0103;FS=0.000;MLEAC=1;MLEAF=0.500;MQ=60.00;MQRankSum=0.000;QD=8.42;ReadPosRankSum=1.488;SOR=0.680	GT:AD:DP:GQ:PL	0/1:52,31:83:99:736,0,1519
Chr1	62346	.	CAAGAAG	C	827.73	PASS	AC=1;AF=0.500;AN=2;BaseQRankSum=-1.052;ClippingRankSum=0.000;DP=104;ExcessHet=3.0103;FS=0.853;MLEAC=1;MLEAF=0.500;MQ=60.10;MQRankSum=1.439;QD=8.71;ReadPosRankSum=-1.607;SOR=0.566	GT:AD:DP:GQ:PL	0/1:66,29:95:99:865,0,3586
Chr1	63637	.	C	T	318.77	PASS	AC=1;AF=0.500;AN=2;BaseQRankSum=-0.666;ClippingRankSum=0.000;DP=81;ExcessHet=3.0103;FS=2.324;MLEAC=1;MLEAF=0.500;MQ=60.00;MQRankSum=0.000;QD=4.04;ReadPosRankSum=-0.412;SOR=0.873	GT:AD:DP:GQ:PL	0/1:63,16:79:99:347,0,2159
Chr1	66501	.	G	A	469.77	PASS	AC=1;AF=0.500;AN=2;BaseQRankSum=-0.588;ClippingRankSum=0.000;DP=83;ExcessHet=3.0103;FS=0.000;MLEAC=1;MLEAF=0.500;MQ=60.00;MQRankSum=0.000;QD=5.66;ReadPosRankSum=-1.124;SOR=0.667	GT:AD:DP:GQ:PL	0/1:64,19:83:99:498,0,2284
Chr1	68834	.	G	A	1111.77	PASS	AC=1;AF=0.500;AN=2;BaseQRankSum=0.925;ClippingRankSum=0.000;DP=86;ExcessHet=3.0103;FS=2.937;MLEAC=1;MLEAF=0.500;MQ=60.00;MQRankSum=0.000;QD=12.93;ReadPosRankSum=0.501;SOR=0.835	GT:AD:DP:GQ:PL	0/1:52,34:86:99:1140,0,1733
Chr1	68942	.	CTTT	C	2478.73	PASS	AC=2;AF=1.00;AN=2;BaseQRankSum=1.671;ClippingRankSum=0.000;DP=91;ExcessHet=3.0103;FS=0.000;MLEAC=1;MLEAF=0.500;MQ=60.00;MQRankSum=0.000;QD=30.60;ReadPosRankSum=-1.194;SOR=0.470	GT:AD:DP:GQ:PL	1/1:13,68:81:62:2246,62,0
Chr1	69576	.	G	GT	507.73	PASS	AC=1;AF=0.500;AN=2;BaseQRankSum=-0.759;ClippingRankSum=0.000;DP=93;ExcessHet=3.0103;FS=5.814;MLEAC=1;MLEAF=0.500;MQ=60.12;MQRankSum=1.497;QD=5.52;ReadPosRankSum=-0.068;SOR=1.205	GT:AD:DP:GQ:PL	0/1:63,29:92:99:545,0,1612
Chr1	71752	.	A	G	926.77	PASS	AC=1;AF=0.500;AN=2;BaseQRankSum=0.362;ClippingRankSum=0.000;DP=98;ExcessHet=3.0103;FS=0.811;MLEAC=1;MLEAF=0.500;MQ=60.00;MQRankSum=0.000;QD=9.46;ReadPosRankSum=-2.076;SOR=0.768	GT:AD:DP:GQ:PL	0/1:66,32:98:99:955,0,2173
Chr1	72602	.	C	T	880.77	PASS	AC=1;AF=0.500;AN=2;BaseQRankSum=0.276;ClippingRankSum=0.000;DP=76;ExcessHet=3.0103;FS=7.887;MLEAC=1;MLEAF=0.500;MQ=60.00;MQRankSum=0.000;QD=11.59;ReadPosRankSum=-0.630;SOR=1.154	GT:AD:DP:GQ:PL	0/1:47,29:76:99:909,0,1591
Chr1	73591	.	G	A	764.77	PASS	AC=1;AF=0.500;AN=2;BaseQRankSum=-0.307;ClippingRankSum=0.000;DP=76;ExcessHet=3.0103;FS=6.354;MLEAC=1;MLEAF=0.500;MQ=60.00;MQRankSum=0.000;QD=10.06;ReadPosRankSum=3.077;SOR=0.406	GT:AD:DP:GQ:PL	0/1:49,27:76:99:793,0,1615
Chr1	74142	.	C	A	1030.77	PASS	AC=1;AF=0.500;AN=2;BaseQRankSum=-1.347;ClippingRankSum=0.000;DP=79;ExcessHet=3.0103;FS=11.735;MLEAC=1;MLEAF=0.500;MQ=60.00;MQRankSum=0.000;QD=13.05;ReadPosRankSum=0.989;SOR=1.724	GT:AD:DP:GQ:PL	0/1:46,33:79:99:1059,0,1638
Chr1	74337	.	C	T	841.77	PASS	AC=1;AF=0.500;AN=2;BaseQRankSum=-0.763;ClippingRankSum=0.000;DP=82;ExcessHet=3.0103;FS=5.955;MLEAC=1;MLEAF=0.500;MQ=60.00;MQRankSum=0.000;QD=10.27;ReadPosRankSum=-0.993;SOR=0.286	GT:AD:DP:GQ:PL	0/1:50,32:82:99:870,0,1626
Chr1	76636	.	AT	A	563.73	PASS	AC=1;AF=0.500;AN=2;BaseQRankSum=-2.285;ClippingRankSum=0.000;DP=76;ExcessHet=3.0103;FS=12.805;MLEAC=1;MLEAF=0.500;MQ=60.00;MQRankSum=0.000;QD=7.72;ReadPosRankSum=-0.830;SOR=1.416	GT:AD:DP:GQ:PL	0/1:46,27:73:99:601,0,1178
Chr1	78040	.	G	A	789.77	PASS	AC=1;AF=0.500;AN=2;BaseQRankSum=-1.850;ClippingRankSum=0.000;DP=93;ExcessHet=3.0103;FS=0.835;MLEAC=1;MLEAF=0.500;MQ=60.00;MQRankSum=0.000;QD=8.49;ReadPosRankSum=-1.016;SOR=0.705	GT:AD:DP:GQ:PL	0/1:64,29:93:99:818,0,2285
Chr1	78929	.	T	TG	493.73	PASS	AC=1;AF=0.500;AN=2;BaseQRankSum=-1.818;ClippingRankSum=0.000;DP=91;ExcessHet=3.0103;FS=7.918;MLEAC=1;MLEAF=0.500;MQ=60.00;MQRankSum=0.000;QD=5.68;ReadPosRankSum=-0.089;SOR=1.403	GT:AD:DP:GQ:PL	0/1:61,26:87:99:531,0,1600
Chr1	79331	.	GA	G	744.73	PASS	AC=1;AF=0.500;AN=2;BaseQRankSum=0.138;ClippingRankSum=0.000;DP=84;ExcessHet=3.0103;FS=0.850;MLEAC=1;MLEAF=0.500;MQ=60.00;MQRankSum=0.000;QD=9.08;ReadPosRankSum=-2.835;SOR=0.648	GT:AD:DP:GQ:PL	0/1:49,33:82:99:782,0,1292
Chr1	79902	.	G	A	785.77	PASS	AC=1;AF=0.500;AN=2;BaseQRankSum=0.636;ClippingRankSum=0.000;DP=84;ExcessHet=3.0103;FS=4.592;MLEAC=1;MLEAF=0.500;MQ=60.00;MQRankSum=0.000;QD=9.35;ReadPosRankSum=-0.041;SOR=1.273	GT:AD:DP:GQ:PL	0/1:57,27:84:99:814,0,1887
Chr1	80160	.	AT	A	716.73	PASS	AC=1;AF=0.500;AN=2;BaseQRankSum=0.035;ClippingRankSum=0.000;DP=79;ExcessHet=3.0103;FS=0.000;MLEAC=1;MLEAF=0.500;MQ=60.00;MQRankSum=0.000;QD=9.69;ReadPosRankSum=-2.127;SOR=0.749	GT:AD:DP:GQ:PL	0/1:42,32:74:99:754,0,1056
Chr1	81177	.	GT	G	422.73	PASS	AC=1;AF=0.500;AN=2;BaseQRankSum=-1.584;ClippingRankSum=0.000;DP=93;ExcessHet=3.0103;FS=6.459;MLEAC=1;MLEAF=0.500;MQ=60.23;MQRankSum=2.268;QD=4.92;ReadPosRankSum=0.194;SOR=1.519	GT:AD:DP:GQ:PL	0/1:62,24:86:99:460,0,1499
Chr1	81686	.	C	CA	365.73	PASS	AC=1;AF=0.500;AN=2;BaseQRankSum=-1.738;ClippingRankSum=0.000;DP=103;ExcessHet=3.0103;FS=3.260;MLEAC=1;MLEAF=0.500;MQ=60.00;MQRankSum=0.000;QD=3.98;ReadPosRankSum=1.758;SOR=0.350	GT:AD:DP:GQ:PL	0/1:66,26:92:99:403,0,1505
Chr1	82253	.	T	A	859.77	PASS	AC=1;AF=0.500;AN=2;BaseQRankSum=1.019;ClippingRankSum=0.000;DP=83;ExcessHet=3.0103;FS=3.045;MLEAC=1;MLEAF=0.500;MQ=60.00;MQRankSum=0.000;QD=10.36;ReadPosRankSum=0.896;SOR=1.071	GT:AD:DP:GQ:PL	0/1:54,29:83:99:888,0,1866
Chr1	82943	.	C	T	360.77	PASS	AC=1;AF=0.500;AN=2;BaseQRankSum=0.515;ClippingRankSum=0.000;DP=70;ExcessHet=3.0103;FS=0.000;MLEAC=1;MLEAF=0.500;MQ=60.00;MQRankSum=0.000;QD=5.15;ReadPosRankSum=0.691;SOR=0.624	GT:AD:DP:GQ:PL	0/1:54,16:70:99:389,0,1728
Chr1	87507	.	A	AG	883.73	PASS	AC=1;AF=0.500;AN=2;BaseQRankSum=0.598;ClippingRankSum=0.000;DP=86;ExcessHet=3.0103;FS=9.487;MLEAC=1;MLEAF=0.500;MQ=60.00;MQRankSum=0.000;QD=10.28;ReadPosRankSum=2.226;SOR=1.209	GT:AD:DP:GQ:PL	0/1:56,30:86:99:921,0,1886
Chr1	88745	.	CT	C	602.73	PASS	AC=1;AF=0.500;AN=2;BaseQRankSum=-0.496;ClippingRankSum=0.000;DP=80;ExcessHet=3.0103;FS=4.608;MLEAC=1;MLEAF=0.500;MQ=60.00;MQRankSum=0.000;QD=7.83;ReadPosRankSum=-0.158;SOR=0.693	GT:AD:DP:GQ:PL	0/1:48,29:77:99:640,0,1143
Chr1	94520	.	C	T	885.77	PASS	AC=1;AF=0.500;AN=2;BaseQRankSum=0.894;ClippingRankSum=0.000;DP=74;ExcessHet=3.0103;FS=0.000;MLEAC=1;MLEAF=0.500;MQ=60.00;MQRankSum=0.000;QD=11.97;ReadPosRankSum=1.198;SOR=0.745	GT:AD:DP:GQ:PL	0/1:46,28:74:99:914,0,1526
Chr1	98825	.	C	T	948.77	PASS	AC=1;AF=0.500;AN=2;BaseQRankSum=-0.563;ClippingRankSum=0.000;DP=94;ExcessHet=3.0103;FS=4.055;MLEAC=1;MLEAF=0.500;MQ=60.00;MQRankSum=0.000;QD=10.09;ReadPosRankSum=-1.964;SOR=0.626	GT:AD:DP:GQ:PL	0/1:62,32:94:99:977,0,2184
Chr1	99002	.	A	G	966.77	PASS	AC=1;AF=0.500;AN=2;BaseQRankSum=0.631;ClippingRankSum=0.000;DP=89;ExcessHet=3.0103;FS=1.791;MLEAC=1;MLEAF=0.500;MQ=60.00;MQRankSum=0.000;QD=10.86;ReadPosRankSum=-0.676;SOR=0.733	GT:AD:DP:GQ:PL	0/1:57,32:89:99:995,0,1896
Chr1	99935	.	T	TA	677.73	PASS	AC=1;AF=0.500;AN=2;BaseQRankSum=0.270;ClippingRankSum=0.000;DP=81;ExcessHet=3.0103;FS=0.000;MLEAC=1;MLEAF=0.500;MQ=60.27;MQRankSum=1.583;QD=9.04;ReadPosRankSum=-0.161;SOR=0.801	GT:AD:DP:GQ:PL	0/1:41,34:75:99:715,0,938
Chr1	100812	.	GA	G	699.73	PASS	AC=1;AF=0.500;AN=2;BaseQRankSum=1.755;ClippingRankSum=0.000;DP=87;ExcessHet=3.0103;FS=2.998;MLEAC=1;MLEAF=0.500;MQ=60.25;MQRankSum=1.865;QD=8.14;ReadPosRankSum=-0.046;SOR=0.396	GT:AD:DP:GQ:PL	0/1:54,32:86:99:737,0,1417
Chr1	101309	.	C	T	855.77	PASS	AC=1;AF=0.500;AN=2;BaseQRankSum=0.886;ClippingRankSum=0.000;DP=76;ExcessHet=3.0103;FS=3.264;MLEAC=1;MLEAF=0.500;MQ=60.00;MQRankSum=0.000;QD=11.41;ReadPosRankSum=0.034;SOR=0.514	GT:AD:DP:GQ:PL	0/1:48,27:75:99:884,0,1615
Chr1	101838	.	GTC	G	1276.73	PASS	AC=1;AF=0.500;AN=2;BaseQRankSum=-2.670;ClippingRankSum=0.000;DP=80;ExcessHet=3.0103;FS=7.048;MLEAC=1;MLEAF=0.500;MQ=60.14;MQRankSum=0.797;QD=17.49;ReadPosRankSum=-1.017;SOR=1.057	GT:AD:DP:GQ:PL	0/1:24,49:73:99:1314,0,628
Chr1	106480	.	CA	C	394.73	PASS	AC=1;AF=0.500;AN=2;BaseQRankSum=0.466;ClippingRankSum=0.000;DP=87;ExcessHet=3.0103;FS=0.000;MLEAC=1;MLEAF=0.500;MQ=60.00;MQRankSum=0.000;QD=4.93;ReadPosRankSum=-0.645;SOR=0.629	GT:AD:DP:GQ:PL	0/1:58,22:80:99:432,0,1524
Chr1	106979	.	A	T	1034.77	PASS	AC=1;AF=0.500;AN=2;BaseQRankSum=-1.199;ClippingRankSum=0.000;DP=84;ExcessHet=3.0103;FS=1.828;MLEAC=1;MLEAF=0.500;MQ=60.00;MQRankSum=0.000;QD=12.32;ReadPosRankSum=-1.613;SOR=0.937	GT:AD:DP:GQ:PL	0/1:50,34:84:99:1063,0,1787
Chr1	108133	.	GAA	G	1028.73	PASS	AC=1;AF=0.500;AN=2;BaseQRankSum=2.247;ClippingRankSum=0.000;DP=87;ExcessHet=3.0103;FS=2.951;MLEAC=1;MLEAF=0.500;MQ=60.00;MQRankSum=0.000;QD=12.10;ReadPosRankSum=0.414;SOR=0.553	GT:AD:DP:GQ:PL	0/1:52,33:85:99:1066,0,1672
Chr1	108381	.	T	C	902.77	PASS	AC=1;AF=0.500;AN=2;BaseQRankSum=-0.669;ClippingRankSum=0.000;DP=85;ExcessHet=3.0103;FS=3.028;MLEAC=1;MLEAF=0.500;MQ=60.00;MQRankSum=0.000;QD=10.62;ReadPosRankSum=-0.775;SOR=1.116	GT:AD:DP:GQ:PL	0/1:54,31:85:99:931,0,1871
Chr1	112148	.	G	GT	407.73	PASS	AC=1;AF=0.500;AN=2;BaseQRankSum=0.361;ClippingRankSum=0.000;DP=76;ExcessHet=3.0103;FS=0.968;MLEAC=1;MLEAF=0.500;MQ=60.14;MQRankSum=1.475;QD=5.74;ReadPosRankSum=-0.529;SOR=0.871	GT:AD:DP:GQ:PL	0/1:48,23:71:99:445,0,1151
Chr1	117054	.	GA	G	185.73	PASS	AC=1;AF=0.500;AN=2;BaseQRankSum=0.917;ClippingRankSum=0.000;DP=93;ExcessHet=3.0103;FS=4.324;MLEAC=1;MLEAF=0.500;MQ=60.00;MQRankSum=0.000;QD=2.19;ReadPosRankSum=0.819;SOR=1.434	GT:AD:DP:GQ:PL	0/1:69,16:85:99:223,0,1768
Chr1	118342	.	C	T	697.77	PASS	AC=1;AF=0.500;AN=2;BaseQRankSum=-1.374;ClippingRankSum=0.000;DP=87;ExcessHet=3.0103;FS=1.926;MLEAC=1;MLEAF=0.500;MQ=60.00;MQRankSum=0.000;QD=8.02;ReadPosRankSum=-0.507;SOR=0.981	GT:AD:DP:GQ:PL	0/1:61,26:87:99:726,0,2158
Chr1	120724	.	G	A	704.77	PASS	AC=1;AF=0.500;AN=2;BaseQRankSum=-0.262;ClippingRankSum=0.000;DP=90;ExcessHet=3.0103;FS=2.018;MLEAC=1;MLEAF=0.500;MQ=60.00;MQRankSum=0.000;QD=7.83;ReadPosRankSum=1.784;SOR=1.038	GT:AD:DP:GQ:PL	0/1:65,25:90:99:733,0,2332
Chr1	121509	.	T	C	512.77	PASS	AC=1;AF=0.500;AN=2;BaseQRankSum=-1.713;ClippingRankSum=0.000;DP=80;ExcessHet=3.0103;FS=0.963;MLEAC=1;MLEAF=0.500;MQ=60.00;MQRankSum=0.000;QD=6.41;ReadPosRankSum=-1.507;SOR=0.699	GT:AD:DP:GQ:PL	0/1:59,21:80:99:541,0,2114
Chr1	124086	.	G	A	894.77	PASS	AC=1;AF=0.500;AN=2;BaseQRankSum=1.198;ClippingRankSum=0.000;DP=74;ExcessHet=3.0103;FS=1.938;MLEAC=1;MLEAF=0.500;MQ=60.00;MQRankSum=0.000;QD=12.09;ReadPosRankSum=0.753;SOR=0.873	GT:AD:DP:GQ:PL	0/1:45,29:74:99:923,0,1530
Chr1	124119	.	G	A	757.77	PASS	AC=1;AF=0.500;AN=2;BaseQRankSum=0.168;ClippingRankSum=0.000;DP=70;ExcessHet=3.0103;FS=2.095;MLEAC=1;MLEAF=0.500;MQ=60.00;MQRankSum=0.000;QD=10.83;ReadPosRankSum=0.152;SOR=1.079	GT:AD:DP:GQ:PL	0/1:45,25:70:99:786,0,1557
Chr1	128768	.	CT	C	547.73	PASS	AC=1;AF=0.500;AN=2;BaseQRankSum=-0.545;ClippingRankSum=0.000;DP=84;ExcessHet=3.0103;FS=3.365;MLEAC=1;MLEAF=0.500;MQ=60.00;MQRankSum=0.000;QD=6.76;ReadPosRankSum=-0.331;SOR=0.368	GT:AD:DP:GQ:PL	0/1:55,26:81:99:585,0,1504
Chr1	129765	.	CA	C	679.73	PASS	AC=1;AF=0.500;AN=2;BaseQRankSum=0.483;ClippingRankSum=0.000;DP=92;ExcessHet=3.0103;FS=2.878;MLEAC=1;MLEAF=0.500;MQ=60.12;MQRankSum=1.265;QD=7.64;ReadPosRankSum=1.182;SOR=0.951	GT:AD:DP:GQ:PL	0/1:54,35:89:99:717,0,1271
Chr1	131095	.	C	T	823.77	PASS	AC=1;AF=0.500;AN=2;BaseQRankSum=0.272;ClippingRankSum=0.000;DP=79;ExcessHet=3.0103;FS=0.880;MLEAC=1;MLEAF=0.500;MQ=60.00;MQRankSum=0.000;QD=10.43;ReadPosRankSum=-0.303;SOR=0.516	GT:AD:DP:GQ:PL	0/1:49,30:79:99:852,0,1615
Chr1	131801	.	G	A	860.77	PASS	AC=1;AF=0.500;AN=2;BaseQRankSum=-1.274;ClippingRankSum=0.000;DP=82;ExcessHet=3.0103;FS=7.717;MLEAC=1;MLEAF=0.500;MQ=60.00;MQRankSum=0.000;QD=10.50;ReadPosRankSum=0.117;SOR=0.988	GT:AD:DP:GQ:PL	0/1:52,30:82:99:889,0,1820
Chr1	135365	.	G	A	993.77	PASS	AC=1;AF=0.500;AN=2;BaseQRankSum=-1.175;ClippingRankSum=0.000;DP=85;ExcessHet=3.0103;FS=9.250;MLEAC=1;MLEAF=0.500;MQ=60.00;MQRankSum=0.000;QD=11.69;ReadPosRankSum=-0.315;SOR=1.512	GT:AD:DP:GQ:PL	0/1:52,33:85:99:1022,0,1854
Chr1	139626	.	C	T	999.77	PASS	AC=1;AF=0.500;AN=2;BaseQRankSum=-0.681;ClippingRankSum=0.000;DP=88;ExcessHet=3.0103;FS=0.000;MLEAC=1;MLEAF=0.500;MQ=60.00;MQRankSum=0.000;QD=11.36;ReadPosRankSum=-0.198;SOR=0.719	GT:AD:DP:GQ:PL	0/1:55,33:88:99:1028,0,1858
Chr1	140343	.	C	T	738.77	PASS	AC=1;AF=0.500;AN=2;BaseQRankSum=-1.090;ClippingRankSum=0.000;DP=94;ExcessHet=3.0103;FS=2.944;MLEAC=1;MLEAF=0.500;MQ=60.00;MQRankSum=0.000;QD=7.94;ReadPosRankSum=-0.657;SOR=0.561	GT:AD:DP:GQ:PL	0/1:64,29:93:99:767,0,2250
Chr1	140834	.	T	A	1186.77	PASS	AC=1;AF=0.500;AN=2;BaseQRankSum=-1.152;ClippingRankSum=0.000;DP=102;ExcessHet=3.0103;FS=4.984;MLEAC=1;MLEAF=0.500;MQ=60.00;MQRankSum=0.000;QD=11.63;ReadPosRankSum=-0.805;SOR=0.619	GT:AD:DP:GQ:PL	0/1:59,43:102:99:1215,0,1974
Chr1	143321	.	GGA	G	1935.73	PASS	AC=1;AF=0.500;AN=2;BaseQRankSum=-1.610;ClippingRankSum=0.000;DP=97;ExcessHet=3.0103;FS=1.894;MLEAC=1;MLEAF=0.500;MQ=60.11;MQRankSum=0.713;QD=22.25;ReadPosRankSum=-0.290;SOR=0.768	GT:AD:DP:GQ:PL	0/1:28,59:87:99:1973,0,792
Chr1	143569	.	G	A	761.77	PASS	AC=1;AF=0.500;AN=2;BaseQRankSum=-1.362;ClippingRankSum=0.000;DP=89;ExcessHet=3.0103;FS=3.019;MLEAC=1;MLEAF=0.500;MQ=60.00;MQRankSum=0.000;QD=8.56;ReadPosRankSum=-0.442;SOR=0.418	GT:AD:DP:GQ:PL	0/1:60,29:89:99:790,0,2069
Chr1	144360	.	TA	T	525.73	PASS	AC=1;AF=0.500;AN=2;BaseQRankSum=0.048;ClippingRankSum=0.000;DP=84;ExcessHet=3.0103;FS=3.388;MLEAC=1;MLEAF=0.500;MQ=60.39;MQRankSum=1.806;QD=6.83;ReadPosRankSum=0.035;SOR=1.214	GT:AD:DP:GQ:PL	0/1:48,29:77:99:563,0,1084
Chr1	145991	.	TA	T	402.73	PASS	AC=1;AF=0.500;AN=2;BaseQRankSum=-0.262;ClippingRankSum=0.000;DP=94;ExcessHet=3.0103;FS=6.317;MLEAC=1;MLEAF=0.500;MQ=60.12;MQRankSum=1.707;QD=4.58;ReadPosRankSum=-0.259;SOR=0.759	GT:AD:DP:GQ:PL	0/1:65,23:88:99:440,0,1727
Chr1	146749	.	CT	C	790.73	PASS	AC=1;AF=0.500;AN=2;BaseQRankSum=-0.614;ClippingRankSum=0.000;DP=109;ExcessHet=3.0103;FS=1.628;MLEAC=1;MLEAF=0.500;MQ=60.00;MQRankSum=0.000;QD=7.60;ReadPosRankSum=-0.410;SOR=0.532	GT:AD:DP:GQ:PL	0/1:66,38:104:99:828,0,1698
Chr1	146852	.	T	TA	670.73	PASS	AC=1;AF=0.500;AN=2;BaseQRankSum=1.023;ClippingRankSum=0.000;DP=116;ExcessHet=3.0103;FS=1.666;MLEAC=1;MLEAF=0.500;MQ=60.00;MQRankSum=0.000;QD=6.15;ReadPosRankSum=1.070;SOR=0.910	GT:AD:DP:GQ:PL	0/1:75,34:109:99:708,0,1970
Chr1	147305	.	T	C	1125.77	PASS	AC=1;AF=0.500;AN=2;BaseQRankSum=0.514;ClippingRankSum=0.000;DP=113;ExcessHet=3.0103;FS=1.574;MLEAC=1;MLEAF=0.500;MQ=60.00;MQRankSum=0.000;QD=9.96;ReadPosRankSum=-0.953;SOR=0.544	GT:AD:DP:GQ:PL	0/1:74,39:113:99:1154,0,2403
Chr1	147396	.	CT	C	978.73	PASS	AC=1;AF=0.500;AN=2;BaseQRankSum=0.745;ClippingRankSum=0.000;DP=90;ExcessHet=3.0103;FS=0.903;MLEAC=1;MLEAF=0.500;MQ=60.24;MQRankSum=1.163;QD=11.79;ReadPosRankSum=-0.350;SOR=0.775	GT:AD:DP:GQ:PL	0/1:32,51:83:99:1016,0,530
Chr1	148721	.	A	G	804.77	PASS	AC=1;AF=0.500;AN=2;BaseQRankSum=0.658;ClippingRankSum=0.000;DP=81;ExcessHet=3.0103;FS=4.559;MLEAC=1;MLEAF=0.500;MQ=60.00;MQRankSum=0.000;QD=9.94;ReadPosRankSum=-1.630;SOR=0.346	GT:AD:DP:GQ:PL	0/1:54,27:81:99:833,0,1811
Chr1	154342	.	A	AT	347.73	PASS	AC=1;AF=0.500;AN=2;BaseQRankSum=-0.970;ClippingRankSum=0.000;DP=75;ExcessHet=3.0103;FS=0.000;MLEAC=1;MLEAF=0.500;MQ=60.00;MQRankSum=0.000;QD=4.90;ReadPosRankSum=-1.255;SOR=0.646	GT:AD:DP:GQ:PL	0/1:50,21:71:99:385,0,1220
Chr1	159754	.	CAAA	C	1178.73	PASS	AC=1;AF=0.500;AN=2;BaseQRankSum=2.460;ClippingRankSum=0.000;DP=79;ExcessHet=3.0103;FS=13.377;MLEAC=1;MLEAF=0.500;MQ=60.00;MQRankSum=0.000;QD=16.84;ReadPosRankSum=-1.420;SOR=0.679	GT:AD:DP:GQ:PL	0/1:22,48:70:99:1166,0,350
Chr1	162431	.	C	T	931.77	PASS	AC=1;AF=0.500;AN=2;BaseQRankSum=0.297;ClippingRankSum=0.000;DP=89;ExcessHet=3.0103;FS=2.913;MLEAC=1;MLEAF=0.500;MQ=60.00;MQRankSum=0.000;QD=10.47;ReadPosRankSum=0.295;SOR=0.432	GT:AD:DP:GQ:PL	0/1:57,32:89:99:960,0,1900
Chr1	164047	.	C	A	548.77	PASS	AC=1;AF=0.500;AN=2;BaseQRankSum=-0.590;ClippingRankSum=0.000;DP=66;ExcessHet=3.0103;FS=5.455;MLEAC=1;MLEAF=0.500;MQ=60.00;MQRankSum=0.000;QD=8.57;ReadPosRankSum=0.631;SOR=0.758	GT:AD:DP:GQ:PL	0/1:43,21:64:99:577,0,1434
Chr1	167099	.	C	T	620.77	PASS	AC=1;AF=0.500;AN=2;BaseQRankSum=-0.180;ClippingRankSum=0.000;DP=74;ExcessHet=3.0103;FS=2.132;MLEAC=1;MLEAF=0.500;MQ=60.00;MQRankSum=0.000;QD=8.39;ReadPosRankSum=0.786;SOR=0.448	GT:AD:DP:GQ:PL	0/1:52,22:74:99:649,0,1830
Chr1	167119	.	C	T	963.77	PASS	AC=1;AF=0.500;AN=2;BaseQRankSum=0.053;ClippingRankSum=0.000;DP=74;ExcessHet=3.0103;FS=0.000;MLEAC=1;MLEAF=0.500;MQ=60.00;MQRankSum=0.000;QD=13.02;ReadPosRankSum=-0.917;SOR=0.598	GT:AD:DP:GQ:PL	0/1:44,30:74:99:992,0,1504
Chr1	169267	.	C	CCT	647.73	PASS	AC=1;AF=0.500;AN=2;BaseQRankSum=-1.484;ClippingRankSum=0.000;DP=86;ExcessHet=3.0103;FS=0.000;MLEAC=1;MLEAF=0.500;MQ=60.38;MQRankSum=2.524;QD=8.52;ReadPosRankSum=-1.133;SOR=0.808	GT:AD:DP:GQ:PL	0/1:51,25:76:99:685,0,1678
Chr1	170392	.	C	T	421.77	PASS	AC=1;AF=0.500;AN=2;BaseQRankSum=0.836;ClippingRankSum=0.000;DP=80;ExcessHet=3.0103;FS=0.000;MLEAC=1;MLEAF=0.500;MQ=60.00;MQRankSum=0.000;QD=5.27;ReadPosRankSum=1.240;SOR=0.646	GT:AD:DP:GQ:PL	0/1:63,17:80:99:450,0,2180
Chr1	171594	.	C	A	790.77	PASS	AC=1;AF=0.500;AN=2;BaseQRankSum=-0.966;ClippingRankSum=0.000;DP=78;ExcessHet=3.0103;FS=6.664;MLEAC=1;MLEAF=0.500;MQ=60.00;MQRankSum=0.000;QD=10.14;ReadPosRankSum=-0.015;SOR=0.248	GT:AD:DP:GQ:PL	0/1:52,26:78:99:819,0,1844
Chr1	174414	.	C	T	684.77	PASS	AC=1;AF=0.500;AN=2;BaseQRankSum=1.229;ClippingRankSum=0.000;DP=85;ExcessHet=3.0103;FS=1.951;MLEAC=1;MLEAF=0.500;MQ=60.00;MQRankSum=0.000;QD=8.06;ReadPosRankSum=0.615;SOR=1.027	GT:AD:DP:GQ:PL	0/1:58,27:85:99:713,0,1908
Chr1	175273	.	CT	C	1154.73	PASS	AC=1;AF=0.500;AN=2;BaseQRankSum=-0.076;ClippingRankSum=0.000;DP=92;ExcessHet=3.0103;FS=4.429;MLEAC=1;MLEAF=0.500;MQ=60.00;MQRankSum=0.000;QD=13.12;ReadPosRankSum=-1.649;SOR=0.889	GT:AD:DP:GQ:PL	0/1:32,56:88:99:1192,0,630
Chr1	177130	.	TA	T	414.73	PASS	AC=1;AF=0.500;AN=2;BaseQRankSum=-0.680;ClippingRankSum=0.000;DP=75;ExcessHet=3.0103;FS=7.121;MLEAC=1;MLEAF=0.500;MQ=60.00;MQRankSum=0.000;QD=5.76;ReadPosRankSum=1.257;SOR=1.462	GT:AD:DP:GQ:PL	0/1:51,21:72:99:452,0,1400
Chr1	177842	.	G	A	363.77	PASS	AC=1;AF=0.500;AN=2;BaseQRankSum=-0.879;ClippingRankSum=0.000;DP=76;ExcessHet=3.0103;FS=3.904;MLEAC=1;MLEAF=0.500;MQ=60.00;MQRankSum=0.000;QD=4.85;ReadPosRankSum=-0.249;SOR=0.518	GT:AD:DP:GQ:PL	0/1:58,17:75:99:392,0,2035
Chr1	179391	.	C	T	508.77	PASS	AC=1;AF=0.500;AN=2;BaseQRankSum=0.245;ClippingRankSum=0.000;DP=84;ExcessHet=3.0103;FS=0.000;MLEAC=1;MLEAF=0.500;MQ=60.00;MQRankSum=0.000;QD=6.06;ReadPosRankSum=-0.239;SOR=0.634	GT:AD:DP:GQ:PL	0/1:64,20:84:99:537,0,2186
Chr1	179809	.	G	A	978.77	PASS	AC=1;AF=0.500;AN=2;BaseQRankSum=-1.763;ClippingRankSum=0.000;DP=90;ExcessHet=3.0103;FS=1.725;MLEAC=1;MLEAF=0.500;MQ=60.00;MQRankSum=0.000;QD=10.88;ReadPosRankSum=-0.476;SOR=0.527	GT:AD:DP:GQ:PL	0/1:54,36:90:99:1007,0,1910
Chr1	182815	.	CTA	C	1574.73	PASS	AC=1;AF=0.500;AN=2;BaseQRankSum=-0.770;ClippingRankSum=0.000;DP=84;ExcessHet=3.0103;FS=14.897;MLEAC=1;MLEAF=0.500;MQ=60.00;MQRankSum=0.000;QD=20.19;ReadPosRankSum=-0.426;SOR=0.089	GT:AD:DP:GQ:PL	0/1:26,52:78:99:1612,0,548
Chr1	183296	.	CAAAA	C,CA	2266.73	PASS	AC=1,1;AF=0.500,0.500;AN=2;BaseQRankSum=1.788;ClippingRankSum=0.000;DP=81;ExcessHet=3.0103;FS=0.000;MLEAC=1,1;MLEAF=0.500,0.500;MQ=60.13;MQRankSum=0.270;QD=30.63;SOR=0.490	GT:AD:DP:GQ:PL	1/2:2,31,41:74:99:2304,756,655,779,0,623
Chr1	184827	.	GA	G	1290.73	PASS	AC=1;AF=0.500;AN=2;BaseQRankSum=-0.957;ClippingRankSum=0.000;DP=87;ExcessHet=3.0103;FS=3.125;MLEAC=1;MLEAF=0.500;MQ=60.00;MQRankSum=0.000;QD=15.93;ReadPosRankSum=-1.824;SOR=0.492	GT:AD:DP:GQ:PL	0/1:26,55:81:99:1328,0,499
Chr1	186388	.	G	A	524.77	PASS	AC=1;AF=0.500;AN=2;BaseQRankSum=-0.258;ClippingRankSum=0.000;DP=73;ExcessHet=3.0103;FS=9.390;MLEAC=1;MLEAF=0.500;MQ=60.00;MQRankSum=0.000;QD=7.19;ReadPosRankSum=-1.206;SOR=1.686	GT:AD:DP:GQ:PL	0/1:53,20:73:99:553,0,1764
Chr1	187888	.	CA	C	426.73	PASS	AC=1;AF=0.500;AN=2;BaseQRankSum=0.857;ClippingRankSum=0.000;DP=65;ExcessHet=3.0103;FS=0.000;MLEAC=1;MLEAF=0.500;MQ=60.17;MQRankSum=1.448;QD=6.77;ReadPosRankSum=0.271;SOR=0.784	GT:AD:DP:GQ:PL	0/1:42,21:63:99:464,0,1113
Chr1	188566	.	G	T	745.77	PASS	AC=1;AF=0.500;AN=2;BaseQRankSum=-0.067;ClippingRankSum=0.000;DP=82;ExcessHet=3.0103;FS=1.929;MLEAC=1;MLEAF=0.500;MQ=60.00;MQRankSum=0.000;QD=9.09;ReadPosRankSum=-0.082;SOR=0.965	GT:AD:DP:GQ:PL	0/1:55,27:82:99:774,0,1925
Chr1	190346	.	G	A	771.77	PASS	AC=1;AF=0.500;AN=2;BaseQRankSum=-0.800;ClippingRankSum=0.000;DP=84;ExcessHet=3.0103;FS=5.817;MLEAC=1;MLEAF=0.500;MQ=60.00;MQRankSum=0.000;QD=9.19;ReadPosRankSum=-1.684;SOR=1.329	GT:AD:DP:GQ:PL	0/1:54,30:84:99:800,0,1799
Chr1	194477	.	G	A	617.77	PASS	AC=1;AF=0.500;AN=2;BaseQRankSum=-0.273;ClippingRankSum=0.000;DP=88;ExcessHet=3.0103;FS=21.280;MLEAC=1;MLEAF=0.500;MQ=60.00;MQRankSum=0.000;QD=7.02;ReadPosRankSum=0.526;SOR=2.469	GT:AD:DP:GQ:PL	0/1:64,24:88:99:646,0,2105
Chr1	194964	.	C	T	651.77	PASS	AC=1;AF=0.500;AN=2;BaseQRankSum=2.369;ClippingRankSum=0.000;DP=85;ExcessHet=3.0103;FS=4.988;MLEAC=1;MLEAF=0.500;MQ=60.00;MQRankSum=0.000;QD=7.67;ReadPosRankSum=-1.495;SOR=0.478	GT:AD:DP:GQ:PL	0/1:64,21:85:99:680,0,4496
Chr1	194974	.	C	T	579.77	PASS	AC=1;AF=0.500;AN=2;BaseQRankSum=1.878;ClippingRankSum=0.000;DP=82;ExcessHet=3.0103;FS=2.206;MLEAC=1;MLEAF=0.500;MQ=60.00;MQRankSum=0.000;QD=7.07;ReadPosRankSum=-1.485;SOR=0.430	GT:AD:DP:GQ:PL	0/1:63,19:82:99:608,0,4486
Chr1	195520	.	A	AC	2640.73	PASS	AC=2;AF=1.00;AN=2;DP=72;ExcessHet=3.0103;FS=0.000;MLEAC=2;MLEAF=1.00;MQ=60.45;QD=30.63;SOR=0.840	GT:AD:DP:GQ:PL	1/1:0,71:71:99:2678,217,0
Chr1	197376	.	C	T	922.77	PASS	AC=1;AF=0.500;AN=2;BaseQRankSum=-2.426;ClippingRankSum=0.000;DP=73;ExcessHet=3.0103;FS=0.000;MLEAC=1;MLEAF=0.500;MQ=60.00;MQRankSum=0.000;QD=13.00;ReadPosRankSum=1.425;SOR=0.765	GT:AD:DP:GQ:PL	0/1:39,32:71:99:951,0,1385
Chr1	197476	.	G	A	527.77	PASS	AC=1;AF=0.500;AN=2;BaseQRankSum=1.108;ClippingRankSum=0.000;DP=77;ExcessHet=3.0103;FS=5.166;MLEAC=1;MLEAF=0.500;MQ=60.00;MQRankSum=0.000;QD=6.85;ReadPosRankSum=1.422;SOR=1.348	GT:AD:DP:GQ:PL	0/1:57,20:77:99:556,0,1965
Chr1	197511	.	C	A	999.77	PASS	AC=1;AF=0.500;AN=2;BaseQRankSum=1.141;ClippingRankSum=0.000;DP=68;ExcessHet=3.0103;FS=2.039;MLEAC=1;MLEAF=0.500;MQ=60.00;MQRankSum=0.000;QD=14.70;ReadPosRankSum=1.631;SOR=0.452	GT:AD:DP:GQ:PL	0/1:38,30:68:99:1028,0,1263
Chr1	199370	.	GA	G	740.73	PASS	AC=1;AF=0.500;AN=2;BaseQRankSum=-0.223;ClippingRankSum=0.000;DP=98;ExcessHet=3.0103;FS=9.167;MLEAC=1;MLEAF=0.500;MQ=60.11;MQRankSum=1.163;QD=8.23;ReadPosRankSum=-0.330;SOR=0.317	GT:AD:DP:GQ:PL	0/1:50,40:90:99:778,0,1130
Chr1	200434	.	C	T	1240.77	PASS	AC=1;AF=0.500;AN=2;BaseQRankSum=-0.480;ClippingRankSum=0.000;DP=89;ExcessHet=3.0103;FS=6.920;MLEAC=1;MLEAF=0.500;MQ=60.00;MQRankSum=0.000;QD=13.94;ReadPosRankSum=0.157;SOR=1.387	GT:AD:DP:GQ:PL	0/1:50,39:89:99:1269,0,1704
Chr1	204341	.	CA	C	816.27	PASS	AC=1;AF=0.500;AN=2;BaseQRankSum=2.015;ClippingRankSum=0.000;DP=103;ExcessHet=3.0103;FS=0.000;MLEAC=1;MLEAF=0.500;MQ=60.00;MQRankSum=0.000;QD=8.87;ReadPosRankSum=-0.616;SOR=0.595	GT:AD:DP:GQ:PL	0/1:53,39:92:99:851,0,802
Chr1	206024	.	CT	C	379.73	PASS	AC=1;AF=0.500;AN=2;BaseQRankSum=0.905;ClippingRankSum=0.000;DP=113;ExcessHet=3.0103;FS=0.000;MLEAC=1;MLEAF=0.500;MQ=60.00;MQRankSum=0.000;QD=3.45;ReadPosRankSum=-0.411;SOR=0.665	GT:AD:DP:GQ:PL	0/1:86,24:110:99:417,0,2339
Chr1	206277	.	G	GTT	741.73	PASS	AC=1;AF=0.500;AN=2;BaseQRankSum=-1.291;ClippingRankSum=0.000;DP=95;ExcessHet=3.0103;FS=4.784;MLEAC=1;MLEAF=0.500;MQ=60.00;MQRankSum=0.000;QD=8.62;ReadPosRankSum=-0.895;SOR=0.630	GT:AD:DP:GQ:PL	0/1:55,31:86:99:779,0,1821
Chr1	207701	.	CA	C,CAA	1811.73	PASS	AC=1,1;AF=0.500,0.500;AN=2;BaseQRankSum=-0.573;ClippingRankSum=0.000;DP=99;ExcessHet=3.0103;FS=0.000;MLEAC=1,1;MLEAF=0.500,0.500;MQ=60.11;MQRankSum=0.000;QD=20.13;ReadPosRankSum=1.452;SOR=0.914	GT:AD:DP:GQ:PL	1/2:6,60,24:90:99:1849,429,570,1498,0,1997
Chr1	209172	.	C	CA	636.73	PASS	AC=1;AF=0.500;AN=2;BaseQRankSum=-1.430;ClippingRankSum=0.000;DP=91;ExcessHet=3.0103;FS=9.518;MLEAC=1;MLEAF=0.500;MQ=60.00;MQRankSum=0.000;QD=7.40;ReadPosRankSum=-0.079;SOR=1.482	GT:AD:DP:GQ:PL	0/1:56,30:86:99:674,0,1484
Chr1	209327	.	T	C	562.77	PASS	AC=1;AF=0.500;AN=2;BaseQRankSum=0.823;ClippingRankSum=0.000;DP=87;ExcessHet=3.0103;FS=0.914;MLEAC=1;MLEAF=0.500;MQ=60.00;MQRankSum=0.000;QD=6.54;ReadPosRankSum=1.352;SOR=0.579	GT:AD:DP:GQ:PL	0/1:64,22:86:99:591,0,2151
Chr1	209377	.	C	T	965.77	PASS	AC=1;AF=0.500;AN=2;BaseQRankSum=0.591;ClippingRankSum=0.000;DP=81;ExcessHet=3.0103;FS=4.394;MLEAC=1;MLEAF=0.500;MQ=60.00;MQRankSum=0.000;QD=11.92;ReadPosRankSum=0.349;SOR=1.041	GT:AD:DP:GQ:PL	0/1:49,32:81:99:994,0,1682
Chr1	209764	.	G	A	480.77	PASS	AC=1;AF=0.500;AN=2;BaseQRankSum=-0.322;ClippingRankSum=0.000;DP=73;ExcessHet=3.0103;FS=1.018;MLEAC=1;MLEAF=0.500;MQ=60.00;MQRankSum=0.000;QD=6.59;ReadPosRankSum=-0.704;SOR=0.495	GT:AD:DP:GQ:PL	0/1:53,20:73:99:509,0,1784
Chr1	214629	.	GT	G	507.73	PASS	AC=1;AF=0.500;AN=2;BaseQRankSum=-1.426;ClippingRankSum=0.000;DP=88;ExcessHet=3.0103;FS=7.948;MLEAC=1;MLEAF=0.500;MQ=60.12;MQRankSum=-0.649;QD=6.12;ReadPosRankSum=-1.165;SOR=1.102	GT:AD:DP:GQ:PL	0/1:57,26:83:99:545,0,1484
Chr1	214644	.	A	AT	3229.73	PASS	AC=2;AF=1.00;AN=2;DP=82;ExcessHet=3.0103;FS=0.000;MLEAC=2;MLEAF=1.00;MQ=60.13;QD=29.09;SOR=0.742	GT:AD:DP:GQ:PL	1/1:0,82:82:99:3267,252,0
Chr1	217360	.	G	A	579.77	PASS	AC=1;AF=0.500;AN=2;BaseQRankSum=0.620;ClippingRankSum=0.000;DP=94;ExcessHet=3.0103;FS=3.304;MLEAC=1;MLEAF=0.500;MQ=60.00;MQRankSum=0.000;QD=6.17;ReadPosRankSum=1.216;SOR=0.375	GT:AD:DP:GQ:PL	0/1:71,23:94:99:608,0,2535
Chr1	217823	.	A	AT	782.73	PASS	AC=1;AF=0.500;AN=2;BaseQRankSum=-0.467;ClippingRankSum=0.000;DP=117;ExcessHet=3.0103;FS=7.770;MLEAC=1;MLEAF=0.500;MQ=60.00;MQRankSum=0.000;QD=6.99;ReadPosRankSum=0.988;SOR=1.033	GT:AD:DP:GQ:PL	0/1:72,40:112:99:820,0,1826
Chr1	218795	.	C	CAT	588.73	PASS	AC=1;AF=0.500;AN=2;BaseQRankSum=0.820;ClippingRankSum=0.000;DP=89;ExcessHet=3.0103;FS=0.000;MLEAC=1;MLEAF=0.500;MQ=60.00;MQRankSum=0.000;QD=6.93;ReadPosRankSum=1.577;SOR=0.711	GT:AD:DP:GQ:PL	0/1:62,23:85:99:626,0,2141
Chr1	222375	.	TA	T	313.73	PASS	AC=1;AF=0.500;AN=2;BaseQRankSum=-0.521;ClippingRankSum=0.000;DP=73;ExcessHet=3.0103;FS=5.951;MLEAC=1;MLEAF=0.500;MQ=60.00;MQRankSum=0.000;QD=4.48;ReadPosRankSum=-1.690;SOR=0.235	GT:AD:DP:GQ:PL	0/1:52,18:70:99:351,0,1457
Chr1	223690	.	G	C	996.77	PASS	AC=1;AF=0.500;AN=2;BaseQRankSum=0.773;ClippingRankSum=0.000;DP=85;ExcessHet=3.0103;FS=34.975;MLEAC=1;MLEAF=0.500;MQ=60.00;MQRankSum=0.000;QD=11.73;ReadPosRankSum=0.418;SOR=1.678	GT:AD:DP:GQ:PL	0/1:51,34:85:99:1025,0,1698
Chr1	226315	.	CA	C	1280.73	PASS	AC=1;AF=0.500;AN=2;BaseQRankSum=1.462;ClippingRankSum=0.000;DP=83;ExcessHet=3.0103;FS=3.254;MLEAC=1;MLEAF=0.500;MQ=60.13;MQRankSum=0.780;QD=16.01;ReadPosRankSum=0.580;SOR=0.372	GT:AD:DP:GQ:PL	0/1:29,51:80:99:1318,0,608
Chr1	226831	.	TA	T	403.73	PASS	AC=1;AF=0.500;AN=2;BaseQRankSum=0.006;ClippingRankSum=0.000;DP=80;ExcessHet=3.0103;FS=0.952;MLEAC=1;MLEAF=0.500;MQ=60.00;MQRankSum=0.000;QD=5.24;ReadPosRankSum=0.897;SOR=0.553	GT:AD:DP:GQ:PL	0/1:55,22:77:99:441,0,1472
Chr1	227302	.	C	CA	688.73	PASS	AC=1;AF=0.500;AN=2;BaseQRankSum=-0.271;ClippingRankSum=0.000;DP=86;ExcessHet=3.0103;FS=4.467;MLEAC=1;MLEAF=0.500;MQ=60.00;MQRankSum=0.000;QD=8.50;ReadPosRankSum=0.073;SOR=1.296	GT:AD:DP:GQ:PL	0/1:47,34:81:99:726,0,1169
Chr1	227596	.	TA	T	602.73	PASS	AC=1;AF=0.500;AN=2;BaseQRankSum=-0.193;ClippingRankSum=0.000;DP=90;ExcessHet=3.0103;FS=13.560;MLEAC=1;MLEAF=0.500;MQ=60.00;MQRankSum=0.000;QD=6.85;ReadPosRankSum=-1.673;SOR=1.170	GT:AD:DP:GQ:PL	0/1:58,30:88:99:640,0,1801
Chr1	227613	.	G	T	718.77	PASS	AC=1;AF=0.500;AN=2;BaseQRankSum=-1.770;ClippingRankSum=0.000;DP=95;ExcessHet=3.0103;FS=13.195;MLEAC=1;MLEAF=0.500;MQ=60.00;MQRankSum=0.000;QD=7.57;ReadPosRankSum=0.310;SOR=1.265	GT:AD:DP:GQ:PL	0/1:64,31:95:99:747,0,2434
Chr1	230192	.	C	CT	303.73	PASS	AC=1;AF=0.500;AN=2;BaseQRankSum=-1.638;ClippingRankSum=0.000;DP=72;ExcessHet=3.0103;FS=0.000;MLEAC=1;MLEAF=0.500;MQ=60.00;MQRankSum=0.000;QD=4.34;ReadPosRankSum=-0.121;SOR=0.678	GT:AD:DP:GQ:PL	0/1:51,19:70:99:341,0,1221
Chr1	230220	.	AT	A	464.73	PASS	AC=1;AF=0.500;AN=2;BaseQRankSum=-0.861;ClippingRankSum=0.000;DP=74;ExcessHet=3.0103;FS=7.290;MLEAC=1;MLEAF=0.500;MQ=60.00;MQRankSum=0.000;QD=6.64;ReadPosRankSum=-0.099;SOR=0.208	GT:AD:DP:GQ:PL	0/1:46,24:70:99:502,0,1201
Chr1	230548	.	T	G	432.73	PASS	AC=1;AF=0.500;AN=2;BaseQRankSum=-2.947;ClippingRankSum=0.000;DP=71;ExcessHet=3.0103;FS=0.000;MLEAC=1;MLEAF=0.500;MQ=60.00;MQRankSum=0.000;QD=6.36;ReadPosRankSum=-1.220;SOR=0.780	GT:AD:DP:GQ:PL	0/1:42,26:68:99:470,0,1475
Chr1	230730	.	AT	A	598.73	PASS	AC=1;AF=0.500;AN=2;BaseQRankSum=1.243;ClippingRankSum=0.000;DP=79;ExcessHet=3.0103;FS=0.000;MLEAC=1;MLEAF=0.500;MQ=60.00;MQRankSum=0.000;QD=8.09;ReadPosRankSum=-0.674;SOR=0.641	GT:AD:DP:GQ:PL	0/1:47,27:74:99:636,0,1267
Chr1	233125	.	TA	T	633.73	PASS	AC=1;AF=0.500;AN=2;BaseQRankSum=-1.622;ClippingRankSum=0.000;DP=72;ExcessHet=3.0103;FS=4.678;MLEAC=1;MLEAF=0.500;MQ=60.00;MQRankSum=0.000;QD=9.05;ReadPosRankSum=-1.610;SOR=1.086	GT:AD:DP:GQ:PL	0/1:40,30:70:99:671,0,951
Chr1	233948	.	A	G	611.77	PASS	AC=1;AF=0.500;AN=2;BaseQRankSum=-0.746;ClippingRankSum=0.000;DP=88;ExcessHet=3.0103;FS=4.971;MLEAC=1;MLEAF=0.500;MQ=60.00;MQRankSum=0.000;QD=7.03;ReadPosRankSum=-0.116;SOR=0.290	GT:AD:DP:GQ:PL	0/1:64,23:87:99:640,0,2249
Chr1	234159	.	CT	C	887.73	PASS	AC=1;AF=0.500;AN=2;BaseQRankSum=-1.830;ClippingRankSum=0.000;DP=84;ExcessHet=3.0103;FS=13.524;MLEAC=1;MLEAF=0.500;MQ=60.00;MQRankSum=0.000;QD=10.83;ReadPosRankSum=0.571;SOR=0.823	GT:AD:DP:GQ:PL	0/1:48,34:82:99:925,0,1355
Chr1	234624	.	G	A	595.77	PASS	AC=1;AF=0.500;AN=2;BaseQRankSum=-1.117;ClippingRankSum=0.000;DP=87;ExcessHet=3.0103;FS=2.029;MLEAC=1;MLEAF=0.500;MQ=60.00;MQRankSum=0.000;QD=6.93;ReadPosRankSum=-0.878;SOR=0.897	GT:AD:DP:GQ:PL	0/1:63,23:86:99:624,0,2213
Chr1	234935	.	C	T	741.77	PASS	AC=1;AF=0.500;AN=2;BaseQRankSum=-1.282;ClippingRankSum=0.000;DP=80;ExcessHet=3.0103;FS=0.901;MLEAC=1;MLEAF=0.500;MQ=60.00;MQRankSum=0.000;QD=9.39;ReadPosRankSum=-0.539;SOR=0.506	GT:AD:DP:GQ:PL	0/1:51,28:79:99:770,0,1748
Chr1	235871	.	C	A	948.77	PASS	AC=1;AF=0.500;AN=2;BaseQRankSum=1.932;ClippingRankSum=0.000;DP=75;ExcessHet=3.0103;FS=4.463;MLEAC=1;MLEAF=0.500;MQ=60.00;MQRankSum=0.000;QD=12.65;ReadPosRankSum=-0.951;SOR=0.606	GT:AD:DP:GQ:PL	0/1:45,30:75:99:977,0,1427
Chr1	237155	.	C	T	805.77	PASS	AC=1;AF=0.500;AN=2;BaseQRankSum=1.119;ClippingRankSum=0.000;DP=79;ExcessHet=3.0103;FS=3.247;MLEAC=1;MLEAF=0.500;MQ=60.00;MQRankSum=0.000;QD=10.20;ReadPosRankSum=0.544;SOR=0.658	GT:AD:DP:GQ:PL	0/1:53,26:79:99:834,0,1824
Chr1	237652	.	C	T	703.77	PASS	AC=1;AF=0.500;AN=2;BaseQRankSum=0.631;ClippingRankSum=0.000;DP=79;ExcessHet=3.0103;FS=0.000;MLEAC=1;MLEAF=0.500;MQ=60.14;MQRankSum=-0.639;QD=9.02;ReadPosRankSum=-0.189;SOR=0.716	GT:AD:DP:GQ:PL	0/1:54,24:78:99:732,0,1730
Chr1	237777	.	G	A	456.73	PASS	AC=1;AF=0.500;AN=2;BaseQRankSum=-0.476;ClippingRankSum=0.000;DP=77;ExcessHet=3.0103;FS=15.466;MLEAC=1;MLEAF=0.500;MQ=60.00;MQRankSum=0.000;QD=5.93;ReadPosRankSum=1.435;SOR=1.172	GT:AD:DP:GQ:PL	0/1:52,25:77:99:494,0,1788
Chr1	238370	.	G	C	1335.77	PASS	AC=1;AF=0.500;AN=2;BaseQRankSum=0.634;ClippingRankSum=0.000;DP=92;ExcessHet=3.0103;FS=6.834;MLEAC=1;MLEAF=0.500;MQ=60.00;MQRankSum=0.000;QD=14.52;ReadPosRankSum=1.341;SOR=0.662	GT:AD:DP:GQ:PL	0/1:52,40:92:99:1364,0,1709
Chr1	239327	.	GA	G	288.73	PASS	AC=1;AF=0.500;AN=2;BaseQRankSum=0.357;ClippingRankSum=0.000;DP=79;ExcessHet=3.0103;FS=1.045;MLEAC=1;MLEAF=0.500;MQ=60.14;MQRankSum=1.856;QD=3.70;ReadPosRankSum=0.125;SOR=0.865	GT:AD:DP:GQ:PL	0/1:60,18:78:99:326,0,1603
Chr1	239931	.	A	AAG	832.73	PASS	AC=1;AF=0.500;AN=2;BaseQRankSum=-0.837;ClippingRankSum=0.000;DP=82;ExcessHet=3.0103;FS=9.959;MLEAC=1;MLEAF=0.500;MQ=60.00;MQRankSum=0.000;QD=11.10;ReadPosRankSum=-0.148;SOR=1.003	GT:AD:DP:GQ:PL	0/1:47,28:75:99:870,0,1623
Chr1	241807	.	T	C	511.77	PASS	AC=1;AF=0.500;AN=2;BaseQRankSum=0.994;ClippingRankSum=0.000;DP=94;ExcessHet=3.0103;FS=13.419;MLEAC=1;MLEAF=0.500;MQ=60.00;MQRankSum=0.000;QD=5.44;ReadPosRankSum=-0.068;SOR=1.376	GT:AD:DP:GQ:PL	0/1:73,21:94:99:540,0,2507
Chr1	243145	.	A	T	597.77	PASS	AC=1;AF=0.500;AN=2;BaseQRankSum=0.830;ClippingRankSum=0.000;DP=71;ExcessHet=3.0103;FS=11.723;MLEAC=1;MLEAF=0.500;MQ=60.00;MQRankSum=0.000;QD=8.42;ReadPosRankSum=0.603;SOR=1.380	GT:AD:DP:GQ:PL	0/1:50,21:71:99:626,0,1829
Chr1	243882	.	G	T	957.77	PASS	AC=1;AF=0.500;AN=2;BaseQRankSum=-1.140;ClippingRankSum=0.000;DP=80;ExcessHet=3.0103;FS=3.094;MLEAC=1;MLEAF=0.500;MQ=60.00;MQRankSum=0.000;QD=11.97;ReadPosRankSum=-0.206;SOR=1.170	GT:AD:DP:GQ:PL	0/1:45,35:80:99:986,0,1479
Chr1	244074	.	A	G	537.77	PASS	AC=1;AF=0.500;AN=2;BaseQRankSum=-0.404;ClippingRankSum=0.000;DP=72;ExcessHet=3.0103;FS=11.093;MLEAC=1;MLEAF=0.500;MQ=60.00;MQRankSum=0.000;QD=7.47;ReadPosRankSum=-0.284;SOR=0.829	GT:AD:DP:GQ:PL	0/1:50,22:72:99:566,0,1634
Chr1	246085	.	T	C	686.77	PASS	AC=1;AF=0.500;AN=2;BaseQRankSum=0.435;ClippingRankSum=0.000;DP=82;ExcessHet=3.0103;FS=0.000;MLEAC=1;MLEAF=0.500;MQ=60.00;MQRankSum=0.000;QD=8.48;ReadPosRankSum=0.684;SOR=0.782	GT:AD:DP:GQ:PL	0/1:56,25:81:99:715,0,1998
Chr1	246440	.	G	A	552.77	PASS	AC=1;AF=0.500;AN=2;BaseQRankSum=1.362;ClippingRankSum=0.000;DP=71;ExcessHet=3.0103;FS=5.329;MLEAC=1;MLEAF=0.500;MQ=60.00;MQRankSum=0.000;QD=7.79;ReadPosRankSum=0.470;SOR=1.384	GT:AD:DP:GQ:PL	0/1:51,20:71:99:581,0,1761
Chr1	248353	.	C	CT	339.73	PASS	AC=1;AF=0.500;AN=2;BaseQRankSum=-0.457;ClippingRankSum=0.000;DP=85;ExcessHet=3.0103;FS=8.619;MLEAC=1;MLEAF=0.500;MQ=60.00;MQRankSum=0.000;QD=4.14;ReadPosRankSum=-0.265;SOR=1.585	GT:AD:DP:GQ:PL	0/1:60,22:82:99:377,0,1572
Chr1	248817	.	TA	T	323.73	PASS	AC=1;AF=0.500;AN=2;BaseQRankSum=-0.759;ClippingRankSum=0.000;DP=78;ExcessHet=3.0103;FS=5.307;MLEAC=1;MLEAF=0.500;MQ=60.00;MQRankSum=0.000;QD=4.43;ReadPosRankSum=-0.853;SOR=1.387	GT:AD:DP:GQ:PL	0/1:54,19:73:99:361,0,1421
Chr1	252421	.	GTT	G,GT	2337.73	PASS	AC=1,1;AF=0.500,0.500;AN=2;BaseQRankSum=0.318;ClippingRankSum=0.000;DP=94;ExcessHet=3.0103;FS=9.339;MLEAC=1,1;MLEAF=0.500,0.500;MQ=60.12;MQRankSum=0.252;QD=26.87;ReadPosRankSum=1.202;SOR=0.237	GT:AD:DP:GQ:PL	1/2:3,31,53:87:99:2375,1291,1320,782,0,617
Chr1	255718	.	GT	G	382.73	PASS	AC=1;AF=0.500;AN=2;BaseQRankSum=1.138;ClippingRankSum=0.000;DP=56;ExcessHet=3.0103;FS=2.617;MLEAC=1;MLEAF=0.500;MQ=60.00;MQRankSum=0.000;QD=7.50;ReadPosRankSum=-0.422;SOR=0.341	GT:AD:DP:GQ:PL	0/1:32,19:51:99:420,0,782
Chr1	257854	.	CA	C	577.73	PASS	AC=1;AF=0.500;AN=2;BaseQRankSum=1.673;ClippingRankSum=0.000;DP=88;ExcessHet=3.0103;FS=4.902;MLEAC=1;MLEAF=0.500;MQ=57.28;MQRankSum=-1.240;QD=6.88;ReadPosRankSum=0.379;SOR=1.303	GT:AD:DP:GQ:PL	0/1:54,30:84:99:615,0,975
Chr1	258435	.	C	T	1006.77	PASS	AC=1;AF=0.500;AN=2;BaseQRankSum=1.276;ClippingRankSum=0.000;DP=94;ExcessHet=3.0103;FS=1.744;MLEAC=1;MLEAF=0.500;MQ=48.10;MQRankSum=0.529;QD=10.71;ReadPosRankSum=0.019;SOR=0.892	GT:AD:DP:GQ:PL	0/1:61,33:94:99:1035,0,2003
Chr1	260147	.	G	A	959.77	PASS	AC=1;AF=0.500;AN=2;BaseQRankSum=-0.151;ClippingRankSum=0.000;DP=84;ExcessHet=3.0103;FS=0.849;MLEAC=1;MLEAF=0.500;MQ=60.00;MQRankSum=0.000;QD=11.43;ReadPosRankSum=-1.394;SOR=0.826	GT:AD:DP:GQ:PL	0/1:54,30:84:99:988,0,1955
Chr1	261684	.	GT	G	991.73	PASS	AC=1;AF=0.500;AN=2;BaseQRankSum=-1.442;ClippingRankSum=0.000;DP=72;ExcessHet=3.0103;FS=2.015;MLEAC=1;MLEAF=0.500;MQ=60.00;MQRankSum=0.000;QD=13.97;ReadPosRankSum=-0.553;SOR=0.838	GT:AD:DP:GQ:PL	0/1:29,42:71:99:1029,0,591
Chr1	263775	.	G	A	1387.77	PASS	AC=1;AF=0.500;AN=2;BaseQRankSum=-0.012;ClippingRankSum=0.000;DP=93;ExcessHet=3.0103;FS=3.876;MLEAC=1;MLEAF=0.500;MQ=60.00;MQRankSum=0.000;QD=14.92;ReadPosRankSum=0.787;SOR=0.399	GT:AD:DP:GQ:PL	0/1:49,44:93:99:1416,0,1576
Chr1	269179	.	G	T	552.77	PASS	AC=1;AF=0.500;AN=2;BaseQRankSum=-0.006;ClippingRankSum=0.000;DP=78;ExcessHet=3.0103;FS=0.000;MLEAC=1;MLEAF=0.500;MQ=60.00;MQRankSum=0.000;QD=7.09;ReadPosRankSum=-0.301;SOR=0.627	GT:AD:DP:GQ:PL	0/1:56,22:78:99:581,0,1839
Chr1	269977	.	G	T	573.77	PASS	AC=1;AF=0.500;AN=2;BaseQRankSum=0.236;ClippingRankSum=0.000;DP=71;ExcessHet=3.0103;FS=2.237;MLEAC=1;MLEAF=0.500;MQ=60.00;MQRankSum=0.000;QD=8.32;ReadPosRankSum=2.277;SOR=0.386	GT:AD:DP:GQ:PL	0/1:47,22:69:99:602,0,1546
Chr1	276894	.	G	T	605.77	PASS	AC=1;AF=0.500;AN=2;BaseQRankSum=0.680;ClippingRankSum=0.000;DP=70;ExcessHet=3.0103;FS=0.000;MLEAC=1;MLEAF=0.500;MQ=60.00;MQRankSum=0.000;QD=8.65;ReadPosRankSum=0.765;SOR=0.782	GT:AD:DP:GQ:PL	0/1:49,21:70:99:634,0,1603
Chr1	277687	.	C	T	1074.77	PASS	AC=1;AF=0.500;AN=2;BaseQRankSum=1.066;ClippingRankSum=0.000;DP=85;ExcessHet=3.0103;FS=1.800;MLEAC=1;MLEAF=0.500;MQ=60.00;MQRankSum=0.000;QD=12.64;ReadPosRankSum=0.000;SOR=0.515	GT:AD:DP:GQ:PL	0/1:51,34:85:99:1103,0,1752
Chr1	278527	.	T	C	602.77	PASS	AC=1;AF=0.500;AN=2;BaseQRankSum=1.018;ClippingRankSum=0.000;DP=88;ExcessHet=3.0103;FS=10.866;MLEAC=1;MLEAF=0.500;MQ=60.00;MQRankSum=0.000;QD=6.93;ReadPosRankSum=1.111;SOR=1.923	GT:AD:DP:GQ:PL	0/1:65,22:87:99:631,0,2258
Chr1	281971	.	G	A	772.77	PASS	AC=1;AF=0.500;AN=2;BaseQRankSum=0.014;ClippingRankSum=0.000;DP=89;ExcessHet=3.0103;FS=1.865;MLEAC=1;MLEAF=0.500;MQ=60.00;MQRankSum=0.000;QD=8.68;ReadPosRankSum=1.382;SOR=0.957	GT:AD:DP:GQ:PL	0/1:61,28:89:99:801,0,1996
Chr1	282224	.	C	T	697.77	PASS	AC=1;AF=0.500;AN=2;BaseQRankSum=-0.203;ClippingRankSum=0.000;DP=90;ExcessHet=3.0103;FS=1.896;MLEAC=1;MLEAF=0.500;MQ=60.00;MQRankSum=0.000;QD=7.75;ReadPosRankSum=-0.673;SOR=0.981	GT:AD:DP:GQ:PL	0/1:63,27:90:99:726,0,2123
Chr1	282525	.	C	T	685.77	PASS	AC=1;AF=0.500;AN=2;BaseQRankSum=-0.525;ClippingRankSum=0.000;DP=76;ExcessHet=3.0103;FS=2.044;MLEAC=1;MLEAF=0.500;MQ=60.00;MQRankSum=0.000;QD=9.14;ReadPosRankSum=0.397;SOR=1.035	GT:AD:DP:GQ:PL	0/1:50,25:75:99:714,0,1622
Chr1	283026	.	G	A	524.77	PASS	AC=1;AF=0.500;AN=2;BaseQRankSum=0.636;ClippingRankSum=0.000;DP=94;ExcessHet=3.0103;FS=2.023;MLEAC=1;MLEAF=0.500;MQ=60.12;MQRankSum=-0.514;QD=5.64;ReadPosRankSum=0.329;SOR=0.648	GT:AD:DP:GQ:PL	0/1:72,21:93:99:553,0,2467
Chr1	284238	.	GA	G	629.73	PASS	AC=1;AF=0.500;AN=2;BaseQRankSum=0.480;ClippingRankSum=0.000;DP=95;ExcessHet=3.0103;FS=7.422;MLEAC=1;MLEAF=0.500;MQ=60.00;MQRankSum=0.000;QD=7.08;ReadPosRankSum=1.161;SOR=0.759	GT:AD:DP:GQ:PL	0/1:59,30:89:99:667,0,1562
Chr1	285725	.	T	C	1362.77	PASS	AC=1;AF=0.500;AN=2;BaseQRankSum=0.363;ClippingRankSum=0.000;DP=93;ExcessHet=3.0103;FS=0.787;MLEAC=1;MLEAF=0.500;MQ=60.00;MQRankSum=0.000;QD=14.65;ReadPosRankSum=1.699;SOR=0.865	GT:AD:DP:GQ:PL	0/1:50,43:93:99:1391,0,1660
Chr1	285866	.	C	T	690.77	PASS	AC=1;AF=0.500;AN=2;BaseQRankSum=-0.672;ClippingRankSum=0.000;DP=78;ExcessHet=3.0103;FS=3.258;MLEAC=1;MLEAF=0.500;MQ=60.00;MQRankSum=0.000;QD=8.86;ReadPosRankSum=-0.804;SOR=1.101	GT:AD:DP:GQ:PL	0/1:53,25:78:99:719,0,1742
Chr1	286693	.	G	A	611.77	PASS	AC=1;AF=0.500;AN=2;BaseQRankSum=-0.178;ClippingRankSum=0.000;DP=73;ExcessHet=3.0103;FS=3.406;MLEAC=1;MLEAF=0.500;MQ=60.00;MQRankSum=0.000;QD=8.38;ReadPosRankSum=0.292;SOR=0.537	GT:AD:DP:GQ:PL	0/1:50,23:73:99:640,0,1749
Chr1	291766	.	GT	G	299.73	PASS	AC=1;AF=0.500;AN=2;BaseQRankSum=0.309;ClippingRankSum=0.000;DP=70;ExcessHet=3.0103;FS=10.297;MLEAC=1;MLEAF=0.500;MQ=60.00;MQRankSum=0.000;QD=4.68;ReadPosRankSum=-0.433;SOR=1.818	GT:AD:DP:GQ:PL	0/1:46,18:64:99:337,0,1211
Chr1	291825	.	GA	G	1083.73	PASS	AC=1;AF=0.500;AN=2;BaseQRankSum=-0.236;ClippingRankSum=0.000;DP=71;ExcessHet=3.0103;FS=3.498;MLEAC=1;MLEAF=0.500;MQ=60.00;MQRankSum=0.000;QD=15.94;ReadPosRankSum=-2.073;SOR=0.670	GT:AD:DP:GQ:PL	0/1:24,44:68:99:1121,0,497
Chr1	292891	.	A	G	610.77	PASS	AC=1;AF=0.500;AN=2;BaseQRankSum=-0.783;ClippingRankSum=0.000;DP=76;ExcessHet=3.0103;FS=4.902;MLEAC=1;MLEAF=0.500;MQ=60.00;MQRankSum=0.000;QD=8.04;ReadPosRankSum=-2.624;SOR=1.116	GT:AD:DP:GQ:PL	0/1:53,23:76:99:639,0,1842
Chr1	295114	.	C	T	771.77	PASS	AC=1;AF=0.500;AN=2;BaseQRankSum=-0.494;ClippingRankSum=0.000;DP=91;ExcessHet=3.0103;FS=2.993;MLEAC=1;MLEAF=0.500;MQ=60.00;MQRankSum=0.000;QD=8.48;ReadPosRankSum=1.718;SOR=0.401	GT:AD:DP:GQ:PL	0/1:61,30:91:99:800,0,2101
Chr1	295214	.	G	A	905.77	PASS	AC=1;AF=0.500;AN=2;BaseQRankSum=-0.552;ClippingRankSum=0.000;DP=91;ExcessHet=3.0103;FS=1.819;MLEAC=1;MLEAF=0.500;MQ=60.00;MQRankSum=0.000;QD=10.06;ReadPosRankSum=0.903;SOR=0.484	GT:AD:DP:GQ:PL	0/1:59,31:90:99:934,0,2036
Chr1	299236	.	G	T	710.77	PASS	AC=1;AF=0.500;AN=2;BaseQRankSum=-0.377;ClippingRankSum=0.000;DP=74;ExcessHet=3.0103;FS=2.019;MLEAC=1;MLEAF=0.500;MQ=60.00;MQRankSum=0.000;QD=9.60;ReadPosRankSum=1.340;SOR=0.911	GT:AD:DP:GQ:PL	0/1:49,25:74:99:739,0,1687
Chr1	299303	.	C	T	625.77	PASS	AC=1;AF=0.500;AN=2;BaseQRankSum=-0.591;ClippingRankSum=0.000;DP=88;ExcessHet=3.0103;FS=0.890;MLEAC=1;MLEAF=0.500;MQ=60.00;MQRankSum=0.000;QD=7.11;ReadPosRankSum=-0.231;SOR=0.536	GT:AD:DP:GQ:PL	0/1:62,26:88:99:654,0,2110
Chr1	299986	.	C	T	865.77	PASS	AC=1;AF=0.500;AN=2;BaseQRankSum=-0.210;ClippingRankSum=0.000;DP=78;ExcessHet=3.0103;FS=6.083;MLEAC=1;MLEAF=0.500;MQ=60.00;MQRankSum=0.000;QD=11.10;ReadPosRankSum=-3.203;SOR=0.778	GT:AD:DP:GQ:PL	0/1:48,30:78:99:894,0,1641
Chr1	300916	.	CA	C	192.73	PASS	AC=1;AF=0.500;AN=2;BaseQRankSum=1.123;ClippingRankSum=0.000;DP=81;ExcessHet=3.0103;FS=7.911;MLEAC=1;MLEAF=0.500;MQ=60.13;MQRankSum=1.985;QD=2.50;ReadPosRankSum=-0.687;SOR=1.086	GT:AD:DP:GQ:PL	0/1:61,16:77:99:230,0,1522
Chr1	302298	.	A	AT	365.73	PASS	AC=1;AF=0.500;AN=2;BaseQRankSum=-0.373;ClippingRankSum=0.000;DP=74;ExcessHet=3.0103;FS=0.000;MLEAC=1;MLEAF=0.500;MQ=60.15;MQRankSum=1.480;QD=5.08;ReadPosRankSum=0.459;SOR=0.610	GT:AD:DP:GQ:PL	0/1:49,23:72:99:403,0,1109
Chr1	302824	.	CT	C	490.73	PASS	AC=1;AF=0.500;AN=2;BaseQRankSum=0.401;ClippingRankSum=0.000;DP=87;ExcessHet=3.0103;FS=3.192;MLEAC=1;MLEAF=0.500;MQ=60.00;MQRankSum=0.000;QD=5.64;ReadPosRankSum=-0.109;SOR=1.136	GT:AD:DP:GQ:PL	0/1:62,25:87:99:528,0,2146
Chr1	302835	.	CT	C	738.73	PASS	AC=1;AF=0.500;AN=2;BaseQRankSum=1.477;ClippingRankSum=0.000;DP=90;ExcessHet=3.0103;FS=0.829;MLEAC=1;MLEAF=0.500;MQ=60.00;MQRankSum=0.000;QD=8.79;ReadPosRankSum=-0.014;SOR=0.796	GT:AD:DP:GQ:PL	0/1:51,33:84:99:776,0,1676
Chr1	303358	.	C	T	684.77	PASS	AC=1;AF=0.500;AN=2;BaseQRankSum=-0.313;ClippingRankSum=0.000;DP=88;ExcessHet=3.0103;FS=3.153;MLEAC=1;MLEAF=0.500;MQ=60.00;MQRankSum=0.000;QD=7.78;ReadPosRankSum=-0.888;SOR=0.939	GT:AD:DP:GQ:PL	0/1:62,26:88:99:713,0,2186
Chr1	305843	.	G	A	986.77	PASS	AC=1;AF=0.500;AN=2;BaseQRankSum=2.464;ClippingRankSum=0.000;DP=94;ExcessHet=3.0103;FS=1.775;MLEAC=1;MLEAF=0.500;MQ=60.00;MQRankSum=0.000;QD=10.50;ReadPosRankSum=1.292;SOR=0.957	GT:AD:DP:GQ:PL	0/1:62,32:94:99:1015,0,2137
Chr1	307478	.	C	T	292.77	PASS	AC=1;AF=0.500;AN=2;BaseQRankSum=-0.674;ClippingRankSum=0.000;DP=84;ExcessHet=3.0103;FS=1.144;MLEAC=1;MLEAF=0.500;MQ=60.00;MQRankSum=0.000;QD=3.49;ReadPosRankSum=-0.192;SOR=1.022	GT:AD:DP:GQ:PL	0/1:70,14:84:99:321,0,2538
Chr1	307693	.	G	A	895.77	PASS	AC=1;AF=0.500;AN=2;BaseQRankSum=2.306;ClippingRankSum=0.000;DP=94;ExcessHet=3.0103;FS=1.806;MLEAC=1;MLEAF=0.500;MQ=60.00;MQRankSum=0.000;QD=9.53;ReadPosRankSum=-0.508;SOR=0.631	GT:AD:DP:GQ:PL	0/1:65,29:94:99:924,0,2192
Chr1	309805	.	G	A	594.77	PASS	AC=1;AF=0.500;AN=2;BaseQRankSum=-1.366;ClippingRankSum=0.000;DP=76;ExcessHet=3.0103;FS=24.682;MLEAC=1;MLEAF=0.500;MQ=60.00;MQRankSum=0.000;QD=7.83;ReadPosRankSum=0.842;SOR=1.884	GT:AD:DP:GQ:PL	0/1:50,26:76:99:623,0,1747
Chr1	309888	.	C	T	1089.77	PASS	AC=1;AF=0.500;AN=2;BaseQRankSum=1.192;ClippingRankSum=0.000;DP=86;ExcessHet=3.0103;FS=9.083;MLEAC=1;MLEAF=0.500;MQ=60.00;MQRankSum=0.000;QD=12.67;ReadPosRankSum=1.003;SOR=0.799	GT:AD:DP:GQ:PL	0/1:53,33:86:99:1118,0,1748
Chr1	312357	.	C	T	564.77	PASS	AC=1;AF=0.500;AN=2;BaseQRankSum=0.022;ClippingRankSum=0.000;DP=65;ExcessHet=3.0103;FS=1.027;MLEAC=1;MLEAF=0.500;MQ=60.00;MQRankSum=0.000;QD=8.69;ReadPosRankSum=-0.250;SOR=0.502	GT:AD:DP:GQ:PL	0/1:45,20:65:99:593,0,1564
Chr1	312875	.	C	T	530.77	PASS	AC=1;AF=0.500;AN=2;BaseQRankSum=-1.201;ClippingRankSum=0.000;DP=78;ExcessHet=3.0103;FS=13.513;MLEAC=1;MLEAF=0.500;MQ=60.00;MQRankSum=0.000;QD=7.08;ReadPosRankSum=-0.072;SOR=1.623	GT:AD:DP:GQ:PL	0/1:52,23:75:99:559,0,1865
Chr1	313134	.	AT	A	642.73	PASS	AC=1;AF=0.500;AN=2;BaseQRankSum=0.438;ClippingRankSum=0.000;DP=76;ExcessHet=3.0103;FS=12.525;MLEAC=1;MLEAF=0.500;MQ=60.28;MQRankSum=1.794;QD=8.69;ReadPosRankSum=-0.875;SOR=1.326	GT:AD:DP:GQ:PL	0/1:45,29:74:99:680,0,1173
Chr1	314467	.	G	A	583.77	PASS	AC=1;AF=0.500;AN=2;BaseQRankSum=-0.819;ClippingRankSum=0.000;DP=69;ExcessHet=3.0103;FS=3.590;MLEAC=1;MLEAF=0.500;MQ=60.00;MQRankSum=0.000;QD=8.46;ReadPosRankSum=-1.924;SOR=1.270	GT:AD:DP:GQ:PL	0/1:47,22:69:99:612,0,1676
Chr1	315119	.	C	G	640.77	PASS	AC=1;AF=0.500;AN=2;BaseQRankSum=1.414;ClippingRankSum=0.000;DP=70;ExcessHet=3.0103;FS=2.243;MLEAC=1;MLEAF=0.500;MQ=60.00;MQRankSum=0.000;QD=9.15;ReadPosRankSum=0.125;SOR=0.419	GT:AD:DP:GQ:PL	0/1:48,22:70:99:669,0,1625
Chr1	315310	.	C	A	862.77	PASS	AC=1;AF=0.500;AN=2;BaseQRankSum=-1.004;ClippingRankSum=0.000;DP=75;ExcessHet=3.0103;FS=4.743;MLEAC=1;MLEAF=0.500;MQ=60.00;MQRankSum=0.000;QD=11.50;ReadPosRankSum=-1.134;SOR=1.300	GT:AD:DP:GQ:PL	0/1:46,29:75:99:891,0,1552
Chr1	316954	.	A	G	858.77	PASS	AC=1;AF=0.500;AN=2;BaseQRankSum=1.206;ClippingRankSum=0.000;DP=77;ExcessHet=3.0103;FS=7.939;MLEAC=1;MLEAF=0.500;MQ=60.00;MQRankSum=0.000;QD=11.15;ReadPosRankSum=0.402;SOR=1.425	GT:AD:DP:GQ:PL	0/1:48,29:77:99:887,0,1543
Chr1	318949	.	C	T	940.77	PASS	AC=1;AF=0.500;AN=2;BaseQRankSum=-0.112;ClippingRankSum=0.000;DP=75;ExcessHet=3.0103;FS=0.000;MLEAC=1;MLEAF=0.500;MQ=60.00;MQRankSum=0.000;QD=12.54;ReadPosRankSum=-0.681;SOR=0.756	GT:AD:DP:GQ:PL	0/1:44,31:75:99:969,0,1516
Chr1	325326	.	C	CA	567.73	PASS	AC=1;AF=0.500;AN=2;BaseQRankSum=-0.627;ClippingRankSum=0.000;DP=75;ExcessHet=3.0103;FS=0.000;MLEAC=1;MLEAF=0.500;MQ=60.14;MQRankSum=0.000;QD=8.00;ReadPosRankSum=-0.967;SOR=0.704	GT:AD:DP:GQ:PL	0/1:41,30:71:99:605,0,900
Chr1	325573	.	G	A	325.77	PASS	AC=1;AF=0.500;AN=2;BaseQRankSum=2.513;ClippingRankSum=0.000;DP=67;ExcessHet=3.0103;FS=1.281;MLEAC=1;MLEAF=0.500;MQ=60.00;MQRankSum=0.000;QD=4.86;ReadPosRankSum=2.023;SOR=0.409	GT:AD:DP:GQ:PL	0/1:54,13:67:99:354,0,1793
Chr1	325978	.	G	A	756.77	PASS	AC=1;AF=0.500;AN=2;BaseQRankSum=-0.243;ClippingRankSum=0.000;DP=80;ExcessHet=3.0103;FS=1.985;MLEAC=1;MLEAF=0.500;MQ=60.00;MQRankSum=0.000;QD=9.46;ReadPosRankSum=1.351;SOR=0.446	GT:AD:DP:GQ:PL	0/1:54,26:80:99:785,0,1891
Chr1	327130	.	G	A	913.77	PASS	AC=1;AF=0.500;AN=2;BaseQRankSum=0.950;ClippingRankSum=0.000;DP=75;ExcessHet=3.0103;FS=4.769;MLEAC=1;MLEAF=0.500;MQ=60.00;MQRankSum=0.000;QD=12.18;ReadPosRankSum=-0.021;SOR=0.294	GT:AD:DP:GQ:PL	0/1:46,29:75:99:942,0,1526
Chr1	329757	.	CTT	C	826.73	PASS	AC=1;AF=0.500;AN=2;BaseQRankSum=0.204;ClippingRankSum=0.000;DP=81;ExcessHet=3.0103;FS=0.000;MLEAC=1;MLEAF=0.500;MQ=60.13;MQRankSum=1.361;QD=11.02;ReadPosRankSum=-2.230;SOR=0.682	GT:AD:DP:GQ:PL	0/1:48,27:75:99:864,0,1626
Chr1	337546	.	C	T	690.77	PASS	AC=1;AF=0.500;AN=2;BaseQRankSum=0.308;ClippingRankSum=0.000;DP=70;ExcessHet=3.0103;FS=3.404;MLEAC=1;MLEAF=0.500;MQ=60.00;MQRankSum=0.000;QD=9.87;ReadPosRankSum=0.525;SOR=1.110	GT:AD:DP:GQ:PL	0/1:45,25:70:99:719,0,1501
Chr1	340061	.	C	CA	347.73	PASS	AC=1;AF=0.500;AN=2;BaseQRankSum=0.390;ClippingRankSum=0.000;DP=68;ExcessHet=3.0103;FS=0.000;MLEAC=1;MLEAF=0.500;MQ=60.00;MQRankSum=0.000;QD=5.19;ReadPosRankSum=-0.740;SOR=0.779	GT:AD:DP:GQ:PL	0/1:49,18:67:99:385,0,1322
Chr1	341582	.	C	T	311.77	PASS	AC=1;AF=0.500;AN=2;BaseQRankSum=-0.031;ClippingRankSum=0.000;DP=66;ExcessHet=3.0103;FS=0.000;MLEAC=1;MLEAF=0.500;MQ=60.00;MQRankSum=0.000;QD=4.72;ReadPosRankSum=0.089;SOR=0.685	GT:AD:DP:GQ:PL	0/1:50,16:66:99:340,0,1691
Chr1	345328	.	G	C	690.77	PASS	AC=1;AF=0.500;AN=2;BaseQRankSum=2.394;ClippingRankSum=0.000;DP=88;ExcessHet=3.0103;FS=3.215;MLEAC=1;MLEAF=0.500;MQ=60.00;MQRankSum=0.000;QD=7.85;ReadPosRankSum=1.326;SOR=1.010	GT:AD:DP:GQ:PL	0/1:64,24:88:99:719,0,2092
Chr1	345744	.	TA	T	464.73	PASS	AC=1;AF=0.500;AN=2;BaseQRankSum=-0.609;ClippingRankSum=0.000;DP=78;ExcessHet=3.0103;FS=4.918;MLEAC=1;MLEAF=0.500;MQ=60.28;MQRankSum=2.076;QD=6.28;ReadPosRankSum=1.011;SOR=0.912	GT:AD:DP:GQ:PL	0/1:50,24:74:99:502,0,1329
Chr1	348470	.	G	A	1016.77	PASS	AC=1;AF=0.500;AN=2;BaseQRankSum=-1.043;ClippingRankSum=0.000;DP=77;ExcessHet=3.0103;FS=4.346;MLEAC=1;MLEAF=0.500;MQ=60.00;MQRankSum=0.000;QD=13.20;ReadPosRankSum=-1.271;SOR=0.480	GT:AD:DP:GQ:PL	0/1:44,33:77:99:1045,0,1576
Chr1	349044	.	A	AT	602.73	PASS	AC=1;AF=0.500;AN=2;BaseQRankSum=-0.022;ClippingRankSum=0.000;DP=79;ExcessHet=3.0103;FS=0.895;MLEAC=1;MLEAF=0.500;MQ=60.14;MQRankSum=1.350;QD=7.83;ReadPosRankSum=-0.882;SOR=0.802	GT:AD:DP:GQ:PL	0/1:49,28:77:99:640,0,1299
Chr1	349496	.	GT	G	486.73	PASS	AC=1;AF=0.500;AN=2;BaseQRankSum=0.604;ClippingRankSum=0.000;DP=71;ExcessHet=3.0103;FS=3.564;MLEAC=1;MLEAF=0.500;MQ=60.15;MQRankSum=1.445;QD=7.05;ReadPosRankSum=0.045;SOR=1.302	GT:AD:DP:GQ:PL	0/1:46,23:69:99:524,0,1240
Chr1	349764	.	G	A	629.77	PASS	AC=1;AF=0.500;AN=2;BaseQRankSum=0.100;ClippingRankSum=0.000;DP=89;ExcessHet=3.0103;FS=8.204;MLEAC=1;MLEAF=0.500;MQ=60.00;MQRankSum=0.000;QD=7.08;ReadPosRankSum=0.385;SOR=1.145	GT:AD:DP:GQ:PL	0/1:65,24:89:99:658,0,2263
Chr1	349837	.	C	T	947.77	PASS	AC=1;AF=0.500;AN=2;BaseQRankSum=-0.482;ClippingRankSum=0.000;DP=83;ExcessHet=3.0103;FS=1.855;MLEAC=1;MLEAF=0.500;MQ=60.00;MQRankSum=0.000;QD=11.42;ReadPosRankSum=-1.148;SOR=0.929	GT:AD:DP:GQ:PL	0/1:51,32:83:99:976,0,1794
Chr1	351660	.	A	AT	456.73	PASS	AC=1;AF=0.500;AN=2;BaseQRankSum=-0.175;ClippingRankSum=0.000;DP=74;ExcessHet=3.0103;FS=0.000;MLEAC=1;MLEAF=0.500;MQ=60.00;MQRankSum=0.000;QD=6.26;ReadPosRankSum=-1.372;SOR=0.793	GT:AD:DP:GQ:PL	0/1:50,23:73:99:494,0,1356
Chr1	352239	.	TA	T	1219.73	PASS	AC=1;AF=0.500;AN=2;BaseQRankSum=2.525;ClippingRankSum=0.000;DP=87;ExcessHet=3.0103;FS=2.175;MLEAC=1;MLEAF=0.500;MQ=60.00;MQRankSum=0.000;QD=16.94;ReadPosRankSum=0.196;SOR=0.451	GT:AD:DP:GQ:PL	0/1:21,51:72:99:1257,0,393
Chr1	355419	.	G	A	783.77	PASS	AC=1;AF=0.500;AN=2;BaseQRankSum=0.052;ClippingRankSum=0.000;DP=74;ExcessHet=3.0103;FS=0.000;MLEAC=1;MLEAF=0.500;MQ=60.00;MQRankSum=0.000;QD=10.59;ReadPosRankSum=-0.210;SOR=0.741	GT:AD:DP:GQ:PL	0/1:48,26:74:99:812,0,1646
Chr1	356229	.	G	GGA	569.73	PASS	AC=1;AF=0.500;AN=2;BaseQRankSum=0.802;ClippingRankSum=0.000;DP=76;ExcessHet=3.0103;FS=0.000;MLEAC=1;MLEAF=0.500;MQ=60.00;MQRankSum=0.000;QD=8.14;ReadPosRankSum=-0.981;SOR=0.551	GT:AD:DP:GQ:PL	0/1:48,22:70:99:607,0,1577
Chr1	356567	.	G	A	553.77	PASS	AC=1;AF=0.500;AN=2;BaseQRankSum=2.032;ClippingRankSum=0.000;DP=72;ExcessHet=3.0103;FS=3.570;MLEAC=1;MLEAF=0.500;MQ=60.00;MQRankSum=0.000;QD=7.69;ReadPosRankSum=0.834;SOR=0.865	GT:AD:DP:GQ:PL	0/1:51,21:72:99:582,0,1836
Chr1	356873	.	C	A	733.77	PASS	AC=1;AF=0.500;AN=2;BaseQRankSum=0.531;ClippingRankSum=0.000;DP=89;ExcessHet=3.0103;FS=1.855;MLEAC=1;MLEAF=0.500;MQ=60.00;MQRankSum=0.000;QD=8.24;ReadPosRankSum=-1.196;SOR=0.757	GT:AD:DP:GQ:PL	0/1:61,28:89:99:762,0,2035
Chr1	361418	.	C	T	609.77	PASS	AC=1;AF=0.500;AN=2;BaseQRankSum=0.442;ClippingRankSum=0.000;DP=94;ExcessHet=3.0103;FS=4.676;MLEAC=1;MLEAF=0.500;MQ=60.00;MQRankSum=0.000;QD=6.49;ReadPosRankSum=-0.316;SOR=1.131	GT:AD:DP:GQ:PL	0/1:71,23:94:99:638,0,2509
Chr1	362153	.	C	T	577.77	PASS	AC=1;AF=0.500;AN=2;BaseQRankSum=0.624;ClippingRankSum=0.000;DP=83;ExcessHet=3.0103;FS=0.000;MLEAC=1;MLEAF=0.500;MQ=60.00;MQRankSum=0.000;QD=6.96;ReadPosRankSum=0.700;SOR=0.602	GT:AD:DP:GQ:PL	0/1:61,22:83:99:606,0,2160
Chr1	362471	.	C	A	685.77	PASS	AC=1;AF=0.500;AN=2;BaseQRankSum=0.223;ClippingRankSum=0.000;DP=74;ExcessHet=3.0103;FS=4.911;MLEAC=1;MLEAF=0.500;MQ=60.00;MQRankSum=0.000;QD=9.27;ReadPosRankSum=1.322;SOR=0.792	GT:AD:DP:GQ:PL	0/1:51,23:74:99:714,0,1800
Chr1	363445	.	C	T	578.77	PASS	AC=1;AF=0.500;AN=2;BaseQRankSum=0.856;ClippingRankSum=0.000;DP=79;ExcessHet=3.0103;FS=0.000;MLEAC=1;MLEAF=0.500;MQ=60.00;MQRankSum=0.000;QD=7.33;ReadPosRankSum=-1.710;SOR=0.714	GT:AD:DP:GQ:PL	0/1:58,21:79:99:607,0,2016
Chr1	364589	.	CT	C	417.73	PASS	AC=1;AF=0.500;AN=2;BaseQRankSum=-0.162;ClippingRankSum=0.000;DP=77;ExcessHet=3.0103;FS=0.964;MLEAC=1;MLEAF=0.500;MQ=60.00;MQRankSum=0.000;QD=5.80;ReadPosRankSum=0.667;SOR=0.546	GT:AD:DP:GQ:PL	0/1:48,24:72:99:455,0,1088
Chr1	364863	.	CT	C	567.73	PASS	AC=1;AF=0.500;AN=2;BaseQRankSum=0.761;ClippingRankSum=0.000;DP=71;ExcessHet=3.0103;FS=3.421;MLEAC=1;MLEAF=0.500;MQ=60.30;MQRankSum=1.777;QD=8.35;ReadPosRankSum=-0.513;SOR=1.235	GT:AD:DP:GQ:PL	0/1:41,27:68:99:605,0,984
Chr1	365956	.	C	G	510.77	PASS	AC=1;AF=0.500;AN=2;BaseQRankSum=-0.227;ClippingRankSum=0.000;DP=74;ExcessHet=3.0103;FS=0.000;MLEAC=1;MLEAF=0.500;MQ=60.00;MQRankSum=0.000;QD=6.90;ReadPosRankSum=-0.856;SOR=0.593	GT:AD:DP:GQ:PL	0/1:54,20:74:99:539,0,1880
Chr1	367608	.	G	T	846.77	PASS	AC=1;AF=0.500;AN=2;BaseQRankSum=-1.146;ClippingRankSum=0.000;DP=81;ExcessHet=3.0103;FS=4.540;MLEAC=1;MLEAF=0.500;MQ=60.13;MQRankSum=-0.741;QD=10.45;ReadPosRankSum=-1.633;SOR=0.313	GT:AD:DP:GQ:PL	0/1:51,30:81:99:875,0,1866
Chr1	367719	.	C	T	886.77	PASS	AC=1;AF=0.500;AN=2;BaseQRankSum=0.963;ClippingRankSum=0.000;DP=79;ExcessHet=3.0103;FS=0.000;MLEAC=1;MLEAF=0.500;MQ=60.14;MQRankSum=1.376;QD=11.22;ReadPosRankSum=0.402;SOR=0.602	GT:AD:DP:GQ:PL	0/1:51,28:79:99:915,0,1763
Chr1	367744	.	AT	A	595.73	PASS	AC=1;AF=0.500;AN=2;BaseQRankSum=-0.384;ClippingRankSum=0.000;DP=74;ExcessHet=3.0103;FS=2.046;MLEAC=1;MLEAF=0.500;MQ=60.15;MQRankSum=1.277;QD=8.63;ReadPosRankSum=-0.968;SOR=0.470	GT:AD:DP:GQ:PL	0/1:42,27:69:99:633,0,1095
Chr1	369862	.	GT	G	514.73	PASS	AC=1;AF=0.500;AN=2;BaseQRankSum=-0.152;ClippingRankSum=0.000;DP=88;ExcessHet=3.0103;FS=0.908;MLEAC=1;MLEAF=0.500;MQ=60.12;MQRankSum=1.588;QD=5.99;ReadPosRankSum=-0.570;SOR=0.502	GT:AD:DP:GQ:PL	0/1:61,25:86:99:552,0,1699
Chr1	370866	.	G	A	1021.77	PASS	AC=1;AF=0.500;AN=2;BaseQRankSum=0.964;ClippingRankSum=0.000;DP=82;ExcessHet=3.0103;FS=5.879;MLEAC=1;MLEAF=0.500;MQ=60.00;MQRankSum=0.000;QD=12.46;ReadPosRankSum=0.959;SOR=1.362	GT:AD:DP:GQ:PL	0/1:49,33:82:99:1050,0,1604
Chr1	373861	.	A	AT	394.73	PASS	AC=1;AF=0.500;AN=2;BaseQRankSum=-1.037;ClippingRankSum=0.000;DP=79;ExcessHet=3.0103;FS=4.864;MLEAC=1;MLEAF=0.500;MQ=60.00;MQRankSum=0.000;QD=5.19;ReadPosRankSum=0.154;SOR=0.797	GT:AD:DP:GQ:PL	0/1:53,23:76:99:432,0,1369
Chr1	376176	.	C	A	902.77	PASS	AC=1;AF=0.500;AN=2;BaseQRankSum=-0.273;ClippingRankSum=0.000;DP=73;ExcessHet=3.0103;FS=0.000;MLEAC=1;MLEAF=0.500;MQ=60.00;MQRankSum=0.000;QD=12.37;ReadPosRankSum=-0.586;SOR=0.760	GT:AD:DP:GQ:PL	0/1:44,29:73:99:931,0,1428
Chr1	376320	.	AT	A	813.73	PASS	AC=1;AF=0.500;AN=2;BaseQRankSum=2.604;ClippingRankSum=0.000;DP=82;ExcessHet=3.0103;FS=1.880;MLEAC=1;MLEAF=0.500;MQ=60.00;MQRankSum=0.000;QD=10.43;ReadPosRankSum=0.070;SOR=0.968	GT:AD:DP:GQ:PL	0/1:42,36:78:99:851,0,958
Chr1	378402	.	G	C	576.77	PASS	AC=1;AF=0.500;AN=2;BaseQRankSum=0.132;ClippingRankSum=0.000;DP=94;ExcessHet=3.0103;FS=2.020;MLEAC=1;MLEAF=0.500;MQ=60.00;MQRankSum=0.000;QD=6.14;ReadPosRankSum=1.464;SOR=1.015	GT:AD:DP:GQ:PL	0/1:72,22:94:99:605,0,2539
Chr1	378489	.	AT	A	1255.73	PASS	AC=1;AF=0.500;AN=2;BaseQRankSum=0.407;ClippingRankSum=0.000;DP=83;ExcessHet=3.0103;FS=0.000;MLEAC=1;MLEAF=0.500;MQ=60.13;MQRankSum=0.694;QD=16.10;ReadPosRankSum=-2.513;SOR=0.756	GT:AD:DP:GQ:PL	0/1:24,54:78:99:1293,0,434
Chr1	382544	.	G	A	765.77	PASS	AC=1;AF=0.500;AN=2;BaseQRankSum=2.023;ClippingRankSum=0.000;DP=82;ExcessHet=3.0103;FS=3.246;MLEAC=1;MLEAF=0.500;MQ=60.00;MQRankSum=0.000;QD=9.34;ReadPosRankSum=1.514;SOR=0.531	GT:AD:DP:GQ:PL	0/1:57,25:82:99:794,0,1978
Chr1	383246	.	AT	A	1137.73	PASS	AC=1;AF=0.500;AN=2;BaseQRankSum=0.539;ClippingRankSum=0.000;DP=68;ExcessHet=3.0103;FS=1.148;MLEAC=1;MLEAF=0.500;MQ=60.00;MQRankSum=0.000;QD=16.98;ReadPosRankSum=1.171;SOR=0.919	GT:AD:DP:GQ:PL	0/1:16,51:67:99:1175,0,199
Chr1	384450	.	G	A	692.77	PASS	AC=1;AF=0.500;AN=2;BaseQRankSum=0.896;ClippingRankSum=0.000;DP=77;ExcessHet=3.0103;FS=0.000;MLEAC=1;MLEAF=0.500;MQ=60.00;MQRankSum=0.000;QD=9.12;ReadPosRankSum=1.487;SOR=0.622	GT:AD:DP:GQ:PL	0/1:52,24:76:99:721,0,1782
Chr1	386820	.	CA	C	905.82	PASS	AC=1;AF=0.500;AN=2;BaseQRankSum=1.728;ClippingRankSum=0.000;DP=71;ExcessHet=3.0103;FS=0.000;MLEAC=1;MLEAF=0.500;MQ=60.00;MQRankSum=0.000;QD=13.94;ReadPosRankSum=-0.384;SOR=0.723	GT:AD:DP:GQ:PL	0/1:16,49:65:99:926,0,192
Chr1	389684	.	GT	G	312.73	PASS	AC=1;AF=0.500;AN=2;BaseQRankSum=-1.066;ClippingRankSum=0.000;DP=82;ExcessHet=3.0103;FS=0.000;MLEAC=1;MLEAF=0.500;MQ=60.13;MQRankSum=1.718;QD=4.06;ReadPosRankSum=-1.562;SOR=0.777	GT:AD:DP:GQ:PL	0/1:57,20:77:99:350,0,1548
Chr1	390579	.	TC	T	237.73	PASS	AC=1;AF=0.500;AN=2;BaseQRankSum=0.511;ClippingRankSum=0.000;DP=74;ExcessHet=3.0103;FS=2.371;MLEAC=1;MLEAF=0.500;MQ=60.15;MQRankSum=1.803;QD=3.30;ReadPosRankSum=0.744;SOR=1.035	GT:AD:DP:GQ:PL	0/1:56,16:72:99:275,0,1461
Chr1	394354	.	A	T	717.77	PASS	AC=1;AF=0.500;AN=2;BaseQRankSum=0.007;ClippingRankSum=0.000;DP=62;ExcessHet=3.0103;FS=5.264;MLEAC=1;MLEAF=0.500;MQ=60.17;MQRankSum=1.291;QD=11.58;ReadPosRankSum=-1.143;SOR=0.878	GT:AD:DP:GQ:PL	0/1:38,24:62:99:746,0,1228
Chr1	396424	.	G	A	897.77	PASS	AC=1;AF=0.500;AN=2;BaseQRankSum=0.608;ClippingRankSum=0.000;DP=82;ExcessHet=3.0103;FS=6.181;MLEAC=1;MLEAF=0.500;MQ=60.00;MQRankSum=0.000;QD=10.95;ReadPosRankSum=-0.587;SOR=0.275	GT:AD:DP:GQ:PL	0/1:53,29:82:99:926,0,1826
Chr1	397225	.	GTT	G,GT	1592.73	PASS	AC=1,1;AF=0.500,0.500;AN=2;BaseQRankSum=0.063;ClippingRankSum=0.000;DP=72;ExcessHet=3.0103;FS=0.000;MLEAC=1,1;MLEAF=0.500,0.500;MQ=60.30;MQRankSum=0.510;QD=22.75;ReadPosRankSum=-0.268;SOR=0.729	GT:AD:DP:GQ:PL	1/2:6,46,18:70:99:1630,270,338,922,0,896
Chr1	399246	.	C	T	483.77	PASS	AC=1;AF=0.500;AN=2;BaseQRankSum=1.785;ClippingRankSum=0.000;DP=66;ExcessHet=3.0103;FS=1.064;MLEAC=1;MLEAF=0.500;MQ=60.00;MQRankSum=0.000;QD=7.33;ReadPosRankSum=0.852;SOR=0.481	GT:AD:DP:GQ:PL	0/1:48,18:66:99:512,0,1495
Chr1	399446	.	GA	G	533.73	PASS	AC=1;AF=0.500;AN=2;BaseQRankSum=-0.038;ClippingRankSum=0.000;DP=72;ExcessHet=3.0103;FS=13.328;MLEAC=1;MLEAF=0.500;MQ=60.15;MQRankSum=1.262;QD=7.85;ReadPosRankSum=1.772;SOR=1.396	GT:AD:DP:GQ:PL	0/1:41,27:68:99:571,0,960
Chr1	399923	.	G	A	776.77	PASS	AC=1;AF=0.500;AN=2;BaseQRankSum=-0.333;ClippingRankSum=0.000;DP=81;ExcessHet=3.0103;FS=0.887;MLEAC=1;MLEAF=0.500;MQ=60.00;MQRankSum=0.000;QD=9.59;ReadPosRankSum=-0.212;SOR=0.558	GT:AD:DP:GQ:PL	0/1:54,27:81:99:805,0,1881
Chr1	408940	.	C	T	842.77	PASS	AC=1;AF=0.500;AN=2;BaseQRankSum=-0.606;ClippingRankSum=0.000;DP=65;ExcessHet=3.0103;FS=2.073;MLEAC=1;MLEAF=0.500;MQ=60.00;MQRankSum=0.000;QD=12.97;ReadPosRankSum=-0.685;SOR=0.936	GT:AD:DP:GQ:PL	0/1:35,30:65:99:871,0,1117
Chr1	412860	.	AT	A	977.73	PASS	AC=1;AF=0.500;AN=2;BaseQRankSum=-1.570;ClippingRankSum=0.000;DP=72;ExcessHet=3.0103;FS=3.741;MLEAC=1;MLEAF=0.500;MQ=60.00;MQRankSum=0.000;QD=14.59;ReadPosRankSum=-1.024;SOR=0.478	GT:AD:DP:GQ:PL	0/1:22,45:67:99:1015,0,427
Chr1	413280	.	TG	T	322.73	PASS	AC=1;AF=0.500;AN=2;BaseQRankSum=-0.881;ClippingRankSum=0.000;DP=69;ExcessHet=3.0103;FS=7.796;MLEAC=1;MLEAF=0.500;MQ=60.00;MQRankSum=0.000;QD=4.97;ReadPosRankSum=-0.690;SOR=1.269	GT:AD:DP:GQ:PL	0/1:48,17:65:99:360,0,1366
Chr1	416911	.	C	T	946.77	PASS	AC=1;AF=0.500;AN=2;BaseQRankSum=-1.945;ClippingRankSum=0.000;DP=85;ExcessHet=3.0103;FS=0.842;MLEAC=1;MLEAF=0.500;MQ=60.00;MQRankSum=0.000;QD=11.14;ReadPosRankSum=-1.669;SOR=0.786	GT:AD:DP:GQ:PL	0/1:53,32:85:99:975,0,1869
Chr1	421963	.	TA	T	952.73	PASS	AC=1;AF=0.500;AN=2;BaseQRankSum=0.216;ClippingRankSum=0.000;DP=72;ExcessHet=3.0103;FS=0.000;MLEAC=1;MLEAF=0.500;MQ=60.15;MQRankSum=0.878;QD=14.22;ReadPosRankSum=1.001;SOR=0.743	GT:AD:DP:GQ:PL	0/1:28,39:67:99:990,0,652
Chr1	427011	.	TC	T	164.73	PASS	AC=1;AF=0.500;AN=2;BaseQRankSum=-1.673;ClippingRankSum=0.000;DP=56;ExcessHet=3.0103;FS=0.000;MLEAC=1;MLEAF=0.500;MQ=60.19;MQRankSum=2.191;QD=2.94;ReadPosRankSum=-0.151;SOR=0.892	GT:AD:DP:GQ:PL	0/1:46,10:56:99:202,0,1546
Chr1	428198	.	CT	C	1325.73	PASS	AC=1;AF=0.500;AN=2;BaseQRankSum=1.439;ClippingRankSum=0.000;DP=90;ExcessHet=3.0103;FS=1.861;MLEAC=1;MLEAF=0.500;MQ=60.00;MQRankSum=0.000;QD=15.97;ReadPosRankSum=0.532;SOR=0.955	GT:AD:DP:GQ:PL	0/1:41,42:83:99:1363,0,928
Chr1	428216	.	TA	T	563.73	PASS	AC=1;AF=0.500;AN=2;BaseQRankSum=1.401;ClippingRankSum=0.000;DP=91;ExcessHet=3.0103;FS=6.101;MLEAC=1;MLEAF=0.500;MQ=60.00;MQRankSum=0.000;QD=6.33;ReadPosRankSum=0.036;SOR=1.402	GT:AD:DP:GQ:PL	0/1:61,28:89:99:601,0,2463
Chr1	431196	.	CA	C	801.73	PASS	AC=1;AF=0.500;AN=2;BaseQRankSum=-1.099;ClippingRankSum=0.000;DP=100;ExcessHet=3.0103;FS=3.932;MLEAC=1;MLEAF=0.500;MQ=60.00;MQRankSum=0.000;QD=8.27;ReadPosRankSum=-0.208;SOR=0.488	GT:AD:DP:GQ:PL	0/1:60,37:97:99:839,0,1536
Chr1	431866	.	C	T	770.77	PASS	AC=1;AF=0.500;AN=2;BaseQRankSum=1.438;ClippingRankSum=0.000;DP=87;ExcessHet=3.0103;FS=1.909;MLEAC=1;MLEAF=0.500;MQ=56.64;MQRankSum=0.041;QD=8.86;ReadPosRankSum=1.440;SOR=0.928	GT:AD:DP:GQ:PL	0/1:61,26:87:99:799,0,2018
Chr1	435543	.	G	A	962.77	PASS	AC=1;AF=0.500;AN=2;BaseQRankSum=-0.782;ClippingRankSum=0.000;DP=93;ExcessHet=3.0103;FS=7.112;MLEAC=1;MLEAF=0.500;MQ=60.00;MQRankSum=0.000;QD=10.35;ReadPosRankSum=0.166;SOR=0.986	GT:AD:DP:GQ:PL	0/1:61,32:93:99:991,0,2195
Chr1	435820	.	G	A	850.77	PASS	AC=1;AF=0.500;AN=2;BaseQRankSum=-1.644;ClippingRankSum=0.000;DP=77;ExcessHet=3.0103;FS=3.145;MLEAC=1;MLEAF=0.500;MQ=60.00;MQRankSum=0.000;QD=11.05;ReadPosRankSum=0.780;SOR=0.409	GT:AD:DP:GQ:PL	0/1:48,29:77:99:879,0,1728
Chr1	442940	.	A	G	730.77	PASS	AC=1;AF=0.500;AN=2;BaseQRankSum=-0.813;ClippingRankSum=0.000;DP=83;ExcessHet=3.0103;FS=6.503;MLEAC=1;MLEAF=0.500;MQ=60.00;MQRankSum=0.000;QD=8.80;ReadPosRankSum=-0.229;SOR=0.233	GT:AD:DP:GQ:PL	0/1:57,26:83:99:759,0,2085
Chr1	445434	.	TA	T	477.73	PASS	AC=1;AF=0.500;AN=2;BaseQRankSum=-0.845;ClippingRankSum=0.000;DP=76;ExcessHet=3.0103;FS=0.961;MLEAC=1;MLEAF=0.500;MQ=60.00;MQRankSum=0.000;QD=6.64;ReadPosRankSum=0.069;SOR=0.675	GT:AD:DP:GQ:PL	0/1:49,23:72:99:515,0,1338
Chr1	449607	.	A	G	961.77	PASS	AC=1;AF=0.500;AN=2;BaseQRankSum=0.235;ClippingRankSum=0.000;DP=83;ExcessHet=3.0103;FS=2.987;MLEAC=1;MLEAF=0.500;MQ=60.00;MQRankSum=0.000;QD=11.59;ReadPosRankSum=1.439;SOR=1.075	GT:AD:DP:GQ:PL	0/1:50,33:83:99:990,0,1719
Chr1	450803	.	C	T	1015.77	PASS	AC=1;AF=0.500;AN=2;BaseQRankSum=-0.050;ClippingRankSum=0.000;DP=93;ExcessHet=3.0103;FS=2.899;MLEAC=1;MLEAF=0.500;MQ=60.00;MQRankSum=0.000;QD=10.92;ReadPosRankSum=0.256;SOR=0.413	GT:AD:DP:GQ:PL	0/1:60,33:93:99:1044,0,2162
Chr1	453441	.	TA	T	1130.73	PASS	AC=1;AF=0.500;AN=2;BaseQRankSum=1.413;ClippingRankSum=0.000;DP=99;ExcessHet=3.0103;FS=3.020;MLEAC=1;MLEAF=0.500;MQ=60.33;MQRankSum=1.528;QD=13.15;ReadPosRankSum=1.849;SOR=0.388	GT:AD:DP:GQ:PL	0/1:37,49:86:99:1168,0,776
Chr1	453867	.	T	C	724.77	PASS	AC=1;AF=0.500;AN=2;BaseQRankSum=-1.172;ClippingRankSum=0.000;DP=79;ExcessHet=3.0103;FS=0.916;MLEAC=1;MLEAF=0.500;MQ=60.00;MQRankSum=0.000;QD=9.17;ReadPosRankSum=-0.744;SOR=0.523	GT:AD:DP:GQ:PL	0/1:53,26:79:99:753,0,1900
Chr1	454395	.	T	C	902.77	PASS	AC=1;AF=0.500;AN=2;BaseQRankSum=1.240;ClippingRankSum=0.000;DP=88;ExcessHet=3.0103;FS=5.920;MLEAC=1;MLEAF=0.500;MQ=60.00;MQRankSum=0.000;QD=10.26;ReadPosRankSum=1.583;SOR=0.289	GT:AD:DP:GQ:PL	0/1:58,30:88:99:931,0,1981
Chr1	455029	.	G	T	724.77	PASS	AC=1;AF=0.500;AN=2;BaseQRankSum=-0.074;ClippingRankSum=0.000;DP=85;ExcessHet=3.0103;FS=0.883;MLEAC=1;MLEAF=0.500;MQ=60.00;MQRankSum=0.000;QD=8.53;ReadPosRankSum=0.567;SOR=0.649	GT:AD:DP:GQ:PL	0/1:58,27:85:99:753,0,1944
Chr1	456058	.	TA	T	1899.73	PASS	AC=2;AF=1.00;AN=2;DP=78;ExcessHet=3.0103;FS=0.000;MLEAC=2;MLEAF=1.00;MQ=60.28;QD=25.67;SOR=1.179	GT:AD:DP:GQ:PL	1/1:2,72:74:99:1937,200,0
Chr1	458184	.	C	T	1019.77	PASS	AC=1;AF=0.500;AN=2;BaseQRankSum=2.501;ClippingRankSum=0.000;DP=80;ExcessHet=3.0103;FS=4.447;MLEAC=1;MLEAF=0.500;MQ=60.00;MQRankSum=0.000;QD=12.75;ReadPosRankSum=-0.045;SOR=1.230	GT:AD:DP:GQ:PL	0/1:49,31:80:99:1048,0,1687
Chr1	459254	.	A	G	1384.77	PASS	AC=1;AF=0.500;AN=2;BaseQRankSum=0.420;ClippingRankSum=0.000;DP=96;ExcessHet=3.0103;FS=0.767;MLEAC=1;MLEAF=0.500;MQ=60.00;MQRankSum=0.000;QD=14.42;ReadPosRankSum=2.318;SOR=0.814	GT:AD:DP:GQ:PL	0/1:53,43:96:99:1413,0,1758
Chr1	460845	.	G	GT	499.73	PASS	AC=1;AF=0.500;AN=2;BaseQRankSum=-1.252;ClippingRankSum=0.000;DP=94;ExcessHet=3.0103;FS=5.747;MLEAC=1;MLEAF=0.500;MQ=60.00;MQRankSum=0.000;QD=5.49;ReadPosRankSum=-0.471;SOR=1.125	GT:AD:DP:GQ:PL	0/1:63,28:91:99:537,0,1618
Chr1	464797	.	G	A	1031.77	PASS	AC=1;AF=0.500;AN=2;BaseQRankSum=0.007;ClippingRankSum=0.000;DP=110;ExcessHet=3.0103;FS=0.000;MLEAC=1;MLEAF=0.500;MQ=60.00;MQRankSum=0.000;QD=9.47;ReadPosRankSum=0.350;SOR=0.740	GT:AD:DP:GQ:PL	0/1:72,37:109:99:1060,0,2443
Chr1	465191	.	CT	C	667.73	PASS	AC=1;AF=0.500;AN=2;BaseQRankSum=-0.206;ClippingRankSum=0.000;DP=100;ExcessHet=3.0103;FS=4.136;MLEAC=1;MLEAF=0.500;MQ=60.00;MQRankSum=0.000;QD=6.88;ReadPosRankSum=0.517;SOR=0.577	GT:AD:DP:GQ:PL	0/1:65,32:97:99:705,0,1721
Chr1	465764	.	A	T	835.77	PASS	AC=1;AF=0.500;AN=2;BaseQRankSum=0.738;ClippingRankSum=0.000;DP=78;ExcessHet=3.0103;FS=8.195;MLEAC=1;MLEAF=0.500;MQ=60.00;MQRankSum=0.000;QD=10.71;ReadPosRankSum=-1.405;SOR=1.483	GT:AD:DP:GQ:PL	0/1:51,27:78:99:864,0,1795
Chr1	466609	.	CA	C	560.73	PASS	AC=1;AF=0.500;AN=2;BaseQRankSum=0.160;ClippingRankSum=0.000;DP=75;ExcessHet=3.0103;FS=3.317;MLEAC=1;MLEAF=0.500;MQ=60.00;MQRankSum=0.000;QD=7.68;ReadPosRankSum=-0.193;SOR=0.633	GT:AD:DP:GQ:PL	0/1:45,28:73:99:598,0,1030
Chr1	468586	.	GA	G	592.73	PASS	AC=1;AF=0.500;AN=2;BaseQRankSum=0.375;ClippingRankSum=0.000;DP=86;ExcessHet=3.0103;FS=0.881;MLEAC=1;MLEAF=0.500;MQ=60.13;MQRankSum=1.352;QD=7.41;ReadPosRankSum=-0.397;SOR=0.817	GT:AD:DP:GQ:PL	0/1:51,29:80:99:630,0,1222
Chr1	469272	.	G	A	748.77	PASS	AC=1;AF=0.500;AN=2;BaseQRankSum=1.277;ClippingRankSum=0.000;DP=78;ExcessHet=3.0103;FS=0.899;MLEAC=1;MLEAF=0.500;MQ=60.00;MQRankSum=0.000;QD=9.60;ReadPosRankSum=-1.195;SOR=0.814	GT:AD:DP:GQ:PL	0/1:53,25:78:99:777,0,1883
Chr1	471482	.	A	G	845.77	PASS	AC=1;AF=0.500;AN=2;BaseQRankSum=-0.328;ClippingRankSum=0.000;DP=86;ExcessHet=3.0103;FS=1.854;MLEAC=1;MLEAF=0.500;MQ=60.00;MQRankSum=0.000;QD=9.83;ReadPosRankSum=-1.259;SOR=0.879	GT:AD:DP:GQ:PL	0/1:57,29:86:99:874,0,1921
Chr1	473473	.	ATT	A	1276.73	PASS	AC=1;AF=0.500;AN=2;BaseQRankSum=0.835;ClippingRankSum=0.000;DP=104;ExcessHet=3.0103;FS=0.776;MLEAC=1;MLEAF=0.500;MQ=60.00;MQRankSum=0.000;QD=13.16;ReadPosRankSum=0.426;SOR=0.579	GT:AD:DP:GQ:PL	0/1:58,39:97:99:1314,0,2059
Chr1	474406	.	C	A	966.77	PASS	AC=1;AF=0.500;AN=2;BaseQRankSum=0.120;ClippingRankSum=0.000;DP=91;ExcessHet=3.0103;FS=0.828;MLEAC=1;MLEAF=0.500;MQ=60.00;MQRankSum=0.000;QD=10.62;ReadPosRankSum=0.731;SOR=0.542	GT:AD:DP:GQ:PL	0/1:59,32:91:99:995,0,2056
Chr1	479051	.	GA	G	646.73	PASS	AC=1;AF=0.500;AN=2;BaseQRankSum=0.242;ClippingRankSum=0.000;DP=90;ExcessHet=3.0103;FS=0.860;MLEAC=1;MLEAF=0.500;MQ=60.00;MQRankSum=0.000;QD=7.27;ReadPosRankSum=-0.697;SOR=0.517	GT:AD:DP:GQ:PL	0/1:60,29:89:99:684,0,1696
Chr1	479089	.	TA	T	376.73	PASS	AC=1;AF=0.500;AN=2;BaseQRankSum=-0.281;ClippingRankSum=0.000;DP=84;ExcessHet=3.0103;FS=0.000;MLEAC=1;MLEAF=0.500;MQ=60.00;MQRankSum=0.000;QD=4.71;ReadPosRankSum=0.756;SOR=0.796	GT:AD:DP:GQ:PL	0/1:59,21:80:99:414,0,1590
Chr1	481487	.	G	T	628.77	PASS	AC=1;AF=0.500;AN=2;BaseQRankSum=-0.421;ClippingRankSum=0.000;DP=70;ExcessHet=3.0103;FS=3.737;MLEAC=1;MLEAF=0.500;MQ=60.00;MQRankSum=0.000;QD=8.98;ReadPosRankSum=-1.724;SOR=1.287	GT:AD:DP:GQ:PL	0/1:48,22:70:99:657,0,1730
Chr1	481791	.	AT	A	549.73	PASS	AC=1;AF=0.500;AN=2;BaseQRankSum=-1.208;ClippingRankSum=0.000;DP=74;ExcessHet=3.0103;FS=10.853;MLEAC=1;MLEAF=0.500;MQ=60.00;MQRankSum=0.000;QD=8.08;ReadPosRankSum=0.624;SOR=1.133	GT:AD:DP:GQ:PL	0/1:41,27:68:99:587,0,986
Chr1	481878	.	G	A	801.77	PASS	AC=1;AF=0.500;AN=2;BaseQRankSum=0.058;ClippingRankSum=0.000;DP=80;ExcessHet=3.0103;FS=0.000;MLEAC=1;MLEAF=0.500;MQ=60.00;MQRankSum=0.000;QD=10.02;ReadPosRankSum=1.402;SOR=0.711	GT:AD:DP:GQ:PL	0/1:53,27:80:99:830,0,1857
Chr1	482013	.	A	AT	380.73	PASS	AC=1;AF=0.500;AN=2;BaseQRankSum=2.085;ClippingRankSum=0.000;DP=81;ExcessHet=3.0103;FS=2.090;MLEAC=1;MLEAF=0.500;MQ=60.00;MQRankSum=0.000;QD=4.94;ReadPosRankSum=1.695;SOR=0.909	GT:AD:DP:GQ:PL	0/1:54,23:77:99:418,0,1343
Chr1	484971	.	GA	G	832.73	PASS	AC=1;AF=0.500;AN=2;BaseQRankSum=0.591;ClippingRankSum=0.000;DP=74;ExcessHet=3.0103;FS=3.334;MLEAC=1;MLEAF=0.500;MQ=60.44;MQRankSum=1.554;QD=12.43;ReadPosRankSum=0.564;SOR=0.776	GT:AD:DP:GQ:PL	0/1:29,38:67:99:870,0,597
Chr1	486110	.	AT	A	167.73	PASS	AC=1;AF=0.500;AN=2;BaseQRankSum=1.186;ClippingRankSum=0.000;DP=65;ExcessHet=3.0103;FS=2.878;MLEAC=1;MLEAF=0.500;MQ=60.00;MQRankSum=0.000;QD=2.71;ReadPosRankSum=-0.416;SOR=0.283	GT:AD:DP:GQ:PL	0/1:49,13:62:99:205,0,1244
Chr1	486152	.	AT	A	685.73	PASS	AC=1;AF=0.500;AN=2;BaseQRankSum=-0.809;ClippingRankSum=0.000;DP=64;ExcessHet=3.0103;FS=0.000;MLEAC=1;MLEAF=0.500;MQ=60.00;MQRankSum=0.000;QD=11.62;ReadPosRankSum=-0.440;SOR=0.627	GT:AD:DP:GQ:PL	0/1:29,30:59:99:723,0,664
Chr1	489737	.	T	C	423.77	PASS	AC=1;AF=0.500;AN=2;BaseQRankSum=1.964;ClippingRankSum=0.000;DP=46;ExcessHet=3.0103;FS=6.646;MLEAC=1;MLEAF=0.500;MQ=60.00;MQRankSum=0.000;QD=9.21;ReadPosRankSum=0.272;SOR=0.902	GT:AD:DP:GQ:PL	0/1:31,15:46:99:452,0,927
Chr1	491118	.	AT	A	594.73	PASS	AC=1;AF=0.500;AN=2;BaseQRankSum=-1.282;ClippingRankSum=0.000;DP=57;ExcessHet=3.0103;FS=10.086;MLEAC=1;MLEAF=0.500;MQ=60.57;MQRankSum=1.422;QD=12.14;ReadPosRankSum=-0.718;SOR=2.303	GT:AD:DP:GQ:PL	0/1:16,33:49:99:632,0,293
Chr1	492444	.	C	T	680.77	PASS	AC=1;AF=0.500;AN=2;BaseQRankSum=-0.650;ClippingRankSum=0.000;DP=44;ExcessHet=3.0103;FS=1.177;MLEAC=1;MLEAF=0.500;MQ=60.00;MQRankSum=0.000;QD=15.47;ReadPosRankSum=0.989;SOR=0.412	GT:AD:DP:GQ:PL	0/1:22,22:44:99:709,0,710
Chr1	501422	.	GT	G	562.73	PASS	AC=1;AF=0.500;AN=2;BaseQRankSum=1.448;ClippingRankSum=0.000;DP=55;ExcessHet=3.0103;FS=1.047;MLEAC=1;MLEAF=0.500;MQ=60.20;MQRankSum=1.019;QD=10.62;ReadPosRankSum=-0.208;SOR=0.922	GT:AD:DP:GQ:PL	0/1:26,27:53:99:600,0,574
Chr1	503233	.	T	TA	471.73	PASS	AC=1;AF=0.500;AN=2;BaseQRankSum=0.103;ClippingRankSum=0.000;DP=62;ExcessHet=3.0103;FS=0.000;MLEAC=1;MLEAF=0.500;MQ=60.35;MQRankSum=1.456;QD=8.28;ReadPosRankSum=1.501;SOR=0.559	GT:AD:DP:GQ:PL	0/1:31,26:57:99:509,0,600
Chr1	503773	.	CTTT	C,CT	1788.73	PASS	AC=1,1;AF=0.500,0.500;AN=2;DP=55;ExcessHet=3.0103;FS=0.000;MLEAC=1,1;MLEAF=0.500,0.500;MQ=60.00;QD=32.42;SOR=0.776	GT:AD:DP:GQ:PL	1/2:0,20,30:50:99:1826,849,713,523,0,378
Chr1	510133	.	C	T	1559.77	PASS	AC=1;AF=0.500;AN=2;BaseQRankSum=0.700;ClippingRankSum=0.000;DP=66;ExcessHet=3.0103;FS=9.878;MLEAC=1;MLEAF=0.500;MQ=60.00;MQRankSum=0.000;QD=24.00;ReadPosRankSum=2.150;SOR=1.279	GT:AD:DP:GQ:PL	0/1:20,45:65:99:1588,0,581
Chr1	514892	.	C	A	923.77	PASS	AC=1;AF=0.500;AN=2;BaseQRankSum=-0.139;ClippingRankSum=0.000;DP=71;ExcessHet=3.0103;FS=1.942;MLEAC=1;MLEAF=0.500;MQ=60.00;MQRankSum=0.000;QD=13.01;ReadPosRankSum=0.747;SOR=0.492	GT:AD:DP:GQ:PL	0/1:40,31:71:99:952,0,1283
Chr1	516332	.	CAA	C,CA	1377.73	PASS	AC=1,1;AF=0.500,0.500;AN=2;BaseQRankSum=2.525;ClippingRankSum=0.000;DP=65;ExcessHet=3.0103;FS=1.631;MLEAC=1,1;MLEAF=0.500,0.500;MQ=60.00;MQRankSum=0.000;QD=23.75;ReadPosRankSum=0.695;SOR=0.311	GT:AD:DP:GQ:PL	1/2:7,33,18:58:99:1415,263,413,738,0,774
Chr1	516994	.	GA	G	728.73	PASS	AC=1;AF=0.500;AN=2;BaseQRankSum=0.557;ClippingRankSum=0.000;DP=49;ExcessHet=3.0103;FS=0.000;MLEAC=1;MLEAF=0.500;MQ=60.22;MQRankSum=0.907;QD=14.87;ReadPosRankSum=0.273;SOR=0.699	GT:AD:DP:GQ:PL	0/1:21,28:49:99:766,0,535
Chr1	519006	.	AT	A	552.73	PASS	AC=1;AF=0.500;AN=2;BaseQRankSum=0.853;ClippingRankSum=0.000;DP=44;ExcessHet=3.0103;FS=2.652;MLEAC=1;MLEAF=0.500;MQ=60.00;MQRankSum=0.000;QD=13.16;ReadPosRankSum=-0.206;SOR=0.524	GT:AD:DP:GQ:PL	0/1:17,25:42:99:590,0,338
Chr1	522194	.	CT	C	1371.73	PASS	AC=2;AF=1.00;AN=2;BaseQRankSum=0.817;ClippingRankSum=0.000;DP=59;ExcessHet=3.0103;FS=2.140;MLEAC=2;MLEAF=1.00;MQ=60.37;MQRankSum=0.400;QD=23.65;ReadPosRankSum=0.613;SOR=0.473	GT:AD:DP:GQ:PL	1/1:3,55:58:89:1409,89,0
Chr1	528316	.	GAA	G	603.73	PASS	AC=1;AF=0.500;AN=2;BaseQRankSum=1.435;ClippingRankSum=0.000;DP=57;ExcessHet=3.0103;FS=5.993;MLEAC=1;MLEAF=0.500;MQ=60.00;MQRankSum=0.000;QD=11.39;ReadPosRankSum=1.013;SOR=0.959	GT:AD:DP:GQ:PL	0/1:33,20:53:99:641,0,1054
Chr1	529703	.	TA	T	695.73	PASS	AC=1;AF=0.500;AN=2;BaseQRankSum=1.748;ClippingRankSum=0.000;DP=65;ExcessHet=3.0103;FS=0.975;MLEAC=1;MLEAF=0.500;MQ=60.17;MQRankSum=1.049;QD=11.41;ReadPosRankSum=0.767;SOR=0.902	GT:AD:DP:GQ:PL	0/1:31,30:61:99:733,0,762
Chr1	530965	.	AT	A	545.73	PASS	AC=1;AF=0.500;AN=2;BaseQRankSum=-1.918;ClippingRankSum=0.000;DP=52;ExcessHet=3.0103;FS=1.072;MLEAC=1;MLEAF=0.500;MQ=60.00;MQRankSum=0.000;QD=10.70;ReadPosRankSum=0.830;SOR=0.941	GT:AD:DP:GQ:PL	0/1:26,25:51:99:583,0,580
Chr1	531378	.	C	T	686.77	PASS	AC=1;AF=0.500;AN=2;BaseQRankSum=0.581;ClippingRankSum=0.000;DP=44;ExcessHet=3.0103;FS=0.000;MLEAC=1;MLEAF=0.500;MQ=60.00;MQRankSum=0.000;QD=15.61;ReadPosRankSum=-1.898;SOR=0.540	GT:AD:DP:GQ:PL	0/1:22,22:44:99:715,0,719
Chr1	536215	.	T	C	481.77	PASS	AC=1;AF=0.500;AN=2;BaseQRankSum=-0.106;ClippingRankSum=0.000;DP=58;ExcessHet=3.0103;FS=1.163;MLEAC=1;MLEAF=0.500;MQ=60.00;MQRankSum=0.000;QD=8.31;ReadPosRankSum=0.785;SOR=0.433	GT:AD:DP:GQ:PL	0/1:41,17:58:99:510,0,1479
Chr1	537251	.	GA	G	653.73	PASS	AC=1;AF=0.500;AN=2;BaseQRankSum=-0.315;ClippingRankSum=0.000;DP=52;ExcessHet=3.0103;FS=0.000;MLEAC=1;MLEAF=0.500;MQ=60.00;MQRankSum=0.000;QD=12.82;ReadPosRankSum=-0.817;SOR=0.612	GT:AD:DP:GQ:PL	0/1:24,27:51:99:691,0,605
Chr1	537404	.	A	G	835.77	PASS	AC=1;AF=0.500;AN=2;BaseQRankSum=-1.272;ClippingRankSum=0.000;DP=58;ExcessHet=3.0103;FS=0.000;MLEAC=1;MLEAF=0.500;MQ=60.00;MQRankSum=0.000;QD=14.41;ReadPosRankSum=-1.209;SOR=0.836	GT:AD:DP:GQ:PL	0/1:29,29:58:99:864,0,947
Chr1	537613	.	C	T	1145.77	PASS	AC=1;AF=0.500;AN=2;BaseQRankSum=-0.017;ClippingRankSum=0.000;DP=56;ExcessHet=3.0103;FS=1.061;MLEAC=1;MLEAF=0.500;MQ=60.00;MQRankSum=0.000;QD=20.46;ReadPosRankSum=-1.224;SOR=0.799	GT:AD:DP:GQ:PL	0/1:21,35:56:99:1174,0,650
Chr1	540052	.	T	G	663.77	PASS	AC=1;AF=0.500;AN=2;BaseQRankSum=-1.046;ClippingRankSum=0.000;DP=54;ExcessHet=3.0103;FS=1.059;MLEAC=1;MLEAF=0.500;MQ=60.00;MQRankSum=0.000;QD=12.29;ReadPosRankSum=-0.222;SOR=0.625	GT:AD:DP:GQ:PL	0/1:31,23:54:99:692,0,1053
Chr1	541284	.	C	T	779.77	PASS	AC=1;AF=0.500;AN=2;BaseQRankSum=-2.435;ClippingRankSum=0.000;DP=47;ExcessHet=3.0103;FS=0.000;MLEAC=1;MLEAF=0.500;MQ=60.00;MQRankSum=0.000;QD=16.59;ReadPosRankSum=0.949;SOR=0.732	GT:AD:DP:GQ:PL	0/1:19,28:47:99:808,0,631
Chr1	542309	.	CTT	C,CT	1330.73	PASS	AC=1,1;AF=0.500,0.500;AN=2;BaseQRankSum=-1.448;ClippingRankSum=0.000;DP=55;ExcessHet=3.0103;FS=0.000;MLEAC=1,1;MLEAF=0.500,0.500;MQ=60.00;MQRankSum=0.000;QD=26.61;ReadPosRankSum=-1.077;SOR=0.874	GT:AD:DP:GQ:PL	1/2:4,35,11:50:99:1368,172,201,857,0,829
Chr1	544025	.	AT	A	591.73	PASS	AC=1;AF=0.500;AN=2;BaseQRankSum=-0.434;ClippingRankSum=0.000;DP=53;ExcessHet=3.0103;FS=1.166;MLEAC=1;MLEAF=0.500;MQ=60.00;MQRankSum=0.000;QD=11.60;ReadPosRankSum=-0.976;SOR=1.008	GT:AD:DP:GQ:PL	0/1:26,25:51:99:629,0,657
Chr1	549338	.	T	TA	719.73	PASS	AC=1;AF=0.500;AN=2;BaseQRankSum=0.785;ClippingRankSum=0.000;DP=73;ExcessHet=3.0103;FS=3.334;MLEAC=1;MLEAF=0.500;MQ=60.00;MQRankSum=0.000;QD=10.74;ReadPosRankSum=-0.006;SOR=0.368	GT:AD:DP:GQ:PL	0/1:33,34:67:99:757,0,749
Chr1	552712	.	C	T	1056.77	PASS	AC=1;AF=0.500;AN=2;BaseQRankSum=0.782;ClippingRankSum=0.000;DP=58;ExcessHet=3.0103;FS=0.999;MLEAC=1;MLEAF=0.500;MQ=60.00;MQRankSum=0.000;QD=18.22;ReadPosRankSum=-0.627;SOR=0.538	GT:AD:DP:GQ:PL	0/1:26,32:58:99:1085,0,758
Chr1	555337	.	CA	C	440.73	PASS	AC=1;AF=0.500;AN=2;BaseQRankSum=-1.105;ClippingRankSum=0.000;DP=54;ExcessHet=3.0103;FS=10.334;MLEAC=1;MLEAF=0.500;MQ=60.00;MQRankSum=0.000;QD=8.48;ReadPosRankSum=0.712;SOR=0.663	GT:AD:DP:GQ:PL	0/1:31,21:52:99:478,0,789
Chr1	555943	.	CA	C	656.73	PASS	AC=1;AF=0.500;AN=2;BaseQRankSum=1.141;ClippingRankSum=0.000;DP=66;ExcessHet=3.0103;FS=6.904;MLEAC=1;MLEAF=0.500;MQ=60.00;MQRankSum=0.000;QD=10.26;ReadPosRankSum=-0.223;SOR=0.233	GT:AD:DP:GQ:PL	0/1:35,29:64:99:694,0,872
Chr1	556418	.	AT	A	262.73	PASS	AC=1;AF=0.500;AN=2;BaseQRankSum=-0.304;ClippingRankSum=0.000;DP=63;ExcessHet=3.0103;FS=0.000;MLEAC=1;MLEAF=0.500;MQ=60.00;MQRankSum=0.000;QD=4.38;ReadPosRankSum=0.529;SOR=0.799	GT:AD:DP:GQ:PL	0/1:44,16:60:99:300,0,1112
Chr1	556803	.	GA	G	426.73	PASS	AC=1;AF=0.500;AN=2;BaseQRankSum=-0.275;ClippingRankSum=0.000;DP=63;ExcessHet=3.0103;FS=1.054;MLEAC=1;MLEAF=0.500;MQ=60.00;MQRankSum=0.000;QD=7.23;ReadPosRankSum=0.210;SOR=0.883	GT:AD:DP:GQ:PL	0/1:37,22:59:99:464,0,841
Chr1	558983	.	CA	C	1199.73	PASS	AC=1;AF=0.500;AN=2;BaseQRankSum=0.996;ClippingRankSum=0.000;DP=54;ExcessHet=3.0103;FS=4.103;MLEAC=1;MLEAF=0.500;MQ=60.00;MQRankSum=0.000;QD=23.07;ReadPosRankSum=0.124;SOR=0.302	GT:AD:DP:GQ:PL	0/1:21,31:52:99:1237,0,432
Chr1	559001	.	C	T	1004.77	PASS	AC=1;AF=0.500;AN=2;BaseQRankSum=-0.141;ClippingRankSum=0.000;DP=55;ExcessHet=3.0103;FS=3.946;MLEAC=1;MLEAF=0.500;MQ=60.00;MQRankSum=0.000;QD=18.27;ReadPosRankSum=-1.131;SOR=0.310	GT:AD:DP:GQ:PL	0/1:24,31:55:99:1033,0,1150
Chr1	559241	.	G	T	1034.77	PASS	AC=1;AF=0.500;AN=2;BaseQRankSum=-0.224;ClippingRankSum=0.000;DP=59;ExcessHet=3.0103;FS=9.232;MLEAC=1;MLEAF=0.500;MQ=60.00;MQRankSum=0.000;QD=17.54;ReadPosRankSum=0.224;SOR=1.561	GT:AD:DP:GQ:PL	0/1:28,31:59:99:1063,0,891
Chr1	559375	.	CT	C	722.73	PASS	AC=1;AF=0.500;AN=2;BaseQRankSum=0.188;ClippingRankSum=0.000;DP=61;ExcessHet=3.0103;FS=1.028;MLEAC=1;MLEAF=0.500;MQ=60.00;MQRankSum=0.000;QD=13.14;ReadPosRankSum=0.635;SOR=0.892	GT:AD:DP:GQ:PL	0/1:24,31:55:99:760,0,548
Chr1	560567	.	C	CA	608.73	PASS	AC=1;AF=0.500;AN=2;BaseQRankSum=-0.328;ClippingRankSum=0.000;DP=64;ExcessHet=3.0103;FS=2.281;MLEAC=1;MLEAF=0.500;MQ=60.00;MQRankSum=0.000;QD=10.32;ReadPosRankSum=-0.456;SOR=0.977	GT:AD:DP:GQ:PL	0/1:30,29:59:99:646,0,699
Chr1	560576	.	G	GA	380.73	PASS	AC=1;AF=0.500;AN=2;BaseQRankSum=-0.295;ClippingRankSum=0.000;DP=60;ExcessHet=3.0103;FS=4.018;MLEAC=1;MLEAF=0.500;MQ=60.00;MQRankSum=0.000;QD=7.05;ReadPosRankSum=0.653;SOR=1.402	GT:AD:DP:GQ:PL	0/1:34,20:54:99:418,0,859
Chr1	568304	.	GA	G	937.73	PASS	AC=1;AF=0.500;AN=2;BaseQRankSum=1.528;ClippingRankSum=0.000;DP=55;ExcessHet=3.0103;FS=0.000;MLEAC=1;MLEAF=0.500;MQ=60.00;MQRankSum=0.000;QD=17.37;ReadPosRankSum=-0.009;SOR=0.607	GT:AD:DP:GQ:PL	0/1:21,33:54:99:975,0,547
Chr1	573262	.	CA	C	816.73	PASS	AC=1;AF=0.500;AN=2;BaseQRankSum=1.032;ClippingRankSum=0.000;DP=65;ExcessHet=3.0103;FS=2.095;MLEAC=1;MLEAF=0.500;MQ=60.17;MQRankSum=1.031;QD=12.76;ReadPosRankSum=-0.757;SOR=0.636	GT:AD:DP:GQ:PL	0/1:32,32:64:99:854,0,849
Chr1	575527	.	C	T	111.77	PASS	AC=1;AF=0.500;AN=2;BaseQRankSum=0.375;ClippingRankSum=0.000;DP=50;ExcessHet=3.0103;FS=0.000;MLEAC=1;MLEAF=0.500;MQ=60.00;MQRankSum=0.000;QD=2.24;ReadPosRankSum=-1.921;SOR=0.907	GT:AD:DP:GQ:PL	0/1:43,7:50:99:140,0,1563
Chr1	585254	.	G	A	1167.77	PASS	AC=1;AF=0.500;AN=2;BaseQRankSum=0.159;ClippingRankSum=0.000;DP=62;ExcessHet=3.0103;FS=2.134;MLEAC=1;MLEAF=0.500;MQ=60.00;MQRankSum=0.000;QD=18.83;ReadPosRankSum=-1.328;SOR=0.442	GT:AD:DP:GQ:PL	0/1:27,35:62:99:1196,0,834
Chr1	587627	.	TA	T	441.73	PASS	AC=1;AF=0.500;AN=2;BaseQRankSum=0.418;ClippingRankSum=0.000;DP=56;ExcessHet=3.0103;FS=2.322;MLEAC=1;MLEAF=0.500;MQ=60.00;MQRankSum=0.000;QD=8.18;ReadPosRankSum=-0.240;SOR=0.949	GT:AD:DP:GQ:PL	0/1:33,21:54:99:479,0,821
Chr1	592208	.	G	A	431.77	PASS	AC=1;AF=0.500;AN=2;BaseQRankSum=-1.711;ClippingRankSum=0.000;DP=53;ExcessHet=3.0103;FS=4.259;MLEAC=1;MLEAF=0.500;MQ=60.00;MQRankSum=0.000;QD=8.15;ReadPosRankSum=0.201;SOR=0.257	GT:AD:DP:GQ:PL	0/1:35,18:53:99:460,0,1280
Chr1	595237	.	G	A	859.77	PASS	AC=1;AF=0.500;AN=2;BaseQRankSum=-0.619;ClippingRankSum=0.000;DP=44;ExcessHet=3.0103;FS=6.222;MLEAC=1;MLEAF=0.500;MQ=60.00;MQRankSum=0.000;QD=19.54;ReadPosRankSum=-0.141;SOR=0.663	GT:AD:DP:GQ:PL	0/1:19,25:44:99:888,0,631
Chr1	601722	.	TAA	T,TA	1464.73	PASS	AC=1,1;AF=0.500,0.500;AN=2;BaseQRankSum=0.903;ClippingRankSum=0.000;DP=56;ExcessHet=3.0103;FS=0.000;MLEAC=1,1;MLEAF=0.500,0.500;MQ=60.19;MQRankSum=0.292;QD=27.64;ReadPosRankSum=0.509;SOR=0.240	GT:AD:DP:GQ:PL	1/2:1,32,20:53:99:1502,476,417,767,0,649
Chr1	602120	.	CA	C	563.73	PASS	AC=1;AF=0.500;AN=2;BaseQRankSum=0.027;ClippingRankSum=0.000;DP=49;ExcessHet=3.0103;FS=4.525;MLEAC=1;MLEAF=0.500;MQ=60.44;MQRankSum=1.215;QD=12.53;ReadPosRankSum=-0.607;SOR=1.445	GT:AD:DP:GQ:PL	0/1:17,28:45:99:601,0,326
Chr1	603776	.	G	A	1198.77	PASS	AC=1;AF=0.500;AN=2;BaseQRankSum=-1.106;ClippingRankSum=0.000;DP=67;ExcessHet=3.0103;FS=3.483;MLEAC=1;MLEAF=0.500;MQ=60.00;MQRankSum=0.000;QD=17.89;ReadPosRankSum=-0.075;SOR=1.230	GT:AD:DP:GQ:PL	0/1:30,37:67:99:1227,0,975
Chr1	604357	.	GT	G	792.73	PASS	AC=1;AF=0.500;AN=2;BaseQRankSum=-0.287;ClippingRankSum=0.000;DP=52;ExcessHet=3.0103;FS=1.130;MLEAC=1;MLEAF=0.500;MQ=60.00;MQRankSum=0.000;QD=15.85;ReadPosRankSum=0.174;SOR=0.957	GT:AD:DP:GQ:PL	0/1:18,32:50:99:830,0,400
Chr1	604387	.	G	GC	2207.73	PASS	AC=2;AF=1.00;AN=2;DP=56;ExcessHet=3.0103;FS=0.000;MLEAC=2;MLEAF=1.00;MQ=60.00;QD=27.64;SOR=0.765	GT:AD:DP:GQ:PL	1/1:0,56:56:99:2245,169,0
Chr1	613226	.	CTTT	C,CTT	1932.73	PASS	AC=1,1;AF=0.500,0.500;AN=2;DP=65;ExcessHet=3.0103;FS=0.000;MLEAC=1,1;MLEAF=0.500,0.500;MQ=60.00;QD=33.32;SOR=1.278	GT:AD:DP:GQ:PL	1/2:0,29,29:58:99:1970,823,981,1137,0,999
Chr1	615658	.	TA	T	545.73	PASS	AC=1;AF=0.500;AN=2;BaseQRankSum=-0.309;ClippingRankSum=0.000;DP=45;ExcessHet=3.0103;FS=1.206;MLEAC=1;MLEAF=0.500;MQ=60.00;MQRankSum=0.000;QD=12.13;ReadPosRankSum=0.349;SOR=0.479	GT:AD:DP:GQ:PL	0/1:23,22:45:99:583,0,614
Chr1	616227	.	C	T	391.77	PASS	AC=1;AF=0.500;AN=2;BaseQRankSum=2.440;ClippingRankSum=0.000;DP=47;ExcessHet=3.0103;FS=16.632;MLEAC=1;MLEAF=0.500;MQ=60.00;MQRankSum=0.000;QD=8.52;ReadPosRankSum=2.028;SOR=2.816	GT:AD:DP:GQ:PL	0/1:33,13:46:99:420,0,1089
Chr1	616552	.	TA	T	967.73	PASS	AC=1;AF=0.500;AN=2;BaseQRankSum=0.035;ClippingRankSum=0.000;DP=61;ExcessHet=3.0103;FS=3.751;MLEAC=1;MLEAF=0.500;MQ=60.00;MQRankSum=0.000;QD=16.69;ReadPosRankSum=-0.041;SOR=1.067	GT:AD:DP:GQ:PL	0/1:21,37:58:99:1005,0,491
Chr1	623970	.	G	A	697.77	PASS	AC=1;AF=0.500;AN=2;BaseQRankSum=-1.429;ClippingRankSum=0.000;DP=59;ExcessHet=3.0103;FS=0.000;MLEAC=1;MLEAF=0.500;MQ=60.00;MQRankSum=0.000;QD=12.03;ReadPosRankSum=-1.388;SOR=0.710	GT:AD:DP:GQ:PL	0/1:31,27:58:99:726,0,1041
Chr1	624579	.	AT	A	106.73	PASS	AC=1;AF=0.500;AN=2;BaseQRankSum=1.070;ClippingRankSum=0.000;DP=52;ExcessHet=3.0103;FS=3.103;MLEAC=1;MLEAF=0.500;MQ=60.00;MQRankSum=0.000;QD=2.13;ReadPosRankSum=-0.038;SOR=0.580	GT:AD:DP:GQ:PL	0/1:39,11:50:99:144,0,894
Chr1	625347	.	C	T	957.77	PASS	AC=1;AF=0.500;AN=2;BaseQRankSum=-0.737;ClippingRankSum=0.000;DP=60;ExcessHet=3.0103;FS=0.000;MLEAC=1;MLEAF=0.500;MQ=60.00;MQRankSum=0.000;QD=15.96;ReadPosRankSum=-0.382;SOR=0.697	GT:AD:DP:GQ:PL	0/1:29,31:60:99:986,0,965
Chr1	629073	.	GT	G	546.73	PASS	AC=1;AF=0.500;AN=2;BaseQRankSum=-0.213;ClippingRankSum=0.000;DP=59;ExcessHet=3.0103;FS=3.765;MLEAC=1;MLEAF=0.500;MQ=60.37;MQRankSum=1.640;QD=9.59;ReadPosRankSum=-1.153;SOR=1.358	GT:AD:DP:GQ:PL	0/1:32,25:57:99:584,0,823
Chr1	630888	.	T	C	1134.77	PASS	AC=1;AF=0.500;AN=2;BaseQRankSum=-0.031;ClippingRankSum=0.000;DP=60;ExcessHet=3.0103;FS=7.425;MLEAC=1;MLEAF=0.500;MQ=60.00;MQRankSum=0.000;QD=18.91;ReadPosRankSum=-1.578;SOR=0.180	GT:AD:DP:GQ:PL	0/1:25,35:60:99:1163,0,735
Chr1	636246	.	C	T	1001.77	PASS	AC=1;AF=0.500;AN=2;BaseQRankSum=-0.475;ClippingRankSum=0.000;DP=51;ExcessHet=3.0103;FS=2.422;MLEAC=1;MLEAF=0.500;MQ=60.00;MQRankSum=0.000;QD=19.64;ReadPosRankSum=-0.904;SOR=0.758	GT:AD:DP:GQ:PL	0/1:20,31:51:99:1030,0,638
Chr1	640737	.	G	A	604.77	PASS	AC=1;AF=0.500;AN=2;BaseQRankSum=-0.601;ClippingRankSum=0.000;DP=67;ExcessHet=3.0103;FS=3.410;MLEAC=1;MLEAF=0.500;MQ=59.72;MQRankSum=1.001;QD=9.75;ReadPosRankSum=0.872;SOR=1.143	GT:AD:DP:GQ:PL	0/1:32,30:62:99:633,0,774
Chr1	643589	.	A	G	1121.77	PASS	AC=1;AF=0.500;AN=2;BaseQRankSum=0.218;ClippingRankSum=0.000;DP=61;ExcessHet=3.0103;FS=2.178;MLEAC=1;MLEAF=0.500;MQ=60.00;MQRankSum=0.000;QD=18.39;ReadPosRankSum=0.762;SOR=0.409	GT:AD:DP:GQ:PL	0/1:29,32:61:99:1150,0,970
Chr1	643961	.	G	A	881.77	PASS	AC=1;AF=0.500;AN=2;BaseQRankSum=-0.166;ClippingRankSum=0.000;DP=59;ExcessHet=3.0103;FS=7.622;MLEAC=1;MLEAF=0.500;MQ=60.00;MQRankSum=0.000;QD=14.95;ReadPosRankSum=-2.248;SOR=1.833	GT:AD:DP:GQ:PL	0/1:31,28:59:99:910,0,1072
Chr1	644033	.	CA	C	612.73	PASS	AC=1;AF=0.500;AN=2;BaseQRankSum=-1.099;ClippingRankSum=0.000;DP=52;ExcessHet=3.0103;FS=0.000;MLEAC=1;MLEAF=0.500;MQ=60.00;MQRankSum=0.000;QD=12.50;ReadPosRankSum=-0.443;SOR=0.880	GT:AD:DP:GQ:PL	0/1:23,26:49:99:650,0,565
Chr1	644190	.	G	T	731.77	PASS	AC=1;AF=0.500;AN=2;BaseQRankSum=-0.597;ClippingRankSum=0.000;DP=53;ExcessHet=3.0103;FS=1.054;MLEAC=1;MLEAF=0.500;MQ=60.00;MQRankSum=0.000;QD=13.81;ReadPosRankSum=-0.528;SOR=0.806	GT:AD:DP:GQ:PL	0/1:29,24:53:99:760,0,941
Chr1	645499	.	TA	T	362.73	PASS	AC=1;AF=0.500;AN=2;BaseQRankSum=0.814;ClippingRankSum=0.000;DP=44;ExcessHet=3.0103;FS=6.618;MLEAC=1;MLEAF=0.500;MQ=60.00;MQRankSum=0.000;QD=8.85;ReadPosRankSum=-1.580;SOR=1.730	GT:AD:DP:GQ:PL	0/1:23,18:41:99:400,0,549
Chr1	648513	.	CA	C	573.73	PASS	AC=1;AF=0.500;AN=2;BaseQRankSum=1.531;ClippingRankSum=0.000;DP=60;ExcessHet=3.0103;FS=7.160;MLEAC=1;MLEAF=0.500;MQ=60.00;MQRankSum=0.000;QD=9.56;ReadPosRankSum=-1.288;SOR=1.064	GT:AD:DP:GQ:PL	0/1:34,26:60:99:611,0,853
Chr1	648788	.	C	T	884.77	PASS	AC=1;AF=0.500;AN=2;BaseQRankSum=-0.097;ClippingRankSum=0.000;DP=58;ExcessHet=3.0103;FS=0.973;MLEAC=1;MLEAF=0.500;MQ=60.00;MQRankSum=0.000;QD=15.25;ReadPosRankSum=-2.104;SOR=0.569	GT:AD:DP:GQ:PL	0/1:28,30:58:99:913,0,934
Chr1	649346	.	GA	G	397.73	PASS	AC=1;AF=0.500;AN=2;BaseQRankSum=0.536;ClippingRankSum=0.000;DP=58;ExcessHet=3.0103;FS=6.048;MLEAC=1;MLEAF=0.500;MQ=60.19;MQRankSum=1.310;QD=7.23;ReadPosRankSum=-0.301;SOR=1.628	GT:AD:DP:GQ:PL	0/1:34,21:55:99:435,0,779
Chr1	650699	.	G	A	610.77	PASS	AC=1;AF=0.500;AN=2;BaseQRankSum=0.259;ClippingRankSum=0.000;DP=46;ExcessHet=3.0103;FS=8.705;MLEAC=1;MLEAF=0.500;MQ=60.00;MQRankSum=0.000;QD=13.28;ReadPosRankSum=1.499;SOR=0.720	GT:AD:DP:GQ:PL	0/1:27,19:46:99:639,0,914
Chr1	654461	.	CT	C	1774.73	PASS	AC=2;AF=1.00;AN=2;DP=61;ExcessHet=3.0103;FS=0.000;MLEAC=2;MLEAF=1.00;MQ=60.18;QD=30.60;SOR=0.836	GT:AD:DP:GQ:PL	1/1:0,58:58:99:1812,174,0
Chr1	658423	.	G	A	555.77	PASS	AC=1;AF=0.500;AN=2;BaseQRankSum=-0.258;ClippingRankSum=0.000;DP=55;ExcessHet=3.0103;FS=2.431;MLEAC=1;MLEAF=0.500;MQ=60.00;MQRankSum=0.000;QD=10.10;ReadPosRankSum=0.539;SOR=1.144	GT:AD:DP:GQ:PL	0/1:36,19:55:99:584,0,1243
Chr1	663177	.	G	A	1125.77	PASS	AC=1;AF=0.500;AN=2;BaseQRankSum=2.211;ClippingRankSum=0.000;DP=65;ExcessHet=3.0103;FS=0.000;MLEAC=1;MLEAF=0.500;MQ=60.00;MQRankSum=0.000;QD=17.32;ReadPosRankSum=0.385;SOR=0.634	GT:AD:DP:GQ:PL	0/1:32,33:65:99:1154,0,982
Chr1	669322	.	CA	C	731.73	PASS	AC=1;AF=0.500;AN=2;BaseQRankSum=-0.609;ClippingRankSum=0.000;DP=51;ExcessHet=3.0103;FS=6.133;MLEAC=1;MLEAF=0.500;MQ=60.00;MQRankSum=0.000;QD=14.93;ReadPosRankSum=0.658;SOR=0.709	GT:AD:DP:GQ:PL	0/1:19,30:49:99:769,0,433
Chr1	669852	.	G	A	656.77	PASS	AC=1;AF=0.500;AN=2;BaseQRankSum=0.203;ClippingRankSum=0.000;DP=49;ExcessHet=3.0103;FS=0.000;MLEAC=1;MLEAF=0.500;MQ=60.00;MQRankSum=0.000;QD=13.40;ReadPosRankSum=0.239;SOR=0.622	GT:AD:DP:GQ:PL	0/1:25,24:49:99:685,0,754
Chr1	671011	.	AT	A	138.73	PASS	AC=1;AF=0.500;AN=2;BaseQRankSum=0.346;ClippingRankSum=0.000;DP=44;ExcessHet=3.0103;FS=1.424;MLEAC=1;MLEAF=0.500;MQ=60.00;MQRankSum=0.000;QD=3.23;ReadPosRankSum=-0.552;SOR=1.048	GT:AD:DP:GQ:PL	0/1:33,10:43:99:176,0,876
Chr1	672935	.	GA	G	1254.73	PASS	AC=2;AF=1.00;AN=2;BaseQRankSum=-1.403;ClippingRankSum=0.000;DP=59;ExcessHet=3.0103;FS=0.000;MLEAC=1;MLEAF=0.500;MQ=60.37;MQRankSum=0.431;QD=22.81;ReadPosRankSum=-2.057;SOR=0.454	GT:AD:DP:GQ:PL	1/1:3,52:55:78:1274,78,0
Chr1	674003	.	G	A	548.77	PASS	AC=1;AF=0.500;AN=2;BaseQRankSum=0.988;ClippingRankSum=0.000;DP=65;ExcessHet=3.0103;FS=2.265;MLEAC=1;MLEAF=0.500;MQ=60.00;MQRankSum=0.000;QD=8.57;ReadPosRankSum=0.815;SOR=0.443	GT:AD:DP:GQ:PL	0/1:45,19:64:99:577,0,1589
Chr1	675570	.	C	A	1015.77	PASS	AC=1;AF=0.500;AN=2;BaseQRankSum=2.126;ClippingRankSum=0.000;DP=60;ExcessHet=3.0103;FS=3.639;MLEAC=1;MLEAF=0.500;MQ=60.00;MQRankSum=0.000;QD=16.93;ReadPosRankSum=1.622;SOR=0.316	GT:AD:DP:GQ:PL	0/1:31,29:60:99:1044,0,990
Chr1	679120	.	T	C	775.77	PASS	AC=1;AF=0.500;AN=2;BaseQRankSum=0.110;ClippingRankSum=0.000;DP=51;ExcessHet=3.0103;FS=1.082;MLEAC=1;MLEAF=0.500;MQ=60.00;MQRankSum=0.000;QD=15.21;ReadPosRankSum=1.676;SOR=0.963	GT:AD:DP:GQ:PL	0/1:27,24:51:99:804,0,914
Chr1	680067	.	CTT	C,CT	1601.73	PASS	AC=1,1;AF=0.500,0.500;AN=2;DP=58;ExcessHet=3.0103;FS=0.000;MLEAC=1,1;MLEAF=0.500,0.500;MQ=60.00;QD=30.22;SOR=0.892	GT:AD:DP:GQ:PL	1/2:0,29,24:53:99:1639,609,526,819,0,672
Chr1	687500	.	C	CT	543.73	PASS	AC=1;AF=0.500;AN=2;BaseQRankSum=1.347;ClippingRankSum=0.000;DP=59;ExcessHet=3.0103;FS=7.296;MLEAC=1;MLEAF=0.500;MQ=60.00;MQRankSum=0.000;QD=9.54;ReadPosRankSum=-0.186;SOR=1.075	GT:AD:DP:GQ:PL	0/1:31,26:57:99:581,0,760
Chr1	689748	.	C	T	1066.77	PASS	AC=1;AF=0.500;AN=2;BaseQRankSum=0.491;ClippingRankSum=0.000;DP=53;ExcessHet=3.0103;FS=2.535;MLEAC=1;MLEAF=0.500;MQ=60.00;MQRankSum=0.000;QD=20.51;ReadPosRankSum=1.011;SOR=0.374	GT:AD:DP:GQ:PL	0/1:21,31:52:99:1095,0,593
Chr1	700034	.	AGT	A	1334.73	PASS	AC=2;AF=1.00;AN=2;DP=34;ExcessHet=3.0103;FS=0.000;MLEAC=2;MLEAF=1.00;MQ=68.06;QD=30.09;SOR=1.143	GT:AD:DP:GQ:PL	1/1:0,34:34:99:1372,102,0
Chr1	700037	.	T	C	666.78	PASS	AC=2;AF=1.00;AN=2;BaseQRankSum=-1.205;ClippingRankSum=0.000;DP=34;ExcessHet=3.0103;FS=0.000;MLEAC=2;MLEAF=1.00;MQ=68.06;MQRankSum=1.564;QD=19.61;ReadPosRankSum=0.485;SOR=0.428	GT:AD:DP:GQ:PL	1/1:4,30:34:25:695,25,0
Chr1	709798	.	C	T	1167.77	PASS	AC=2;AF=1.00;AN=2;DP=31;ExcessHet=3.0103;FS=0.000;MLEAC=2;MLEAF=1.00;MQ=60.00;QD=31.26;SOR=1.609	GT:AD:DP:GQ:PL	1/1:0,31:31:92:1196,92,0
Chr1	710544	.	A	G	241.77	PASS	AC=1;AF=0.500;AN=2;BaseQRankSum=0.829;ClippingRankSum=0.000;DP=23;ExcessHet=3.0103;FS=1.760;MLEAC=1;MLEAF=0.500;MQ=60.00;MQRankSum=0.000;QD=10.51;ReadPosRankSum=1.122;SOR=1.112	GT:AD:DP:GQ:PL	0/1:15,8:23:99:270,0,550
Chr1	713439	.	C	A	811.77	PASS	AC=2;AF=1.00;AN=2;DP=22;ExcessHet=3.0103;FS=0.000;MLEAC=2;MLEAF=1.00;MQ=60.00;QD=29.00;SOR=1.085	GT:AD:DP:GQ:PL	1/1:0,22:22:65:840,65,0
Chr1	728141	.	G	A	1059.77	PASS	AC=2;AF=1.00;AN=2;DP=28;ExcessHet=3.0103;FS=0.000;MLEAC=2;MLEAF=1.00;MQ=60.00;QD=26.28;SOR=0.836	GT:AD:DP:GQ:PL	1/1:0,28:28:84:1088,84,0
Chr1	751967	.	TA	T	78.73	PASS	AC=1;AF=0.500;AN=2;BaseQRankSum=-1.376;ClippingRankSum=0.000;DP=32;ExcessHet=3.0103;FS=1.619;MLEAC=1;MLEAF=0.500;MQ=60.00;MQRankSum=0.000;QD=2.62;ReadPosRankSum=-1.374;SOR=1.179	GT:AD:DP:GQ:PL	0/1:22,8:30:99:116,0,482
Chr1	752798	.	G	A	185.77	PASS	AC=1;AF=0.500;AN=2;BaseQRankSum=-1.371;ClippingRankSum=0.000;DP=31;ExcessHet=3.0103;FS=0.000;MLEAC=1;MLEAF=0.500;MQ=60.00;MQRankSum=0.000;QD=5.99;ReadPosRankSum=0.082;SOR=0.973	GT:AD:DP:GQ:PL	0/1:21,10:31:99:214,0,701
Chr1	754221	.	G	A	1008.77	PASS	AC=2;AF=1.00;AN=2;DP=28;ExcessHet=3.0103;FS=0.000;MLEAC=2;MLEAF=1.00;MQ=60.00;QD=33.74;SOR=0.836	GT:AD:DP:GQ:PL	1/1:0,28:28:83:1037,83,0
Chr1	758180	.	T	C	909.77	PASS	AC=2;AF=1.00;AN=2;DP=24;ExcessHet=3.0103;FS=0.000;MLEAC=2;MLEAF=1.00;MQ=60.00;QD=33.93;SOR=1.519	GT:AD:DP:GQ:PL	1/1:0,24:24:72:938,72,0
Chr1	759705	.	TAAA	T	1178.73	PASS	AC=2;AF=1.00;AN=2;DP=33;ExcessHet=3.0103;FS=0.000;MLEAC=2;MLEAF=1.00;MQ=54.08;QD=33.49;SOR=1.528	GT:AD:DP:GQ:PL	1/1:0,27:27:82:1216,82,0
Chr1	768367	.	G	A	1331.77	PASS	AC=2;AF=1.00;AN=2;DP=34;ExcessHet=3.0103;FS=0.000;MLEAC=2;MLEAF=1.00;MQ=60.00;QD=33.07;SOR=0.941	GT:AD:DP:GQ:PL	1/1:0,34:34:99:1360,102,0
Chr1	772321	.	C	T	1507.77	PASS	AC=2;AF=1.00;AN=2;DP=37;ExcessHet=3.0103;FS=0.000;MLEAC=2;MLEAF=1.00;MQ=60.00;QD=32.11;SOR=1.121	GT:AD:DP:GQ:PL	1/1:0,37:37:99:1536,111,0
Chr1	777975	.	G	A	95.77	PASS	AC=1;AF=0.500;AN=2;BaseQRankSum=-0.109;ClippingRankSum=0.000;DP=29;ExcessHet=3.0103;FS=0.000;MLEAC=1;MLEAF=0.500;MQ=60.00;MQRankSum=0.000;QD=3.30;ReadPosRankSum=-0.551;SOR=0.804	GT:AD:DP:GQ:PL	0/1:23,6:29:99:124,0,706
Chr1	785128	.	AT	A	73.73	PASS	AC=1;AF=0.500;AN=2;BaseQRankSum=1.117;ClippingRankSum=0.000;DP=24;ExcessHet=3.0103;FS=1.804;MLEAC=1;MLEAF=0.500;MQ=60.00;MQRankSum=0.000;QD=3.21;ReadPosRankSum=-0.459;SOR=1.179	GT:AD:DP:GQ:PL	0/1:17,6:23:99:111,0,423
Chr1	788092	.	G	A	528.77	PASS	AC=1;AF=0.500;AN=2;BaseQRankSum=1.077;ClippingRankSum=0.000;DP=25;ExcessHet=3.0103;FS=0.000;MLEAC=1;MLEAF=0.500;MQ=60.00;MQRankSum=0.000;QD=21.15;ReadPosRankSum=1.094;SOR=0.836	GT:AD:DP:GQ:PL	0/1:9,16:25:99:557,0,247
Chr1	790537	.	C	T	912.77	PASS	AC=2;AF=1.00;AN=2;DP=24;ExcessHet=3.0103;FS=0.000;MLEAC=2;MLEAF=1.00;MQ=60.00;QD=26.86;SOR=0.693	GT:AD:DP:GQ:PL	1/1:0,24:24:72:941,72,0
Chr1	803088	.	G	A	883.77	PASS	AC=2;AF=1.00;AN=2;DP=27;ExcessHet=3.0103;FS=0.000;MLEAC=2;MLEAF=1.00;MQ=60.00;QD=32.73;SOR=1.101	GT:AD:DP:GQ:PL	1/1:0,27:27:79:912,79,0
Chr1	804996	.	GA	G	710.73	PASS	AC=2;AF=1.00;AN=2;DP=25;ExcessHet=3.0103;FS=0.000;MLEAC=2;MLEAF=1.00;MQ=60.00;QD=29.61;SOR=1.051	GT:AD:DP:GQ:PL	1/1:0,24:24:72:748,72,0
Chr1	807652	.	CT	C	491.19	PASS	AC=1;AF=0.500;AN=2;BaseQRankSum=0.491;ClippingRankSum=0.000;DP=27;ExcessHet=3.0103;FS=0.000;MLEAC=1;MLEAF=0.500;MQ=60.40;MQRankSum=0.504;QD=20.47;ReadPosRankSum=0.044;SOR=0.491	GT:AD:DP:GQ:PL	0/1:3,21:24:4:527,0,4
Chr1	809820	.	GT	G	538.73	PASS	AC=2;AF=1.00;AN=2;BaseQRankSum=1.874;ClippingRankSum=0.000;DP=26;ExcessHet=3.0103;FS=0.000;MLEAC=2;MLEAF=1.00;MQ=60.42;MQRankSum=0.426;QD=23.42;ReadPosRankSum=1.739;SOR=0.223	GT:AD:DP:GQ:PL	1/1:1,22:23:41:576,41,0
Chr1	811334	.	G	T	701.77	PASS	AC=2;AF=1.00;AN=2;DP=20;ExcessHet=3.0103;FS=0.000;MLEAC=2;MLEAF=1.00;MQ=60.00;QD=29.43;SOR=0.693	GT:AD:DP:GQ:PL	1/1:0,20:20:60:730,60,0
Chr1	826938	.	CT	C	650.73	PASS	AC=2;AF=1.00;AN=2;DP=27;ExcessHet=3.0103;FS=0.000;MLEAC=1;MLEAF=0.500;MQ=60.00;QD=25.03;SOR=0.963	GT:AD:DP:GQ:PL	1/1:0,26:26:77:679,77,0
Chr1	842798	.	G	C	841.77	PASS	AC=2;AF=1.00;AN=2;DP=22;ExcessHet=3.0103;FS=0.000;MLEAC=2;MLEAF=1.00;MQ=60.00;QD=28.18;SOR=1.329	GT:AD:DP:GQ:PL	1/1:0,22:22:66:870,66,0
Chr1	844179	.	G	GT	833.73	PASS	AC=2;AF=1.00;AN=2;DP=26;ExcessHet=3.0103;FS=0.000;MLEAC=2;MLEAF=1.00;MQ=60.42;QD=32.07;SOR=1.022	GT:AD:DP:GQ:PL	1/1:0,26:26:78:871,78,0
Chr1	848325	.	AT	A	637.73	PASS	AC=2;AF=1.00;AN=2;DP=25;ExcessHet=3.0103;FS=0.000;MLEAC=2;MLEAF=1.00;MQ=60.00;QD=28.99;SOR=0.693	GT:AD:DP:GQ:PL	1/1:0,22:22:66:675,66,0
Chr1	850467	.	G	GA	807.73	PASS	AC=2;AF=1.00;AN=2;DP=25;ExcessHet=3.0103;FS=0.000;MLEAC=2;MLEAF=1.00;MQ=60.00;QD=33.66;SOR=1.051	GT:AD:DP:GQ:PL	1/1:0,24:24:72:845,72,0
Chr1	854093	.	C	CT	851.73	PASS	AC=2;AF=1.00;AN=2;DP=22;ExcessHet=3.0103;FS=0.000;MLEAC=2;MLEAF=1.00;MQ=60.00;QD=28.32;SOR=1.329	GT:AD:DP:GQ:PL	1/1:0,22:22:66:889,66,0
Chr1	857448	.	GTT	G	955.73	PASS	AC=2;AF=1.00;AN=2;DP=28;ExcessHet=3.0103;FS=0.000;MLEAC=2;MLEAF=1.00;MQ=60.00;QD=29.65;SOR=1.220	GT:AD:DP:GQ:PL	1/1:0,26:26:78:993,78,0
Chr1	857868	.	G	T	929.22	PASS	AC=2;AF=1.00;AN=2;BaseQRankSum=1.273;ClippingRankSum=0.000;DP=27;ExcessHet=3.0103;FS=3.123;MLEAC=2;MLEAF=1.00;MQ=60.00;MQRankSum=0.000;QD=34.42;ReadPosRankSum=1.090;SOR=0.121	GT:AD:DP:GQ:PL	1/1:2,25:27:4:956,4,0
Chr1	859310	.	AT	A	1236.73	PASS	AC=2;AF=1.00;AN=2;DP=34;ExcessHet=3.0103;FS=0.000;MLEAC=2;MLEAF=1.00;MQ=60.00;QD=35.03;SOR=1.418	GT:AD:DP:GQ:PL	1/1:0,34:34:99:1274,102,0
Chr1	859991	.	TG	T	926.73	PASS	AC=2;AF=1.00;AN=2;DP=28;ExcessHet=3.0103;FS=0.000;MLEAC=2;MLEAF=1.00;MQ=60.00;QD=25.82;SOR=0.846	GT:AD:DP:GQ:PL	1/1:0,26:26:78:964,78,0
Chr1	864144	.	GA	G	773.73	PASS	AC=2;AF=1.00;AN=2;DP=27;ExcessHet=3.0103;FS=0.000;MLEAC=2;MLEAF=1.00;MQ=60.00;QD=28.66;SOR=0.765	GT:AD:DP:GQ:PL	1/1:0,27:27:81:811,81,0
Chr1	874461	.	G	GA	770.73	PASS	AC=2;AF=1.00;AN=2;DP=23;ExcessHet=3.0103;FS=0.000;MLEAC=2;MLEAF=1.00;MQ=56.24;QD=33.51;SOR=0.776	GT:AD:DP:GQ:PL	1/1:0,23:23:69:808,69,0
Chr1	875497	.	TA	T	556.73	PASS	AC=2;AF=1.00;AN=2;BaseQRankSum=0.657;ClippingRankSum=0.000;DP=25;ExcessHet=3.0103;FS=0.000;MLEAC=2;MLEAF=1.00;MQ=44.10;MQRankSum=-1.936;QD=23.20;ReadPosRankSum=0.793;SOR=0.352	GT:AD:DP:GQ:PL	1/1:1,23:24:43:594,43,0
Chr1	880237	.	G	GT	1083.73	PASS	AC=2;AF=1.00;AN=2;DP=32;ExcessHet=3.0103;FS=0.000;MLEAC=2;MLEAF=1.00;MQ=60.00;QD=30.42;SOR=0.976	GT:AD:DP:GQ:PL	1/1:0,30:30:90:1121,90,0
Chr1	892265	.	A	G	809.77	PASS	AC=2;AF=1.00;AN=2;DP=23;ExcessHet=3.0103;FS=0.000;MLEAC=2;MLEAF=1.00;MQ=60.00;QD=24.50;SOR=0.776	GT:AD:DP:GQ:PL	1/1:0,23:23:68:838,68,0
Chr1	892710	.	GT	G	588.73	PASS	AC=2;AF=1.00;AN=2;BaseQRankSum=1.756;ClippingRankSum=0.000;DP=26;ExcessHet=3.0103;FS=3.388;MLEAC=2;MLEAF=1.00;MQ=60.42;MQRankSum=0.417;QD=24.53;ReadPosRankSum=1.609;SOR=0.626	GT:AD:DP:GQ:PL	1/1:1,23:24:44:626,44,0
Chr1	895475	.	G	GA	959.73	PASS	AC=2;AF=1.00;AN=2;DP=28;ExcessHet=3.0103;FS=0.000;MLEAC=2;MLEAF=1.00;MQ=60.00;QD=34.28;SOR=1.179	GT:AD:DP:GQ:PL	1/1:0,28:28:84:997,84,0
Chr1	898217	.	TAA	T	1281.73	PASS	AC=2;AF=1.00;AN=2;DP=34;ExcessHet=3.0103;FS=0.000;MLEAC=2;MLEAF=1.00;MQ=60.00;QD=28.35;SOR=0.760	GT:AD:DP:GQ:PL	1/1:0,32:32:96:1319,96,0
Chr1	898230	.	A	G	1482.77	PASS	AC=2;AF=1.00;AN=2;DP=35;ExcessHet=3.0103;FS=0.000;MLEAC=2;MLEAF=1.00;MQ=60.00;QD=28.36;SOR=0.749	GT:AD:DP:GQ:PL	1/1:0,35:35:99:1511,105,0
Chr1	900749	.	TAAAA	T	1259.73	PASS	AC=2;AF=1.00;AN=2;DP=31;ExcessHet=3.0103;FS=0.000;MLEAC=2;MLEAF=1.00;MQ=60.35;QD=33.10;SOR=0.760	GT:AD:DP:GQ:PL	1/1:0,29:29:87:1297,87,0
Chr1	904216	.	TG	T	1011.73	PASS	AC=2;AF=1.00;AN=2;DP=29;ExcessHet=3.0103;FS=0.000;MLEAC=2;MLEAF=1.00;MQ=60.00;QD=30.82;SOR=0.693	GT:AD:DP:GQ:PL	1/1:0,28:28:84:1049,84,0
Chr1	909889	.	A	T	834.77	PASS	AC=2;AF=1.00;AN=2;DP=22;ExcessHet=3.0103;FS=0.000;MLEAC=2;MLEAF=1.00;MQ=60.00;QD=30.58;SOR=0.874	GT:AD:DP:GQ:PL	1/1:0,22:22:66:863,66,0
Chr1	911789	.	T	TA	747.73	PASS	AC=2;AF=1.00;AN=2;DP=22;ExcessHet=3.0103;FS=0.000;MLEAC=2;MLEAF=1.00;MQ=60.00;QD=28.92;SOR=0.784	GT:AD:DP:GQ:PL	1/1:0,21:21:63:785,63,0
Chr1	913503	.	C	T	798.77	PASS	AC=2;AF=1.00;AN=2;DP=22;ExcessHet=3.0103;FS=0.000;MLEAC=2;MLEAF=1.00;MQ=60.00;QD=34.62;SOR=0.693	GT:AD:DP:GQ:PL	1/1:0,22:22:66:827,66,0
Chr1	920604	.	A	AG	850.73	PASS	AC=2;AF=1.00;AN=2;DP=25;ExcessHet=3.0103;FS=0.000;MLEAC=2;MLEAF=1.00;MQ=60.00;QD=34.03;SOR=0.770	GT:AD:DP:GQ:PL	1/1:0,25:25:75:888,75,0
Chr1	922150	.	AT	A	873.73	PASS	AC=2;AF=1.00;AN=2;DP=33;ExcessHet=3.0103;FS=0.000;MLEAC=2;MLEAF=1.00;MQ=60.00;QD=28.18;SOR=0.756	GT:AD:DP:GQ:PL	1/1:0,31:31:93:911,93,0
Chr1	923015	.	G	GA	934.73	PASS	AC=2;AF=1.00;AN=2;DP=29;ExcessHet=3.0103;FS=0.000;MLEAC=2;MLEAF=1.00;MQ=60.00;QD=34.62;SOR=0.922	GT:AD:DP:GQ:PL	1/1:0,27:27:84:972,84,0
Chr1	923272	.	G	GT	1164.73	PASS	AC=2;AF=1.00;AN=2;DP=29;ExcessHet=3.0103;FS=0.000;MLEAC=2;MLEAF=1.00;MQ=60.00;QD=29.64;SOR=1.101	GT:AD:DP:GQ:PL	1/1:0,27:27:81:1202,81,0
Chr1	923285	.	C	CT	1239.73	PASS	AC=2;AF=1.00;AN=2;DP=29;ExcessHet=3.0103;FS=0.000;MLEAC=2;MLEAF=1.00;MQ=60.00;QD=31.35;SOR=1.071	GT:AD:DP:GQ:PL	1/1:0,29:29:87:1277,87,0
Chr1	925461	.	T	TA	756.73	PASS	AC=2;AF=1.00;AN=2;DP=26;ExcessHet=3.0103;FS=0.000;MLEAC=2;MLEAF=1.00;MQ=60.00;QD=30.27;SOR=1.136	GT:AD:DP:GQ:PL	1/1:0,25:25:75:794,75,0
Chr1	925876	.	C	CA	875.73	PASS	AC=2;AF=1.00;AN=2;BaseQRankSum=-0.842;ClippingRankSum=0.000;DP=32;ExcessHet=3.0103;FS=0.000;MLEAC=2;MLEAF=1.00;MQ=60.00;MQRankSum=0.000;QD=29.19;ReadPosRankSum=-0.290;SOR=0.392	GT:AD:DP:GQ:PL	1/1:1,29:30:61:913,61,0
Chr1	926981	.	GT	G	954.73	PASS	AC=2;AF=1.00;AN=2;DP=39;ExcessHet=3.0103;FS=0.000;MLEAC=1;MLEAF=0.500;MQ=60.00;QD=25.80;SOR=1.022	GT:AD:DP:GQ:PL	1/1:0,37:37:99:985,110,0
Chr1	928005	.	GT	G	790.73	PASS	AC=2;AF=1.00;AN=2;DP=28;ExcessHet=3.0103;FS=0.000;MLEAC=2;MLEAF=1.00;MQ=60.00;QD=30.41;SOR=1.445	GT:AD:DP:GQ:PL	1/1:0,26:26:78:828,78,0
Chr1	929019	.	GA	G	896.73	PASS	AC=2;AF=1.00;AN=2;DP=30;ExcessHet=3.0103;FS=0.000;MLEAC=2;MLEAF=1.00;MQ=60.36;QD=29.89;SOR=0.826	GT:AD:DP:GQ:PL	1/1:0,30:30:90:934,90,0
Chr1	929190	.	G	T	1448.77	PASS	AC=2;AF=1.00;AN=2;DP=33;ExcessHet=3.0103;FS=0.000;MLEAC=2;MLEAF=1.00;MQ=60.00;QD=26.34;SOR=1.022	GT:AD:DP:GQ:PL	1/1:0,33:33:99:1477,99,0
Chr1	929191	.	G	T	1448.77	PASS	AC=2;AF=1.00;AN=2;DP=33;ExcessHet=3.0103;FS=0.000;MLEAC=2;MLEAF=1.00;MQ=60.00;QD=31.37;SOR=1.022	GT:AD:DP:GQ:PL	1/1:0,33:33:99:1477,99,0
Chr1	931654	.	CA	C	707.73	PASS	AC=2;AF=1.00;AN=2;DP=28;ExcessHet=3.0103;FS=0.000;MLEAC=2;MLEAF=1.00;MQ=60.00;QD=27.22;SOR=0.693	GT:AD:DP:GQ:PL	1/1:0,26:26:78:745,78,0
Chr1	932793	.	G	A	1318.77	PASS	AC=2;AF=1.00;AN=2;DP=37;ExcessHet=3.0103;FS=0.000;MLEAC=2;MLEAF=1.00;MQ=60.29;QD=33.28;SOR=1.609	GT:AD:DP:GQ:PL	1/1:0,37:37:99:1347,109,0
Chr1	933327	.	CA	C	618.73	PASS	AC=2;AF=1.00;AN=2;BaseQRankSum=1.418;ClippingRankSum=0.000;DP=25;ExcessHet=3.0103;FS=0.000;MLEAC=2;MLEAF=1.00;MQ=60.00;MQRankSum=0.000;QD=24.75;ReadPosRankSum=-0.353;SOR=0.382	GT:AD:DP:GQ:PL	1/1:1,24:25:47:656,47,0
Chr1	933783	.	AT	A	640.73	PASS	AC=2;AF=1.00;AN=2;DP=23;ExcessHet=3.0103;FS=0.000;MLEAC=2;MLEAF=1.00;MQ=60.47;QD=30.51;SOR=0.784	GT:AD:DP:GQ:PL	1/1:0,21:21:63:678,63,0
Chr1	944160	.	GA	G	790.73	PASS	AC=1;AF=0.500;AN=2;BaseQRankSum=-0.178;ClippingRankSum=0.000;DP=60;ExcessHet=3.0103;FS=2.218;MLEAC=1;MLEAF=0.500;MQ=60.18;MQRankSum=0.846;QD=13.63;ReadPosRankSum=0.351;SOR=0.549	GT:AD:DP:GQ:PL	0/1:23,35:58:99:828,0,462
Chr1	944527	.	CA	C	770.73	PASS	AC=1;AF=0.500;AN=2;BaseQRankSum=0.517;ClippingRankSum=0.000;DP=66;ExcessHet=3.0103;FS=1.019;MLEAC=1;MLEAF=0.500;MQ=60.33;MQRankSum=1.224;QD=12.85;ReadPosRankSum=-0.238;SOR=0.514	GT:AD:DP:GQ:PL	0/1:24,36:60:99:808,0,510
Chr1	945267	.	G	GT	608.73	PASS	AC=1;AF=0.500;AN=2;BaseQRankSum=1.195;ClippingRankSum=0.000;DP=66;ExcessHet=3.0103;FS=6.830;MLEAC=1;MLEAF=0.500;MQ=60.16;MQRankSum=1.271;QD=9.22;ReadPosRankSum=0.113;SOR=1.082	GT:AD:DP:GQ:PL	0/1:40,26:66:99:646,0,1107
Chr1	947775	.	C	A	957.77	PASS	AC=1;AF=0.500;AN=2;BaseQRankSum=0.299;ClippingRankSum=0.000;DP=54;ExcessHet=3.0103;FS=2.334;MLEAC=1;MLEAF=0.500;MQ=60.00;MQRankSum=0.000;QD=17.74;ReadPosRankSum=-0.854;SOR=0.870	GT:AD:DP:GQ:PL	0/1:24,30:54:99:986,0,744
Chr1	949040	.	C	T	1180.77	PASS	AC=1;AF=0.500;AN=2;BaseQRankSum=-1.114;ClippingRankSum=0.000;DP=59;ExcessHet=3.0103;FS=5.436;MLEAC=1;MLEAF=0.500;MQ=60.00;MQRankSum=0.000;QD=20.01;ReadPosRankSum=-0.040;SOR=1.234	GT:AD:DP:GQ:PL	0/1:24,35:59:99:1209,0,815
Chr1	950177	.	C	T	971.77	PASS	AC=1;AF=0.500;AN=2;BaseQRankSum=1.672;ClippingRankSum=0.000;DP=48;ExcessHet=3.0103;FS=17.251;MLEAC=1;MLEAF=0.500;MQ=60.00;MQRankSum=0.000;QD=20.25;ReadPosRankSum=2.762;SOR=1.653	GT:AD:DP:GQ:PL	0/1:21,27:48:99:1000,0,705
Chr1	955929	.	AT	A	563.73	PASS	AC=1;AF=0.500;AN=2;BaseQRankSum=-0.818;ClippingRankSum=0.000;DP=53;ExcessHet=3.0103;FS=1.097;MLEAC=1;MLEAF=0.500;MQ=60.41;MQRankSum=1.373;QD=11.05;ReadPosRankSum=1.385;SOR=0.906	GT:AD:DP:GQ:PL	0/1:23,28:51:99:601,0,475
Chr1	958157	.	C	CT	714.73	PASS	AC=1;AF=0.500;AN=2;BaseQRankSum=-0.009;ClippingRankSum=0.000;DP=56;ExcessHet=3.0103;FS=3.608;MLEAC=1;MLEAF=0.500;MQ=60.00;MQRankSum=0.000;QD=12.76;ReadPosRankSum=1.851;SOR=0.492	GT:AD:DP:GQ:PL	0/1:27,29:56:99:752,0,691
Chr1	964489	.	GA	G	382.73	PASS	AC=1;AF=0.500;AN=2;BaseQRankSum=1.106;ClippingRankSum=0.000;DP=53;ExcessHet=3.0103;FS=1.114;MLEAC=1;MLEAF=0.500;MQ=60.00;MQRankSum=0.000;QD=7.50;ReadPosRankSum=2.610;SOR=0.434	GT:AD:DP:GQ:PL	0/1:31,20:51:99:420,0,770
Chr1	965549	.	C	T	748.77	PASS	AC=1;AF=0.500;AN=2;BaseQRankSum=-0.744;ClippingRankSum=0.000;DP=52;ExcessHet=3.0103;FS=2.379;MLEAC=1;MLEAF=0.500;MQ=60.00;MQRankSum=0.000;QD=14.40;ReadPosRankSum=-0.012;SOR=0.666	GT:AD:DP:GQ:PL	0/1:28,24:52:99:777,0,911
Chr1	969810	.	GA	G	572.73	PASS	AC=1;AF=0.500;AN=2;BaseQRankSum=0.107;ClippingRankSum=0.000;DP=51;ExcessHet=3.0103;FS=1.129;MLEAC=1;MLEAF=0.500;MQ=60.42;MQRankSum=1.291;QD=11.93;ReadPosRankSum=0.182;SOR=0.486	GT:AD:DP:GQ:PL	0/1:21,27:48:99:610,0,456
Chr1	971254	.	TA	T	1110.73	PASS	AC=2;AF=1.00;AN=2;BaseQRankSum=1.085;ClippingRankSum=0.000;DP=53;ExcessHet=3.0103;FS=0.000;MLEAC=2;MLEAF=1.00;MQ=60.20;MQRankSum=0.377;QD=22.21;ReadPosRankSum=1.374;SOR=0.693	GT:AD:DP:GQ:PL	1/1:4,46:50:37:1148,37,0
Chr1	973123	.	A	G	724.77	PASS	AC=1;AF=0.500;AN=2;BaseQRankSum=0.099;ClippingRankSum=0.000;DP=41;ExcessHet=3.0103;FS=2.837;MLEAC=1;MLEAF=0.500;MQ=60.00;MQRankSum=0.000;QD=17.68;ReadPosRankSum=-0.773;SOR=0.313	GT:AD:DP:GQ:PL	0/1:20,21:41:99:753,0,709
Chr1	973506	.	GT	G	479.73	PASS	AC=1;AF=0.500;AN=2;BaseQRankSum=1.229;ClippingRankSum=0.000;DP=53;ExcessHet=3.0103;FS=2.909;MLEAC=1;MLEAF=0.500;MQ=60.00;MQRankSum=0.000;QD=10.66;ReadPosRankSum=0.480;SOR=0.956	GT:AD:DP:GQ:PL	0/1:16,29:45:99:517,0,269
Chr1	973717	.	TA	T	1243.73	PASS	AC=2;AF=1.00;AN=2;DP=45;ExcessHet=3.0103;FS=0.000;MLEAC=2;MLEAF=1.00;MQ=60.00;QD=28.27;SOR=0.883	GT:AD:DP:GQ:PL	1/1:0,44:44:99:1281,131,0
Chr1	976639	.	CT	C	493.73	PASS	AC=1;AF=0.500;AN=2;BaseQRankSum=1.614;ClippingRankSum=0.000;DP=38;ExcessHet=3.0103;FS=0.000;MLEAC=1;MLEAF=0.500;MQ=60.00;MQRankSum=0.000;QD=12.99;ReadPosRankSum=0.059;SOR=0.941	GT:AD:DP:GQ:PL	0/1:19,19:38:99:531,0,520
Chr1	978464	.	A	G	895.77	PASS	AC=1;AF=0.500;AN=2;BaseQRankSum=1.150;ClippingRankSum=0.000;DP=54;ExcessHet=3.0103;FS=0.000;MLEAC=1;MLEAF=0.500;MQ=60.00;MQRankSum=0.000;QD=16.90;ReadPosRankSum=1.884;SOR=0.784	GT:AD:DP:GQ:PL	0/1:27,26:53:99:924,0,941
Chr1	982714	.	G	A	1004.77	PASS	AC=1;AF=0.500;AN=2;BaseQRankSum=-0.709;ClippingRankSum=0.000;DP=61;ExcessHet=3.0103;FS=0.000;MLEAC=1;MLEAF=0.500;MQ=60.00;MQRankSum=0.000;QD=16.47;ReadPosRankSum=-0.572;SOR=0.736	GT:AD:DP:GQ:PL	0/1:27,34:61:99:1033,0,848
Chr1	983178	.	C	A	591.77	PASS	AC=1;AF=0.500;AN=2;BaseQRankSum=2.157;ClippingRankSum=0.000;DP=51;ExcessHet=3.0103;FS=8.021;MLEAC=1;MLEAF=0.500;MQ=60.00;MQRankSum=0.000;QD=11.60;ReadPosRankSum=-0.115;SOR=1.567	GT:AD:DP:GQ:PL	0/1:32,19:51:99:620,0,1002
Chr1	984279	.	C	T	663.77	PASS	AC=1;AF=0.500;AN=2;BaseQRankSum=-1.150;ClippingRankSum=0.000;DP=61;ExcessHet=3.0103;FS=0.000;MLEAC=1;MLEAF=0.500;MQ=60.00;MQRankSum=0.000;QD=10.88;ReadPosRankSum=0.873;SOR=0.673	GT:AD:DP:GQ:PL	0/1:38,23:61:99:692,0,1323
Chr1	984490	.	GT	G,GTT	957.73	PASS	AC=1,1;AF=0.500,0.500;AN=2;BaseQRankSum=1.842;ClippingRankSum=0.000;DP=53;ExcessHet=3.0103;FS=5.693;MLEAC=1,1;MLEAF=0.500,0.500;MQ=60.00;MQRankSum=0.000;QD=19.55;ReadPosRankSum=1.193;SOR=0.111	GT:AD:DP:GQ:PL	1/2:3,27,19:49:99:995,390,514,672,0,873
Chr1	985167	.	C	T	577.77	PASS	AC=1;AF=0.500;AN=2;BaseQRankSum=-0.174;ClippingRankSum=0.000;DP=44;ExcessHet=3.0103;FS=4.300;MLEAC=1;MLEAF=0.500;MQ=60.00;MQRankSum=0.000;QD=13.13;ReadPosRankSum=-3.054;SOR=1.254	GT:AD:DP:GQ:PL	0/1:25,19:44:99:606,0,808
Chr1	987178	.	G	A	855.77	PASS	AC=1;AF=0.500;AN=2;BaseQRankSum=2.320;ClippingRankSum=0.000;DP=44;ExcessHet=3.0103;FS=0.000;MLEAC=1;MLEAF=0.500;MQ=60.00;MQRankSum=0.000;QD=19.45;ReadPosRankSum=0.093;SOR=0.859	GT:AD:DP:GQ:PL	0/1:20,24:44:99:884,0,604
Chr1	988964	.	T	C	1023.77	PASS	AC=1;AF=0.500;AN=2;BaseQRankSum=-0.892;ClippingRankSum=0.000;DP=62;ExcessHet=3.0103;FS=3.378;MLEAC=1;MLEAF=0.500;MQ=60.00;MQRankSum=0.000;QD=16.51;ReadPosRankSum=1.536;SOR=0.626	GT:AD:DP:GQ:PL	0/1:30,32:62:99:1052,0,998
Chr1	991147	.	TA	T	676.73	PASS	AC=1;AF=0.500;AN=2;BaseQRankSum=-0.283;ClippingRankSum=0.000;DP=51;ExcessHet=3.0103;FS=0.000;MLEAC=1;MLEAF=0.500;MQ=60.00;MQRankSum=0.000;QD=14.10;ReadPosRankSum=0.535;SOR=0.693	GT:AD:DP:GQ:PL	0/1:20,28:48:99:714,0,445
Chr1	998836	.	C	T	268.77	PASS	AC=1;AF=0.500;AN=2;BaseQRankSum=2.186;ClippingRankSum=0.000;DP=47;ExcessHet=3.0103;FS=3.067;MLEAC=1;MLEAF=0.500;MQ=60.00;MQRankSum=0.000;QD=5.84;ReadPosRankSum=0.334;SOR=0.602	GT:AD:DP:GQ:PL	0/1:35,11:46:99:297,0,1218
Chr1	1002326	.	T	C	795.77	PASS	AC=1;AF=0.500;AN=2;BaseQRankSum=-1.039;ClippingRankSum=0.000;DP=60;ExcessHet=3.0103;FS=1.000;MLEAC=1;MLEAF=0.500;MQ=60.00;MQRankSum=0.000;QD=13.26;ReadPosRankSum=-0.666;SOR=0.515	GT:AD:DP:GQ:PL	0/1:33,27:60:99:824,0,1161
Chr1	1003126	.	C	T	991.77	PASS	AC=1;AF=0.500;AN=2;BaseQRankSum=2.827;ClippingRankSum=0.000;DP=62;ExcessHet=3.0103;FS=0.940;MLEAC=1;MLEAF=0.500;MQ=60.00;MQRankSum=0.000;QD=16.00;ReadPosRankSum=-0.153;SOR=0.826	GT:AD:DP:GQ:PL	0/1:32,30:62:99:1020,0,1039
Chr1	1006839	.	C	A	907.77	PASS	AC=1;AF=0.500;AN=2;BaseQRankSum=-1.580;ClippingRankSum=0.000;DP=54;ExcessHet=3.0103;FS=0.000;MLEAC=1;MLEAF=0.500;MQ=60.00;MQRankSum=0.000;QD=16.81;ReadPosRankSum=-1.429;SOR=0.684	GT:AD:DP:GQ:PL	0/1:26,28:54:99:936,0,897
Chr1	1007297	.	G	A	966.77	PASS	AC=1;AF=0.500;AN=2;BaseQRankSum=-1.937;ClippingRankSum=0.000;DP=59;ExcessHet=3.0103;FS=3.576;MLEAC=1;MLEAF=0.500;MQ=60.00;MQRankSum=0.000;QD=16.39;ReadPosRankSum=1.580;SOR=0.958	GT:AD:DP:GQ:PL	0/1:28,31:59:99:995,0,989
Chr1	1008906	.	GT	G	1349.73	PASS	AC=2;AF=1.00;AN=2;BaseQRankSum=-0.581;ClippingRankSum=0.000;DP=54;ExcessHet=3.0103;FS=0.000;MLEAC=2;MLEAF=1.00;MQ=52.12;MQRankSum=-1.719;QD=26.99;ReadPosRankSum=-1.824;SOR=0.776	GT:AD:DP:GQ:PL	1/1:2,48:50:92:1387,92,0
Chr1	1011627	.	G	A	794.77	PASS	AC=1;AF=0.500;AN=2;BaseQRankSum=1.353;ClippingRankSum=0.000;DP=52;ExcessHet=3.0103;FS=3.943;MLEAC=1;MLEAF=0.500;MQ=60.00;MQRankSum=0.000;QD=15.28;ReadPosRankSum=1.068;SOR=0.591	GT:AD:DP:GQ:PL	0/1:28,24:52:99:823,0,957
Chr1	1012923	.	CA	C	367.73	PASS	AC=1;AF=0.500;AN=2;BaseQRankSum=-0.374;ClippingRankSum=0.000;DP=60;ExcessHet=3.0103;FS=2.429;MLEAC=1;MLEAF=0.500;MQ=60.00;MQRankSum=0.000;QD=6.69;ReadPosRankSum=1.157;SOR=0.921	GT:AD:DP:GQ:PL	0/1:29,26:55:99:405,0,547
Chr1	1013347	.	T	A	967.77	PASS	AC=1;AF=0.500;AN=2;BaseQRankSum=0.629;ClippingRankSum=0.000;DP=54;ExcessHet=3.0103;FS=3.900;MLEAC=1;MLEAF=0.500;MQ=60.00;MQRankSum=0.000;QD=17.92;ReadPosRankSum=-0.364;SOR=0.307	GT:AD:DP:GQ:PL	0/1:24,30:54:99:996,0,767
Chr1	1013486	.	GT	G	518.73	PASS	AC=1;AF=0.500;AN=2;BaseQRankSum=-0.419;ClippingRankSum=0.000;DP=49;ExcessHet=3.0103;FS=2.430;MLEAC=1;MLEAF=0.500;MQ=60.00;MQRankSum=0.000;QD=10.59;ReadPosRankSum=-0.182;SOR=0.400	GT:AD:DP:GQ:PL	0/1:26,23:49:99:556,0,644
Chr1	1017929	.	TAA	T,TA	1406.73	PASS	AC=1,1;AF=0.500,0.500;AN=2;DP=48;ExcessHet=3.0103;FS=0.000;MLEAC=1,1;MLEAF=0.500,0.500;MQ=60.00;QD=30.58;SOR=0.976	GT:AD:DP:GQ:PL	1/2:0,29,17:46:99:1444,433,348,818,0,695
Chr1	1018229	.	C	T	595.77	PASS	AC=1;AF=0.500;AN=2;BaseQRankSum=-2.696;ClippingRankSum=0.000;DP=49;ExcessHet=3.0103;FS=0.000;MLEAC=1;MLEAF=0.500;MQ=60.00;MQRankSum=0.000;QD=12.16;ReadPosRankSum=0.975;SOR=0.784	GT:AD:DP:GQ:PL	0/1:28,21:49:99:624,0,1021
Chr1	1019227	.	G	A	862.77	PASS	AC=1;AF=0.500;AN=2;BaseQRankSum=0.882;ClippingRankSum=0.000;DP=64;ExcessHet=3.0103;FS=3.566;MLEAC=1;MLEAF=0.500;MQ=60.00;MQRankSum=0.000;QD=13.48;ReadPosRankSum=0.668;SOR=1.295	GT:AD:DP:GQ:PL	0/1:37,27:64:99:891,0,1192
Chr1	1022787	.	CA	C	711.73	PASS	AC=1;AF=0.500;AN=2;BaseQRankSum=0.895;ClippingRankSum=0.000;DP=58;ExcessHet=3.0103;FS=1.029;MLEAC=1;MLEAF=0.500;MQ=60.19;MQRankSum=0.949;QD=12.94;ReadPosRankSum=-1.600;SOR=0.764	GT:AD:DP:GQ:PL	0/1:25,30:55:99:749,0,565
Chr1	1029727	.	AT	A	348.73	PASS	AC=1;AF=0.500;AN=2;BaseQRankSum=3.089;ClippingRankSum=0.000;DP=74;ExcessHet=3.0103;FS=0.000;MLEAC=1;MLEAF=0.500;MQ=60.00;MQRankSum=0.000;QD=4.98;ReadPosRankSum=1.572;SOR=0.733	GT:AD:DP:GQ:PL	0/1:47,23:70:99:386,0,1103
Chr1	1040281	.	C	T	778.77	PASS	AC=1;AF=0.500;AN=2;BaseQRankSum=-1.872;ClippingRankSum=0.000;DP=57;ExcessHet=3.0103;FS=0.995;MLEAC=1;MLEAF=0.500;MQ=60.00;MQRankSum=0.000;QD=13.91;ReadPosRankSum=1.105;SOR=0.560	GT:AD:DP:GQ:PL	0/1:27,29:56:99:807,0,923
Chr1	1043980	.	AT	A	526.73	PASS	AC=1;AF=0.500;AN=2;BaseQRankSum=-1.650;ClippingRankSum=0.000;DP=106;ExcessHet=3.0103;FS=0.851;MLEAC=1;MLEAF=0.500;MQ=60.10;MQRankSum=-0.593;QD=5.16;ReadPosRankSum=0.714;SOR=0.547	GT:AD:DP:GQ:PL	0/1:74,28:102:99:564,0,1989
Chr1	1044214	.	CA	C	764.73	PASS	AC=1;AF=0.500;AN=2;BaseQRankSum=-1.497;ClippingRankSum=0.000;DP=96;ExcessHet=3.0103;FS=10.954;MLEAC=1;MLEAF=0.500;MQ=60.11;MQRankSum=1.265;QD=8.59;ReadPosRankSum=-1.862;SOR=1.650	GT:AD:DP:GQ:PL	0/1:54,35:89:99:802,0,1355
Chr1	1044808	.	G	T	789.77	PASS	AC=1;AF=0.500;AN=2;BaseQRankSum=0.143;ClippingRankSum=0.000;DP=94;ExcessHet=3.0103;FS=0.000;MLEAC=1;MLEAF=0.500;MQ=60.00;MQRankSum=0.000;QD=8.40;ReadPosRankSum=-0.907;SOR=0.641	GT:AD:DP:GQ:PL	0/1:64,30:94:99:818,0,1990
Chr1	1044872	.	G	A	556.77	PASS	AC=1;AF=0.500;AN=2;BaseQRankSum=-0.186;ClippingRankSum=0.000;DP=88;ExcessHet=3.0103;FS=8.593;MLEAC=1;MLEAF=0.500;MQ=60.00;MQRankSum=0.000;QD=6.33;ReadPosRankSum=-0.608;SOR=1.567	GT:AD:DP:GQ:PL	0/1:66,22:88:99:585,0,2203
Chr1	1044991	.	CAA	C	1196.73	PASS	AC=1;AF=0.500;AN=2;BaseQRankSum=1.720;ClippingRankSum=0.000;DP=86;ExcessHet=3.0103;FS=0.000;MLEAC=1;MLEAF=0.500;MQ=60.00;MQRankSum=0.000;QD=14.59;ReadPosRankSum=0.845;SOR=0.746	GT:AD:DP:GQ:PL	0/1:45,37:82:99:1234,0,1452
Chr1	1046128	.	C	A	647.77	PASS	AC=1;AF=0.500;AN=2;BaseQRankSum=-0.678;ClippingRankSum=0.000;DP=83;ExcessHet=3.0103;FS=4.588;MLEAC=1;MLEAF=0.500;MQ=60.00;MQRankSum=0.000;QD=7.80;ReadPosRankSum=0.713;SOR=1.201	GT:AD:DP:GQ:PL	0/1:57,26:83:99:676,0,2020
Chr1	1047416	.	G	A	606.77	PASS	AC=1;AF=0.500;AN=2;BaseQRankSum=0.251;ClippingRankSum=0.000;DP=69;ExcessHet=3.0103;FS=7.252;MLEAC=1;MLEAF=0.500;MQ=60.00;MQRankSum=0.000;QD=8.79;ReadPosRankSum=-1.048;SOR=1.726	GT:AD:DP:GQ:PL	0/1:47,22:69:99:635,0,1581
Chr1	1048647	.	CA	C	353.73	PASS	AC=1;AF=0.500;AN=2;BaseQRankSum=-0.805;ClippingRankSum=0.000;DP=84;ExcessHet=3.0103;FS=2.166;MLEAC=1;MLEAF=0.500;MQ=60.00;MQRankSum=0.000;QD=4.48;ReadPosRankSum=1.350;SOR=1.082	GT:AD:DP:GQ:PL	0/1:56,23:79:99:391,0,1213
Chr1	1053637	.	G	A	798.77	PASS	AC=1;AF=0.500;AN=2;BaseQRankSum=0.234;ClippingRankSum=0.000;DP=88;ExcessHet=3.0103;FS=0.000;MLEAC=1;MLEAF=0.500;MQ=60.00;MQRankSum=0.000;QD=9.08;ReadPosRankSum=1.381;SOR=0.730	GT:AD:DP:GQ:PL	0/1:59,29:88:99:827,0,1932
Chr1	1056553	.	C	A	778.77	PASS	AC=1;AF=0.500;AN=2;BaseQRankSum=0.005;ClippingRankSum=0.000;DP=81;ExcessHet=3.0103;FS=3.213;MLEAC=1;MLEAF=0.500;MQ=60.00;MQRankSum=0.000;QD=9.61;ReadPosRankSum=-0.360;SOR=1.200	GT:AD:DP:GQ:PL	0/1:54,27:81:99:807,0,1912
Chr1	1057901	.	G	A	630.77	PASS	AC=1;AF=0.500;AN=2;BaseQRankSum=-0.233;ClippingRankSum=0.000;DP=89;ExcessHet=3.0103;FS=3.221;MLEAC=1;MLEAF=0.500;MQ=60.00;MQRankSum=0.000;QD=7.09;ReadPosRankSum=-1.298;SOR=0.376	GT:AD:DP:GQ:PL	0/1:63,26:89:99:659,0,2080
Chr1	1058094	.	G	A	896.77	PASS	AC=1;AF=0.500;AN=2;BaseQRankSum=0.561;ClippingRankSum=0.000;DP=87;ExcessHet=3.0103;FS=4.292;MLEAC=1;MLEAF=0.500;MQ=60.00;MQRankSum=0.000;QD=10.31;ReadPosRankSum=0.305;SOR=0.861	GT:AD:DP:GQ:PL	0/1:57,30:87:99:925,0,2001
Chr1	1066184	.	G	T	503.77	PASS	AC=1;AF=0.500;AN=2;BaseQRankSum=2.512;ClippingRankSum=0.000;DP=80;ExcessHet=3.0103;FS=3.659;MLEAC=1;MLEAF=0.500;MQ=60.00;MQRankSum=0.000;QD=6.30;ReadPosRankSum=0.644;SOR=0.883	GT:AD:DP:GQ:PL	0/1:61,19:80:99:532,0,1998
Chr1	1067393	.	C	T	741.77	PASS	AC=1;AF=0.500;AN=2;BaseQRankSum=0.628;ClippingRankSum=0.000;DP=87;ExcessHet=3.0103;FS=0.913;MLEAC=1;MLEAF=0.500;MQ=60.00;MQRankSum=0.000;QD=8.53;ReadPosRankSum=-0.183;SOR=0.876	GT:AD:DP:GQ:PL	0/1:61,26:87:99:770,0,2118
Chr1	1071156	.	AT	A	574.73	PASS	AC=1;AF=0.500;AN=2;BaseQRankSum=1.009;ClippingRankSum=0.000;DP=83;ExcessHet=3.0103;FS=0.000;MLEAC=1;MLEAF=0.500;MQ=60.00;MQRankSum=0.000;QD=7.28;ReadPosRankSum=0.541;SOR=0.725	GT:AD:DP:GQ:PL	0/1:53,26:79:99:612,0,1488
Chr1	1075631	.	C	CT	298.73	PASS	AC=1;AF=0.500;AN=2;BaseQRankSum=-0.916;ClippingRankSum=0.000;DP=80;ExcessHet=3.0103;FS=5.369;MLEAC=1;MLEAF=0.500;MQ=60.00;MQRankSum=0.000;QD=4.27;ReadPosRankSum=-0.207;SOR=1.008	GT:AD:DP:GQ:PL	0/1:50,20:70:99:336,0,1112
Chr1	1076964	.	G	GT	358.73	PASS	AC=1;AF=0.500;AN=2;BaseQRankSum=-1.544;ClippingRankSum=0.000;DP=83;ExcessHet=3.0103;FS=5.080;MLEAC=1;MLEAF=0.500;MQ=60.00;MQRankSum=0.000;QD=4.66;ReadPosRankSum=-1.803;SOR=0.293	GT:AD:DP:GQ:PL	0/1:55,22:77:99:396,0,1341
Chr1	1077179	.	G	A	980.77	PASS	AC=1;AF=0.500;AN=2;BaseQRankSum=0.841;ClippingRankSum=0.000;DP=98;ExcessHet=3.0103;FS=1.726;MLEAC=1;MLEAF=0.500;MQ=60.00;MQRankSum=0.000;QD=10.01;ReadPosRankSum=0.948;SOR=0.622	GT:AD:DP:GQ:PL	0/1:65,33:98:99:1009,0,2195
Chr1	1080571	.	CT	C	403.73	PASS	AC=1;AF=0.500;AN=2;BaseQRankSum=1.356;ClippingRankSum=0.000;DP=79;ExcessHet=3.0103;FS=3.468;MLEAC=1;MLEAF=0.500;MQ=60.14;MQRankSum=1.581;QD=5.38;ReadPosRankSum=0.083;SOR=0.691	GT:AD:DP:GQ:PL	0/1:53,22:75:99:441,0,1410
Chr1	1085012	.	A	G	1034.77	PASS	AC=1;AF=0.500;AN=2;BaseQRankSum=-1.527;ClippingRankSum=0.000;DP=102;ExcessHet=3.0103;FS=0.000;MLEAC=1;MLEAF=0.500;MQ=60.00;MQRankSum=0.000;QD=10.14;ReadPosRankSum=0.776;SOR=0.639	GT:AD:DP:GQ:PL	0/1:65,37:102:99:1063,0,2385
Chr1	1085028	.	AT	A	575.73	PASS	AC=1;AF=0.500;AN=2;BaseQRankSum=1.885;ClippingRankSum=0.000;DP=96;ExcessHet=3.0103;FS=11.424;MLEAC=1;MLEAF=0.500;MQ=60.00;MQRankSum=0.000;QD=6.06;ReadPosRankSum=0.886;SOR=1.558	GT:AD:DP:GQ:PL	0/1:67,28:95:99:613,0,2302
Chr1	1085930	.	TA	T	386.73	PASS	AC=1;AF=0.500;AN=2;BaseQRankSum=1.501;ClippingRankSum=0.000;DP=96;ExcessHet=3.0103;FS=4.739;MLEAC=1;MLEAF=0.500;MQ=60.00;MQRankSum=0.000;QD=4.25;ReadPosRankSum=1.048;SOR=1.127	GT:AD:DP:GQ:PL	0/1:68,23:91:99:424,0,2171
Chr1	1085939	.	CA	C	581.73	PASS	AC=1;AF=0.500;AN=2;BaseQRankSum=2.038;ClippingRankSum=0.000;DP=98;ExcessHet=3.0103;FS=4.254;MLEAC=1;MLEAF=0.500;MQ=60.00;MQRankSum=0.000;QD=6.12;ReadPosRankSum=0.093;SOR=0.753	GT:AD:DP:GQ:PL	0/1:66,29:95:99:619,0,2020
Chr1	1086530	.	GT	G	516.73	PASS	AC=1;AF=0.500;AN=2;BaseQRankSum=0.601;ClippingRankSum=0.000;DP=97;ExcessHet=3.0103;FS=4.424;MLEAC=1;MLEAF=0.500;MQ=60.00;MQRankSum=0.000;QD=5.62;ReadPosRankSum=0.217;SOR=0.329	GT:AD:DP:GQ:PL	0/1:63,29:92:99:554,0,1521
Chr1	1087283	.	G	A	881.77	PASS	AC=1;AF=0.500;AN=2;BaseQRankSum=-0.542;ClippingRankSum=0.000;DP=77;ExcessHet=3.0103;FS=4.716;MLEAC=1;MLEAF=0.500;MQ=60.00;MQRankSum=0.000;QD=11.45;ReadPosRankSum=-0.384;SOR=1.314	GT:AD:DP:GQ:PL	0/1:47,30:77:99:910,0,1577
Chr1	1090294	.	C	CT	765.73	PASS	AC=1;AF=0.500;AN=2;BaseQRankSum=-0.366;ClippingRankSum=0.000;DP=80;ExcessHet=3.0103;FS=3.111;MLEAC=1;MLEAF=0.500;MQ=60.00;MQRankSum=0.000;QD=9.94;ReadPosRankSum=0.047;SOR=0.368	GT:AD:DP:GQ:PL	0/1:43,34:77:99:803,0,1083
Chr1	1091204	.	G	A	303.77	PASS	AC=1;AF=0.500;AN=2;BaseQRankSum=-0.575;ClippingRankSum=0.000;DP=77;ExcessHet=3.0103;FS=4.091;MLEAC=1;MLEAF=0.500;MQ=60.00;MQRankSum=0.000;QD=3.95;ReadPosRankSum=-0.807;SOR=1.378	GT:AD:DP:GQ:PL	0/1:62,15:77:99:332,0,2154
Chr1	1093277	.	C	T	885.77	PASS	AC=1;AF=0.500;AN=2;BaseQRankSum=0.580;ClippingRankSum=0.000;DP=83;ExcessHet=3.0103;FS=0.000;MLEAC=1;MLEAF=0.500;MQ=60.00;MQRankSum=0.000;QD=10.67;ReadPosRankSum=-0.560;SOR=0.658	GT:AD:DP:GQ:PL	0/1:54,29:83:99:914,0,1913
Chr1	1093558	.	C	T	481.77	PASS	AC=1;AF=0.500;AN=2;BaseQRankSum=-0.012;ClippingRankSum=0.000;DP=81;ExcessHet=3.0103;FS=3.563;MLEAC=1;MLEAF=0.500;MQ=60.00;MQRankSum=0.000;QD=5.95;ReadPosRankSum=-1.605;SOR=0.555	GT:AD:DP:GQ:PL	0/1:62,19:81:99:510,0,2174
Chr1	1094636	.	C	T	370.77	PASS	AC=1;AF=0.500;AN=2;BaseQRankSum=-0.669;ClippingRankSum=0.000;DP=86;ExcessHet=3.0103;FS=2.292;MLEAC=1;MLEAF=0.500;MQ=60.00;MQRankSum=0.000;QD=4.31;ReadPosRankSum=0.306;SOR=0.421	GT:AD:DP:GQ:PL	0/1:69,17:86:99:399,0,2507
Chr1	1095259	.	G	T	861.77	PASS	AC=1;AF=0.500;AN=2;BaseQRankSum=-1.384;ClippingRankSum=0.000;DP=96;ExcessHet=3.0103;FS=23.785;MLEAC=1;MLEAF=0.500;MQ=60.00;MQRankSum=0.000;QD=8.98;ReadPosRankSum=-0.778;SOR=2.032	GT:AD:DP:GQ:PL	0/1:65,31:96:99:890,0,2337
Chr1	1100262	.	C	T	646.77	PASS	AC=1;AF=0.500;AN=2;BaseQRankSum=2.606;ClippingRankSum=0.000;DP=68;ExcessHet=3.0103;FS=1.016;MLEAC=1;MLEAF=0.500;MQ=60.00;MQRankSum=0.000;QD=9.51;ReadPosRankSum=1.197;SOR=0.958	GT:AD:DP:GQ:PL	0/1:47,21:68:99:675,0,1459
Chr1	1100587	.	CA	C	686.73	PASS	AC=1;AF=0.500;AN=2;BaseQRankSum=-0.406;ClippingRankSum=0.000;DP=72;ExcessHet=3.0103;FS=2.007;MLEAC=1;MLEAF=0.500;MQ=60.00;MQRankSum=0.000;QD=9.81;ReadPosRankSum=0.096;SOR=0.446	GT:AD:DP:GQ:PL	0/1:40,30:70:99:724,0,1034
Chr1	1100683	.	TA	T	646.73	PASS	AC=1;AF=0.500;AN=2;BaseQRankSum=-0.755;ClippingRankSum=0.000;DP=77;ExcessHet=3.0103;FS=4.651;MLEAC=1;MLEAF=0.500;MQ=60.00;MQRankSum=0.000;QD=8.51;ReadPosRankSum=-0.412;SOR=1.247	GT:AD:DP:GQ:PL	0/1:47,29:76:99:684,0,1231
Chr1	1107412	.	C	T	1036.77	PASS	AC=1;AF=0.500;AN=2;BaseQRankSum=0.929;ClippingRankSum=0.000;DP=84;ExcessHet=3.0103;FS=1.869;MLEAC=1;MLEAF=0.500;MQ=60.00;MQRankSum=0.000;QD=12.34;ReadPosRankSum=0.023;SOR=0.987	GT:AD:DP:GQ:PL	0/1:51,33:84:99:1065,0,1709
Chr1	1111788	.	C	T	687.77	PASS	AC=1;AF=0.500;AN=2;BaseQRankSum=0.520;ClippingRankSum=0.000;DP=80;ExcessHet=3.0103;FS=4.818;MLEAC=1;MLEAF=0.500;MQ=60.00;MQRankSum=0.000;QD=8.60;ReadPosRankSum=0.682;SOR=1.339	GT:AD:DP:GQ:PL	0/1:55,25:80:99:716,0,1789
Chr1	1114025	.	G	T	862.77	PASS	AC=1;AF=0.500;AN=2;BaseQRankSum=0.649;ClippingRankSum=0.000;DP=83;ExcessHet=3.0103;FS=11.911;MLEAC=1;MLEAF=0.500;MQ=60.00;MQRankSum=0.000;QD=10.39;ReadPosRankSum=0.176;SOR=1.759	GT:AD:DP:GQ:PL	0/1:56,27:83:99:891,0,2079
Chr1	1119755	.	AT	A	498.73	PASS	AC=1;AF=0.500;AN=2;BaseQRankSum=0.413;ClippingRankSum=0.000;DP=86;ExcessHet=3.0103;FS=0.000;MLEAC=1;MLEAF=0.500;MQ=60.00;MQRankSum=0.000;QD=5.94;ReadPosRankSum=-0.471;SOR=0.735	GT:AD:DP:GQ:PL	0/1:59,25:84:99:536,0,1543
Chr1	1121187	.	C	T	728.77	PASS	AC=1;AF=0.500;AN=2;BaseQRankSum=0.903;ClippingRankSum=0.000;DP=90;ExcessHet=3.0103;FS=3.182;MLEAC=1;MLEAF=0.500;MQ=60.00;MQRankSum=0.000;QD=8.10;ReadPosRankSum=1.088;SOR=1.179	GT:AD:DP:GQ:PL	0/1:64,26:90:99:757,0,2138
Chr1	1123125	.	G	A	450.77	PASS	AC=1;AF=0.500;AN=2;BaseQRankSum=-2.907;ClippingRankSum=0.000;DP=85;ExcessHet=3.0103;FS=0.000;MLEAC=1;MLEAF=0.500;MQ=60.00;MQRankSum=0.000;QD=5.30;ReadPosRankSum=0.636;SOR=0.663	GT:AD:DP:GQ:PL	0/1:63,22:85:99:479,0,2309
Chr1	1123925	.	A	AT	640.73	PASS	AC=1;AF=0.500;AN=2;BaseQRankSum=-0.561;ClippingRankSum=0.000;DP=79;ExcessHet=3.0103;FS=1.944;MLEAC=1;MLEAF=0.500;MQ=60.14;MQRankSum=1.291;QD=8.21;ReadPosRankSum=1.364;SOR=0.452	GT:AD:DP:GQ:PL	0/1:48,30:78:99:678,0,1227
Chr1	1124973	.	G	A	624.77	PASS	AC=1;AF=0.500;AN=2;BaseQRankSum=-0.143;ClippingRankSum=0.000;DP=96;ExcessHet=3.0103;FS=0.879;MLEAC=1;MLEAF=0.500;MQ=60.00;MQRankSum=0.000;QD=6.51;ReadPosRankSum=-1.319;SOR=0.566	GT:AD:DP:GQ:PL	0/1:71,25:96:99:653,0,2448
Chr1	1128055	.	GT	G	611.73	PASS	AC=1;AF=0.500;AN=2;BaseQRankSum=-0.011;ClippingRankSum=0.000;DP=85;ExcessHet=3.0103;FS=6.296;MLEAC=1;MLEAF=0.500;MQ=60.00;MQRankSum=0.000;QD=7.65;ReadPosRankSum=-0.400;SOR=1.507	GT:AD:DP:GQ:PL	0/1:49,31:80:99:649,0,1121
Chr1	1128206	.	A	G	709.77	PASS	AC=1;AF=0.500;AN=2;BaseQRankSum=-0.804;ClippingRankSum=0.000;DP=68;ExcessHet=3.0103;FS=2.128;MLEAC=1;MLEAF=0.500;MQ=60.00;MQRankSum=0.000;QD=10.44;ReadPosRankSum=-0.768;SOR=0.446	GT:AD:DP:GQ:PL	0/1:44,24:68:99:738,0,1501
Chr1	1128576	.	G	C	689.77	PASS	AC=1;AF=0.500;AN=2;BaseQRankSum=1.171;ClippingRankSum=0.000;DP=85;ExcessHet=3.0103;FS=3.187;MLEAC=1;MLEAF=0.500;MQ=60.00;MQRankSum=0.000;QD=8.11;ReadPosRankSum=-0.398;SOR=1.085	GT:AD:DP:GQ:PL	0/1:60,25:85:99:718,0,2050
Chr1	1130065	.	A	G	648.77	PASS	AC=1;AF=0.500;AN=2;BaseQRankSum=-0.283;ClippingRankSum=0.000;DP=76;ExcessHet=3.0103;FS=2.087;MLEAC=1;MLEAF=0.500;MQ=60.00;MQRankSum=0.000;QD=8.54;ReadPosRankSum=-0.046;SOR=1.033	GT:AD:DP:GQ:PL	0/1:53,23:76:99:677,0,1790
Chr1	1131943	.	AT	A	1371.73	PASS	AC=1;AF=0.500;AN=2;BaseQRankSum=0.811;ClippingRankSum=0.000;DP=85;ExcessHet=3.0103;FS=12.166;MLEAC=1;MLEAF=0.500;MQ=60.13;MQRankSum=0.740;QD=17.15;ReadPosRankSum=-0.288;SOR=0.665	GT:AD:DP:GQ:PL	0/1:27,53:80:99:1409,0,597
Chr1	1131997	.	C	T	722.77	PASS	AC=1;AF=0.500;AN=2;BaseQRankSum=1.818;ClippingRankSum=0.000;DP=89;ExcessHet=3.0103;FS=0.000;MLEAC=1;MLEAF=0.500;MQ=60.12;MQRankSum=1.625;QD=8.12;ReadPosRankSum=-0.070;SOR=0.770	GT:AD:DP:GQ:PL	0/1:64,25:89:99:751,0,2098
Chr1	1132377	.	C	T	543.77	PASS	AC=1;AF=0.500;AN=2;BaseQRankSum=-0.137;ClippingRankSum=0.000;DP=84;ExcessHet=3.0103;FS=3.505;MLEAC=1;MLEAF=0.500;MQ=60.00;MQRankSum=0.000;QD=6.47;ReadPosRankSum=-0.385;SOR=1.089	GT:AD:DP:GQ:PL	0/1:64,20:84:99:572,0,2350
Chr1	1132821	.	G	A	1420.77	PASS	AC=1;AF=0.500;AN=2;BaseQRankSum=-0.726;ClippingRankSum=0.000;DP=99;ExcessHet=3.0103;FS=9.682;MLEAC=1;MLEAF=0.500;MQ=60.00;MQRankSum=0.000;QD=14.35;ReadPosRankSum=-0.753;SOR=0.863	GT:AD:DP:GQ:PL	0/1:56,43:99:99:1449,0,2019
Chr1	1133904	.	TA	T	1509.73	PASS	AC=1;AF=0.500;AN=2;BaseQRankSum=0.371;ClippingRankSum=0.000;DP=92;ExcessHet=3.0103;FS=0.000;MLEAC=1;MLEAF=0.500;MQ=60.12;MQRankSum=0.638;QD=16.96;ReadPosRankSum=-1.773;SOR=0.787	GT:AD:DP:GQ:PL	0/1:25,64:89:99:1547,0,447
Chr1	1134528	.	G	A	674.77	PASS	AC=1;AF=0.500;AN=2;BaseQRankSum=-1.710;ClippingRankSum=0.000;DP=75;ExcessHet=3.0103;FS=2.042;MLEAC=1;MLEAF=0.500;MQ=60.00;MQRankSum=0.000;QD=9.00;ReadPosRankSum=-0.871;SOR=0.582	GT:AD:DP:GQ:PL	0/1:50,25:75:99:703,0,1789
Chr1	1137894	.	G	A	942.77	PASS	AC=1;AF=0.500;AN=2;BaseQRankSum=0.975;ClippingRankSum=0.000;DP=82;ExcessHet=3.0103;FS=1.896;MLEAC=1;MLEAF=0.500;MQ=60.00;MQRankSum=0.000;QD=11.50;ReadPosRankSum=1.706;SOR=0.474	GT:AD:DP:GQ:PL	0/1:52,30:82:99:971,0,1677
Chr1	1144761	.	G	A	864.77	PASS	AC=1;AF=0.500;AN=2;BaseQRankSum=0.489;ClippingRankSum=0.000;DP=86;ExcessHet=3.0103;FS=7.529;MLEAC=1;MLEAF=0.500;MQ=60.00;MQRankSum=0.000;QD=10.06;ReadPosRankSum=-0.391;SOR=1.354	GT:AD:DP:GQ:PL	0/1:55,31:86:99:893,0,1824
Chr1	1144952	.	G	A	804.77	PASS	AC=1;AF=0.500;AN=2;BaseQRankSum=0.291;ClippingRankSum=0.000;DP=89;ExcessHet=3.0103;FS=3.057;MLEAC=1;MLEAF=0.500;MQ=60.00;MQRankSum=0.000;QD=9.15;ReadPosRankSum=0.470;SOR=1.091	GT:AD:DP:GQ:PL	0/1:60,28:88:99:833,0,2106
Chr1	1145959	.	CT	C	817.73	PASS	AC=1;AF=0.500;AN=2;BaseQRankSum=2.166;ClippingRankSum=0.000;DP=112;ExcessHet=3.0103;FS=3.765;MLEAC=1;MLEAF=0.500;MQ=60.10;MQRankSum=1.386;QD=7.50;ReadPosRankSum=0.099;SOR=1.141	GT:AD:DP:GQ:PL	0/1:71,38:109:99:855,0,1852
Chr1	1146417	.	A	G	629.77	PASS	AC=1;AF=0.500;AN=2;BaseQRankSum=0.396;ClippingRankSum=0.000;DP=83;ExcessHet=3.0103;FS=0.940;MLEAC=1;MLEAF=0.500;MQ=60.00;MQRankSum=0.000;QD=7.68;ReadPosRankSum=-0.761;SOR=0.846	GT:AD:DP:GQ:PL	0/1:60,22:82:99:658,0,2160
Chr1	1147373	.	C	A	613.77	PASS	AC=1;AF=0.500;AN=2;BaseQRankSum=2.802;ClippingRankSum=0.000;DP=94;ExcessHet=3.0103;FS=4.779;MLEAC=1;MLEAF=0.500;MQ=60.00;MQRankSum=0.000;QD=6.53;ReadPosRankSum=-0.571;SOR=0.650	GT:AD:DP:GQ:PL	0/1:72,22:94:99:642,0,2397
Chr1	1147608	.	T	C	667.77	PASS	AC=1;AF=0.500;AN=2;BaseQRankSum=0.062;ClippingRankSum=0.000;DP=83;ExcessHet=3.0103;FS=3.224;MLEAC=1;MLEAF=0.500;MQ=60.00;MQRankSum=0.000;QD=8.05;ReadPosRankSum=-0.079;SOR=1.136	GT:AD:DP:GQ:PL	0/1:58,25:83:99:696,0,1955
Chr1	1147869	.	GT	G	2087.73	PASS	AC=2;AF=1.00;AN=2;BaseQRankSum=0.459;ClippingRankSum=0.000;DP=80;ExcessHet=3.0103;FS=0.000;MLEAC=2;MLEAF=1.00;MQ=60.14;MQRankSum=0.237;QD=28.21;ReadPosRankSum=-0.218;SOR=0.313	GT:AD:DP:GQ:PL	1/1:1,73:74:99:2125,193,0
Chr1	1154105	.	AT	A	719.73	PASS	AC=1;AF=0.500;AN=2;BaseQRankSum=0.216;ClippingRankSum=0.000;DP=88;ExcessHet=3.0103;FS=3.052;MLEAC=1;MLEAF=0.500;MQ=60.00;MQRankSum=0.000;QD=8.27;ReadPosRankSum=-0.280;SOR=1.027	GT:AD:DP:GQ:PL	0/1:58,29:87:99:757,0,1684
Chr1	1154235	.	CA	C	431.73	PASS	AC=1;AF=0.500;AN=2;BaseQRankSum=0.931;ClippingRankSum=0.000;DP=77;ExcessHet=3.0103;FS=0.000;MLEAC=1;MLEAF=0.500;MQ=60.00;MQRankSum=0.000;QD=5.83;ReadPosRankSum=0.393;SOR=0.758	GT:AD:DP:GQ:PL	0/1:51,23:74:99:469,0,1253
Chr1	1159390	.	C	CTT	423.73	PASS	AC=1;AF=0.500;AN=2;BaseQRankSum=0.417;ClippingRankSum=0.000;DP=99;ExcessHet=3.0103;FS=5.305;MLEAC=1;MLEAF=0.500;MQ=60.00;MQRankSum=0.000;QD=4.66;ReadPosRankSum=0.060;SOR=1.078	GT:AD:DP:GQ:PL	0/1:73,18:91:99:461,0,2676
Chr1	1159549	.	TA	T	656.73	PASS	AC=1;AF=0.500;AN=2;BaseQRankSum=-0.755;ClippingRankSum=0.000;DP=93;ExcessHet=3.0103;FS=15.671;MLEAC=1;MLEAF=0.500;MQ=60.23;MQRankSum=1.979;QD=7.30;ReadPosRankSum=-0.864;SOR=1.248	GT:AD:DP:GQ:PL	0/1:59,31:90:99:694,0,1551
Chr1	1159646	.	C	A	744.77	PASS	AC=1;AF=0.500;AN=2;BaseQRankSum=0.475;ClippingRankSum=0.000;DP=96;ExcessHet=3.0103;FS=1.905;MLEAC=1;MLEAF=0.500;MQ=60.23;MQRankSum=-0.850;QD=7.76;ReadPosRankSum=0.813;SOR=0.473	GT:AD:DP:GQ:PL	0/1:70,26:96:99:773,0,2586
Chr1	1159866	.	T	C	455.77	PASS	AC=1;AF=0.500;AN=2;BaseQRankSum=0.223;ClippingRankSum=0.000;DP=81;ExcessHet=3.0103;FS=5.487;MLEAC=1;MLEAF=0.500;MQ=60.00;MQRankSum=0.000;QD=5.70;ReadPosRankSum=-1.138;SOR=1.508	GT:AD:DP:GQ:PL	0/1:61,19:80:99:484,0,2126
Chr1	1161457	.	T	C	936.77	PASS	AC=1;AF=0.500;AN=2;BaseQRankSum=-0.685;ClippingRankSum=0.000;DP=99;ExcessHet=3.0103;FS=4.032;MLEAC=1;MLEAF=0.500;MQ=60.00;MQRankSum=0.000;QD=9.46;ReadPosRankSum=-0.998;SOR=0.855	GT:AD:DP:GQ:PL	0/1:67,32:99:99:965,0,2375
Chr1	1162185	.	G	T	785.77	PASS	AC=1;AF=0.500;AN=2;BaseQRankSum=-0.936;ClippingRankSum=0.000;DP=85;ExcessHet=3.0103;FS=0.860;MLEAC=1;MLEAF=0.500;MQ=60.00;MQRankSum=0.000;QD=9.24;ReadPosRankSum=-0.263;SOR=0.560	GT:AD:DP:GQ:PL	0/1:56,29:85:99:814,0,1883
Chr1	1162339	.	C	A	873.77	PASS	AC=1;AF=0.500;AN=2;BaseQRankSum=0.120;ClippingRankSum=0.000;DP=93;ExcessHet=3.0103;FS=1.873;MLEAC=1;MLEAF=0.500;MQ=60.00;MQRankSum=0.000;QD=9.40;ReadPosRankSum=-0.175;SOR=0.963	GT:AD:DP:GQ:PL	0/1:63,30:93:99:902,0,2148
Chr1	1162429	.	GT	G	514.73	PASS	AC=1;AF=0.500;AN=2;BaseQRankSum=1.660;ClippingRankSum=0.000;DP=87;ExcessHet=3.0103;FS=0.938;MLEAC=1;MLEAF=0.500;MQ=60.00;MQRankSum=0.000;QD=5.99;ReadPosRankSum=-0.854;SOR=0.486	GT:AD:DP:GQ:PL	0/1:60,26:86:99:552,0,1602
Chr1	1162758	.	C	T	1034.77	PASS	AC=1;AF=0.500;AN=2;BaseQRankSum=0.735;ClippingRankSum=0.000;DP=95;ExcessHet=3.0103;FS=2.813;MLEAC=1;MLEAF=0.500;MQ=60.00;MQRankSum=0.000;QD=10.89;ReadPosRankSum=-2.218;SOR=1.022	GT:AD:DP:GQ:PL	0/1:62,33:95:99:1063,0,2118
Chr1	1162976	.	G	A	1120.77	PASS	AC=1;AF=0.500;AN=2;BaseQRankSum=2.087;ClippingRankSum=0.000;DP=89;ExcessHet=3.0103;FS=0.832;MLEAC=1;MLEAF=0.500;MQ=60.00;MQRankSum=0.000;QD=12.59;ReadPosRankSum=0.291;SOR=0.573	GT:AD:DP:GQ:PL	0/1:55,34:89:99:1149,0,1887
Chr1	1164010	.	G	T	1023.77	PASS	AC=1;AF=0.500;AN=2;BaseQRankSum=0.370;ClippingRankSum=0.000;DP=78;ExcessHet=3.0103;FS=3.037;MLEAC=1;MLEAF=0.500;MQ=60.00;MQRankSum=0.000;QD=13.13;ReadPosRankSum=-0.582;SOR=0.992	GT:AD:DP:GQ:PL	0/1:45,33:78:99:1052,0,1513
Chr1	1169010	.	GT	G	877.73	PASS	AC=1;AF=0.500;AN=2;BaseQRankSum=0.024;ClippingRankSum=0.000;DP=81;ExcessHet=3.0103;FS=1.288;MLEAC=1;MLEAF=0.500;MQ=60.00;MQRankSum=0.000;QD=11.70;ReadPosRankSum=-0.524;SOR=0.446	GT:AD:DP:GQ:PL	0/1:23,52:75:99:831,0,240
Chr1	1169664	.	T	TA	310.73	PASS	AC=1;AF=0.500;AN=2;BaseQRankSum=-1.285;ClippingRankSum=0.000;DP=95;ExcessHet=3.0103;FS=6.830;MLEAC=1;MLEAF=0.500;MQ=60.00;MQRankSum=0.000;QD=3.70;ReadPosRankSum=0.654;SOR=0.764	GT:AD:DP:GQ:PL	0/1:63,21:84:99:348,0,1591
Chr1	1170301	.	AT	A	2162.73	PASS	AC=1;AF=0.500;AN=2;BaseQRankSum=0.840;ClippingRankSum=0.000;DP=92;ExcessHet=3.0103;FS=3.578;MLEAC=1;MLEAF=0.500;MQ=60.00;MQRankSum=0.000;QD=24.30;ReadPosRankSum=-1.951;SOR=1.193	GT:AD:DP:GQ:PL	0/1:19,70:89:99:2200,0,250
Chr1	1170306	.	T	C	905.77	PASS	AC=1;AF=0.500;AN=2;BaseQRankSum=-1.095;ClippingRankSum=0.000;DP=91;ExcessHet=3.0103;FS=4.327;MLEAC=1;MLEAF=0.500;MQ=60.00;MQRankSum=0.000;QD=9.95;ReadPosRankSum=-1.634;SOR=1.227	GT:AD:DP:GQ:PL	0/1:59,32:91:99:934,0,2413
Chr1	1170448	.	G	A	908.77	PASS	AC=1;AF=0.500;AN=2;BaseQRankSum=-0.815;ClippingRankSum=0.000;DP=84;ExcessHet=3.0103;FS=11.884;MLEAC=1;MLEAF=0.500;MQ=60.00;MQRankSum=0.000;QD=10.82;ReadPosRankSum=0.748;SOR=1.632	GT:AD:DP:GQ:PL	0/1:55,29:84:99:937,0,1964
Chr1	1172556	.	T	C	749.77	PASS	AC=1;AF=0.500;AN=2;BaseQRankSum=-0.067;ClippingRankSum=0.000;DP=95;ExcessHet=3.0103;FS=2.983;MLEAC=1;MLEAF=0.500;MQ=60.00;MQRankSum=0.000;QD=7.89;ReadPosRankSum=0.409;SOR=1.092	GT:AD:DP:GQ:PL	0/1:66,29:95:99:778,0,2249
Chr1	1173025	.	TA	T	755.73	PASS	AC=1;AF=0.500;AN=2;BaseQRankSum=1.267;ClippingRankSum=0.000;DP=92;ExcessHet=3.0103;FS=4.008;MLEAC=1;MLEAF=0.500;MQ=60.00;MQRankSum=0.000;QD=8.49;ReadPosRankSum=1.049;SOR=0.606	GT:AD:DP:GQ:PL	0/1:53,36:89:99:793,0,1253
Chr1	1174746	.	C	T	930.77	PASS	AC=1;AF=0.500;AN=2;BaseQRankSum=1.657;ClippingRankSum=0.000;DP=79;ExcessHet=3.0103;FS=1.934;MLEAC=1;MLEAF=0.500;MQ=60.00;MQRankSum=0.000;QD=11.78;ReadPosRankSum=-1.493;SOR=0.569	GT:AD:DP:GQ:PL	0/1:50,29:79:99:959,0,1640
Chr1	1176463	.	T	TA	542.73	PASS	AC=1;AF=0.500;AN=2;BaseQRankSum=1.799;ClippingRankSum=0.000;DP=77;ExcessHet=3.0103;FS=12.525;MLEAC=1;MLEAF=0.500;MQ=60.00;MQRankSum=0.000;QD=7.43;ReadPosRankSum=-0.012;SOR=1.237	GT:AD:DP:GQ:PL	0/1:45,28:73:99:580,0,1069
Chr1	1180524	.	C	T	581.77	PASS	AC=1;AF=0.500;AN=2;BaseQRankSum=0.021;ClippingRankSum=0.000;DP=68;ExcessHet=3.0103;FS=3.762;MLEAC=1;MLEAF=0.500;MQ=60.00;MQRankSum=0.000;QD=8.56;ReadPosRankSum=0.919;SOR=0.319	GT:AD:DP:GQ:PL	0/1:48,20:68:99:610,0,1763
Chr1	1185317	.	C	CA	298.73	PASS	AC=1;AF=0.500;AN=2;BaseQRankSum=-0.115;ClippingRankSum=0.000;DP=83;ExcessHet=3.0103;FS=0.000;MLEAC=1;MLEAF=0.500;MQ=60.00;MQRankSum=0.000;QD=3.69;ReadPosRankSum=-1.110;SOR=0.602	GT:AD:DP:GQ:PL	0/1:61,20:81:99:336,0,1569
Chr1	1187916	.	C	T	884.77	PASS	AC=1;AF=0.500;AN=2;BaseQRankSum=-0.833;ClippingRankSum=0.000;DP=79;ExcessHet=3.0103;FS=9.941;MLEAC=1;MLEAF=0.500;MQ=60.00;MQRankSum=0.000;QD=11.20;ReadPosRankSum=-1.068;SOR=1.370	GT:AD:DP:GQ:PL	0/1:50,29:79:99:913,0,1757
Chr1	1188043	.	G	A	619.77	PASS	AC=1;AF=0.500;AN=2;BaseQRankSum=0.369;ClippingRankSum=0.000;DP=78;ExcessHet=3.0103;FS=2.083;MLEAC=1;MLEAF=0.500;MQ=60.00;MQRankSum=0.000;QD=7.95;ReadPosRankSum=-1.730;SOR=0.454	GT:AD:DP:GQ:PL	0/1:56,22:78:99:648,0,1821
Chr1	1188442	.	GT	G	844.73	PASS	AC=1;AF=0.500;AN=2;BaseQRankSum=1.562;ClippingRankSum=0.000;DP=83;ExcessHet=3.0103;FS=0.851;MLEAC=1;MLEAF=0.500;MQ=60.13;MQRankSum=1.171;QD=10.43;ReadPosRankSum=-0.010;SOR=0.899	GT:AD:DP:GQ:PL	0/1:46,35:81:99:882,0,1165
Chr1	1188577	.	G	A	1094.77	PASS	AC=1;AF=0.500;AN=2;BaseQRankSum=1.780;ClippingRankSum=0.000;DP=76;ExcessHet=3.0103;FS=3.026;MLEAC=1;MLEAF=0.500;MQ=60.00;MQRankSum=0.000;QD=14.40;ReadPosRankSum=-0.525;SOR=0.874	GT:AD:DP:GQ:PL	0/1:42,34:76:99:1123,0,1414
Chr1	1189759	.	CA	C	630.73	PASS	AC=1;AF=0.500;AN=2;BaseQRankSum=1.211;ClippingRankSum=0.000;DP=79;ExcessHet=3.0103;FS=0.000;MLEAC=1;MLEAF=0.500;MQ=60.27;MQRankSum=1.869;QD=8.09;ReadPosRankSum=-0.698;SOR=0.724	GT:AD:DP:GQ:PL	0/1:49,29:78:99:668,0,1285
Chr1	1192702	.	CT	C	535.73	PASS	AC=1;AF=0.500;AN=2;BaseQRankSum=0.291;ClippingRankSum=0.000;DP=80;ExcessHet=3.0103;FS=3.362;MLEAC=1;MLEAF=0.500;MQ=60.00;MQRankSum=0.000;QD=6.78;ReadPosRankSum=0.699;SOR=1.195	GT:AD:DP:GQ:PL	0/1:53,26:79:99:573,0,1409
Chr1	1194823	.	AT	A	738.73	PASS	AC=1;AF=0.500;AN=2;BaseQRankSum=-0.801;ClippingRankSum=0.000;DP=82;ExcessHet=3.0103;FS=0.000;MLEAC=1;MLEAF=0.500;MQ=60.13;MQRankSum=1.181;QD=9.59;ReadPosRankSum=0.604;SOR=0.719	GT:AD:DP:GQ:PL	0/1:44,33:77:99:776,0,1109
Chr1	1202637	.	GT	G	1231.73	PASS	AC=1;AF=0.500;AN=2;BaseQRankSum=-0.287;ClippingRankSum=0.000;DP=87;ExcessHet=3.0103;FS=2.208;MLEAC=1;MLEAF=0.500;MQ=60.12;MQRankSum=0.642;QD=16.21;ReadPosRankSum=0.254;SOR=0.827	GT:AD:DP:GQ:PL	0/1:21,55:76:99:1269,0,337
Chr1	1205366	.	CT	C	551.73	PASS	AC=1;AF=0.500;AN=2;BaseQRankSum=-0.689;ClippingRankSum=0.000;DP=77;ExcessHet=3.0103;FS=6.515;MLEAC=1;MLEAF=0.500;MQ=60.14;MQRankSum=1.373;QD=7.56;ReadPosRankSum=0.709;SOR=1.116	GT:AD:DP:GQ:PL	0/1:47,26:73:99:589,0,1210
Chr1	1205858	.	C	T	757.77	PASS	AC=1;AF=0.500;AN=2;BaseQRankSum=-0.051;ClippingRankSum=0.000;DP=85;ExcessHet=3.0103;FS=15.153;MLEAC=1;MLEAF=0.500;MQ=60.00;MQRankSum=0.000;QD=9.02;ReadPosRankSum=-0.791;SOR=2.303	GT:AD:DP:GQ:PL	0/1:58,26:84:99:786,0,1995
Chr1	1206143	.	G	T	775.77	PASS	AC=1;AF=0.500;AN=2;BaseQRankSum=-0.361;ClippingRankSum=0.000;DP=88;ExcessHet=3.0103;FS=9.892;MLEAC=1;MLEAF=0.500;MQ=60.00;MQRankSum=0.000;QD=8.82;ReadPosRankSum=-0.530;SOR=1.771	GT:AD:DP:GQ:PL	0/1:61,27:88:99:804,0,2122
Chr1	1209156	.	C	T	542.77	PASS	AC=1;AF=0.500;AN=2;BaseQRankSum=1.211;ClippingRankSum=0.000;DP=87;ExcessHet=3.0103;FS=8.782;MLEAC=1;MLEAF=0.500;MQ=60.00;MQRankSum=0.000;QD=6.24;ReadPosRankSum=-0.594;SOR=1.439	GT:AD:DP:GQ:PL	0/1:66,21:87:99:571,0,2358
Chr1	1209251	.	C	T	842.77	PASS	AC=1;AF=0.500;AN=2;BaseQRankSum=0.166;ClippingRankSum=0.000;DP=93;ExcessHet=3.0103;FS=0.850;MLEAC=1;MLEAF=0.500;MQ=60.00;MQRankSum=0.000;QD=9.06;ReadPosRankSum=-0.422;SOR=0.555	GT:AD:DP:GQ:PL	0/1:65,28:93:99:871,0,2342
Chr1	1211085	.	AT	A	681.73	PASS	AC=1;AF=0.500;AN=2;BaseQRankSum=0.678;ClippingRankSum=0.000;DP=88;ExcessHet=3.0103;FS=1.829;MLEAC=1;MLEAF=0.500;MQ=60.00;MQRankSum=0.000;QD=7.93;ReadPosRankSum=0.119;SOR=0.701	GT:AD:DP:GQ:PL	0/1:54,32:86:99:719,0,1385
Chr1	1212712	.	A	G	653.77	PASS	AC=1;AF=0.500;AN=2;BaseQRankSum=-0.848;ClippingRankSum=0.000;DP=78;ExcessHet=3.0103;FS=0.000;MLEAC=1;MLEAF=0.500;MQ=60.00;MQRankSum=0.000;QD=8.38;ReadPosRankSum=-0.014;SOR=0.737	GT:AD:DP:GQ:PL	0/1:53,25:78:99:682,0,1695
Chr1	1212800	.	G	A	707.77	PASS	AC=1;AF=0.500;AN=2;BaseQRankSum=0.203;ClippingRankSum=0.000;DP=81;ExcessHet=3.0103;FS=0.919;MLEAC=1;MLEAF=0.500;MQ=60.00;MQRankSum=0.000;QD=8.74;ReadPosRankSum=-0.849;SOR=0.532	GT:AD:DP:GQ:PL	0/1:55,26:81:99:736,0,1969
Chr1	1220710	.	G	A	1164.77	PASS	AC=1;AF=0.500;AN=2;BaseQRankSum=-2.107;ClippingRankSum=0.000;DP=94;ExcessHet=3.0103;FS=10.073;MLEAC=1;MLEAF=0.500;MQ=60.00;MQRankSum=0.000;QD=12.39;ReadPosRankSum=-0.944;SOR=1.116	GT:AD:DP:GQ:PL	0/1:55,39:94:99:1193,0,1984
Chr1	1221205	.	CT	C	752.73	PASS	AC=1;AF=0.500;AN=2;BaseQRankSum=0.245;ClippingRankSum=0.000;DP=97;ExcessHet=3.0103;FS=2.839;MLEAC=1;MLEAF=0.500;MQ=60.00;MQRankSum=0.000;QD=8.09;ReadPosRankSum=-2.326;SOR=1.032	GT:AD:DP:GQ:PL	0/1:58,35:93:99:790,0,1501
Chr1	1221438	.	G	A	801.77	PASS	AC=1;AF=0.500;AN=2;BaseQRankSum=-3.053;ClippingRankSum=0.000;DP=85;ExcessHet=3.0103;FS=4.257;MLEAC=1;MLEAF=0.500;MQ=60.00;MQRankSum=0.000;QD=9.54;ReadPosRankSum=-1.277;SOR=1.163	GT:AD:DP:GQ:PL	0/1:53,31:84:99:830,0,1836
Chr1	1221672	.	A	G	1120.77	PASS	AC=1;AF=0.500;AN=2;BaseQRankSum=-0.169;ClippingRankSum=0.000;DP=90;ExcessHet=3.0103;FS=5.587;MLEAC=1;MLEAF=0.500;MQ=60.00;MQRankSum=0.000;QD=12.45;ReadPosRankSum=-1.046;SOR=1.329	GT:AD:DP:GQ:PL	0/1:54,36:90:99:1149,0,1837
Chr1	1223284	.	C	T	742.77	PASS	AC=1;AF=0.500;AN=2;BaseQRankSum=-0.014;ClippingRankSum=0.000;DP=89;ExcessHet=3.0103;FS=2.954;MLEAC=1;MLEAF=0.500;MQ=60.00;MQRankSum=0.000;QD=8.44;ReadPosRankSum=0.361;SOR=1.028	GT:AD:DP:GQ:PL	0/1:59,29:88:99:771,0,1968
Chr1	1225013	.	GA	G	366.73	PASS	AC=1;AF=0.500;AN=2;BaseQRankSum=-0.254;ClippingRankSum=0.000;DP=80;ExcessHet=3.0103;FS=2.131;MLEAC=1;MLEAF=0.500;MQ=60.00;MQRankSum=0.000;QD=4.83;ReadPosRankSum=-0.433;SOR=0.964	GT:AD:DP:GQ:PL	0/1:55,21:76:99:404,0,1438
Chr1	1228193	.	T	TTA	3807.73	PASS	AC=2;AF=1.00;AN=2;DP=83;ExcessHet=3.0103;FS=0.000;MLEAC=2;MLEAF=1.00;MQ=60.00;QD=28.90;SOR=1.048	GT:AD:DP:GQ:PL	1/1:0,83:83:99:3845,259,0
Chr1	1232301	.	G	A	412.77	PASS	AC=1;AF=0.500;AN=2;BaseQRankSum=-0.517;ClippingRankSum=0.000;DP=80;ExcessHet=3.0103;FS=0.000;MLEAC=1;MLEAF=0.500;MQ=60.00;MQRankSum=0.000;QD=5.16;ReadPosRankSum=0.077;SOR=0.693	GT:AD:DP:GQ:PL	0/1:61,19:80:99:441,0,2160
Chr1	1233031	.	C	CA	858.73	PASS	AC=1;AF=0.500;AN=2;BaseQRankSum=-1.065;ClippingRankSum=0.000;DP=77;ExcessHet=3.0103;FS=0.000;MLEAC=1;MLEAF=0.500;MQ=60.00;MQRankSum=0.000;QD=11.93;ReadPosRankSum=-0.012;SOR=0.746	GT:AD:DP:GQ:PL	0/1:32,40:72:99:896,0,699
Chr1	1236372	.	G	A	1259.77	PASS	AC=1;AF=0.500;AN=2;BaseQRankSum=0.424;ClippingRankSum=0.000;DP=79;ExcessHet=3.0103;FS=4.427;MLEAC=1;MLEAF=0.500;MQ=60.14;MQRankSum=1.091;QD=15.95;ReadPosRankSum=1.161;SOR=1.297	GT:AD:DP:GQ:PL	0/1:42,37:79:99:1288,0,1423
Chr1	1239245	.	T	C	633.77	PASS	AC=1;AF=0.500;AN=2;BaseQRankSum=-1.575;ClippingRankSum=0.000;DP=69;ExcessHet=3.0103;FS=3.513;MLEAC=1;MLEAF=0.500;MQ=60.00;MQRankSum=0.000;QD=9.19;ReadPosRankSum=-1.737;SOR=1.218	GT:AD:DP:GQ:PL	0/1:43,26:69:99:662,0,1440
Chr1	1240009	.	G	A	835.77	PASS	AC=1;AF=0.500;AN=2;BaseQRankSum=1.239;ClippingRankSum=0.000;DP=82;ExcessHet=3.0103;FS=12.167;MLEAC=1;MLEAF=0.500;MQ=60.00;MQRankSum=0.000;QD=10.19;ReadPosRankSum=0.462;SOR=1.842	GT:AD:DP:GQ:PL	0/1:54,28:82:99:864,0,1881
Chr1	1240200	.	C	T	850.77	PASS	AC=1;AF=0.500;AN=2;BaseQRankSum=1.019;ClippingRankSum=0.000;DP=84;ExcessHet=3.0103;FS=0.000;MLEAC=1;MLEAF=0.500;MQ=60.00;MQRankSum=0.000;QD=10.25;ReadPosRankSum=-1.859;SOR=0.659	GT:AD:DP:GQ:PL	0/1:55,28:83:99:879,0,1810
Chr1	1241900	.	G	A	261.77	PASS	AC=1;AF=0.500;AN=2;BaseQRankSum=-0.979;ClippingRankSum=0.000;DP=70;ExcessHet=3.0103;FS=0.000;MLEAC=1;MLEAF=0.500;MQ=60.00;MQRankSum=0.000;QD=3.74;ReadPosRankSum=-0.842;SOR=0.725	GT:AD:DP:GQ:PL	0/1:57,13:70:99:290,0,2082
Chr1	1243775	.	G	A	844.77	PASS	AC=1;AF=0.500;AN=2;BaseQRankSum=0.872;ClippingRankSum=0.000;DP=82;ExcessHet=3.0103;FS=1.921;MLEAC=1;MLEAF=0.500;MQ=60.00;MQRankSum=0.000;QD=10.30;ReadPosRankSum=0.949;SOR=0.721	GT:AD:DP:GQ:PL	0/1:54,28:82:99:873,0,1817
Chr1	1244658	.	C	T	982.77	PASS	AC=1;AF=0.500;AN=2;BaseQRankSum=-1.029;ClippingRankSum=0.000;DP=86;ExcessHet=3.0103;FS=9.066;MLEAC=1;MLEAF=0.500;MQ=60.00;MQRankSum=0.000;QD=11.43;ReadPosRankSum=-0.929;SOR=1.527	GT:AD:DP:GQ:PL	0/1:53,33:86:99:1011,0,1869
Chr1	1245516	.	AT	A	452.73	PASS	AC=1;AF=0.500;AN=2;BaseQRankSum=0.819;ClippingRankSum=0.000;DP=78;ExcessHet=3.0103;FS=5.028;MLEAC=1;MLEAF=0.500;MQ=60.00;MQRankSum=0.000;QD=5.96;ReadPosRankSum=0.617;SOR=0.959	GT:AD:DP:GQ:PL	0/1:54,22:76:99:490,0,1528
Chr1	1246473	.	T	A	816.77	PASS	AC=1;AF=0.500;AN=2;BaseQRankSum=1.745;ClippingRankSum=0.000;DP=85;ExcessHet=3.0103;FS=7.816;MLEAC=1;MLEAF=0.500;MQ=60.00;MQRankSum=0.000;QD=9.61;ReadPosRankSum=0.615;SOR=1.026	GT:AD:DP:GQ:PL	0/1:57,28:85:99:845,0,1882
Chr1	1246527	.	G	A	561.77	PASS	AC=1;AF=0.500;AN=2;BaseQRankSum=-0.843;ClippingRankSum=0.000;DP=86;ExcessHet=3.0103;FS=8.356;MLEAC=1;MLEAF=0.500;MQ=60.00;MQRankSum=0.000;QD=6.53;ReadPosRankSum=0.792;SOR=0.820	GT:AD:DP:GQ:PL	0/1:62,24:86:99:590,0,2193
Chr1	1248180	.	C	T	720.77	PASS	AC=1;AF=0.500;AN=2;BaseQRankSum=0.786;ClippingRankSum=0.000;DP=90;ExcessHet=3.0103;FS=3.041;MLEAC=1;MLEAF=0.500;MQ=60.00;MQRankSum=0.000;QD=8.10;ReadPosRankSum=-0.063;SOR=0.561	GT:AD:DP:GQ:PL	0/1:62,27:89:99:749,0,1945
Chr1	1249612	.	TA	T	422.73	PASS	AC=1;AF=0.500;AN=2;BaseQRankSum=0.026;ClippingRankSum=0.000;DP=85;ExcessHet=3.0103;FS=0.000;MLEAC=1;MLEAF=0.500;MQ=60.00;MQRankSum=0.000;QD=5.09;ReadPosRankSum=-0.005;SOR=0.645	GT:AD:DP:GQ:PL	0/1:60,23:83:99:460,0,1651
Chr1	1249633	.	G	GA	479.73	PASS	AC=1;AF=0.500;AN=2;BaseQRankSum=-1.217;ClippingRankSum=0.000;DP=79;ExcessHet=3.0103;FS=2.069;MLEAC=1;MLEAF=0.500;MQ=60.00;MQRankSum=0.000;QD=6.76;ReadPosRankSum=-1.727;SOR=0.998	GT:AD:DP:GQ:PL	0/1:47,24:71:99:517,0,1202
Chr1	1249661	.	A	T	626.77	PASS	AC=1;AF=0.500;AN=2;BaseQRankSum=0.326;ClippingRankSum=0.000;DP=75;ExcessHet=3.0103;FS=3.207;MLEAC=1;MLEAF=0.500;MQ=60.00;MQRankSum=0.000;QD=8.59;ReadPosRankSum=0.590;SOR=0.883	GT:AD:DP:GQ:PL	0/1:43,30:73:99:655,0,1351
Chr1	1250973	.	T	TA	471.73	PASS	AC=1;AF=0.500;AN=2;BaseQRankSum=-0.471;ClippingRankSum=0.000;DP=89;ExcessHet=3.0103;FS=0.000;MLEAC=1;MLEAF=0.500;MQ=60.00;MQRankSum=0.000;QD=5.62;ReadPosRankSum=-0.824;SOR=0.607	GT:AD:DP:GQ:PL	0/1:59,25:84:99:509,0,1446
Chr1	1252002	.	TA	T	572.73	PASS	AC=1;AF=0.500;AN=2;BaseQRankSum=2.515;ClippingRankSum=0.000;DP=75;ExcessHet=3.0103;FS=3.291;MLEAC=1;MLEAF=0.500;MQ=60.14;MQRankSum=1.306;QD=8.07;ReadPosRankSum=0.113;SOR=0.798	GT:AD:DP:GQ:PL	0/1:44,27:71:99:610,0,1133
Chr1	1252072	.	C	T	740.77	PASS	AC=1;AF=0.500;AN=2;BaseQRankSum=0.628;ClippingRankSum=0.000;DP=78;ExcessHet=3.0103;FS=2.099;MLEAC=1;MLEAF=0.500;MQ=60.00;MQRankSum=0.000;QD=9.50;ReadPosRankSum=-1.134;SOR=0.399	GT:AD:DP:GQ:PL	0/1:54,24:78:99:769,0,1891
Chr1	1252313	.	G	A	690.77	PASS	AC=1;AF=0.500;AN=2;BaseQRankSum=0.262;ClippingRankSum=0.000;DP=68;ExcessHet=3.0103;FS=3.498;MLEAC=1;MLEAF=0.500;MQ=60.00;MQRankSum=0.000;QD=10.16;ReadPosRankSum=-0.845;SOR=0.942	GT:AD:DP:GQ:PL	0/1:44,24:68:99:719,0,1522
Chr1	1252939	.	C	CAT	699.73	PASS	AC=1;AF=0.500;AN=2;BaseQRankSum=0.165;ClippingRankSum=0.000;DP=74;ExcessHet=3.0103;FS=0.000;MLEAC=1;MLEAF=0.500;MQ=60.00;MQRankSum=0.000;QD=10.29;ReadPosRankSum=-0.238;SOR=0.787	GT:AD:DP:GQ:PL	0/1:43,25:68:99:737,0,1425
Chr1	1255645	.	G	A	235.77	PASS	AC=1;AF=0.500;AN=2;BaseQRankSum=-0.046;ClippingRankSum=0.000;DP=92;ExcessHet=3.0103;FS=1.120;MLEAC=1;MLEAF=0.500;MQ=60.00;MQRankSum=0.000;QD=2.56;ReadPosRankSum=-0.573;SOR=0.939	GT:AD:DP:GQ:PL	0/1:78,14:92:99:264,0,2728
Chr1	1256659	.	C	T	716.77	PASS	AC=1;AF=0.500;AN=2;BaseQRankSum=1.294;ClippingRankSum=0.000;DP=74;ExcessHet=3.0103;FS=0.933;MLEAC=1;MLEAF=0.500;MQ=60.00;MQRankSum=0.000;QD=9.69;ReadPosRankSum=-1.449;SOR=0.859	GT:AD:DP:GQ:PL	0/1:50,24:74:99:745,0,1692
Chr1	1260815	.	G	A	827.77	PASS	AC=1;AF=0.500;AN=2;BaseQRankSum=1.339;ClippingRankSum=0.000;DP=70;ExcessHet=3.0103;FS=6.626;MLEAC=1;MLEAF=0.500;MQ=60.00;MQRankSum=0.000;QD=12.00;ReadPosRankSum=-0.090;SOR=1.488	GT:AD:DP:GQ:PL	0/1:42,27:69:99:856,0,1399
Chr1	1262380	.	T	G	1061.77	PASS	AC=1;AF=0.500;AN=2;BaseQRankSum=-0.455;ClippingRankSum=0.000;DP=87;ExcessHet=3.0103;FS=4.197;MLEAC=1;MLEAF=0.500;MQ=60.00;MQRankSum=0.000;QD=12.20;ReadPosRankSum=0.485;SOR=1.202	GT:AD:DP:GQ:PL	0/1:52,35:87:99:1090,0,1734
Chr1	1262548	.	A	G	1272.77	PASS	AC=1;AF=0.500;AN=2;BaseQRankSum=0.627;ClippingRankSum=0.000;DP=95;ExcessHet=3.0103;FS=3.952;MLEAC=1;MLEAF=0.500;MQ=60.00;MQRankSum=0.000;QD=13.40;ReadPosRankSum=-0.062;SOR=0.973	GT:AD:DP:GQ:PL	0/1:57,38:95:99:1301,0,1995
Chr1	1264017	.	G	A	677.77	PASS	AC=1;AF=0.500;AN=2;BaseQRankSum=-0.923;ClippingRankSum=0.000;DP=74;ExcessHet=3.0103;FS=0.940;MLEAC=1;MLEAF=0.500;MQ=60.00;MQRankSum=0.000;QD=9.16;ReadPosRankSum=-0.970;SOR=0.549	GT:AD:DP:GQ:PL	0/1:50,24:74:99:706,0,1699
Chr1	1272048	.	CA	C	1429.73	PASS	AC=1;AF=0.500;AN=2;BaseQRankSum=0.080;ClippingRankSum=0.000;DP=86;ExcessHet=3.0103;FS=3.307;MLEAC=1;MLEAF=0.500;MQ=60.13;MQRankSum=0.670;QD=17.44;ReadPosRankSum=-0.140;SOR=0.612	GT:AD:DP:GQ:PL	0/1:24,58:82:99:1467,0,450
Chr1	1274086	.	CA	C	2046.73	PASS	AC=2;AF=1.00;AN=2;BaseQRankSum=0.223;ClippingRankSum=0.000;DP=93;ExcessHet=3.0103;FS=1.700;MLEAC=2;MLEAF=1.00;MQ=60.00;MQRankSum=0.000;QD=24.08;ReadPosRankSum=1.843;SOR=0.344	GT:AD:DP:GQ:PL	1/1:6,79:85:83:2084,83,0
Chr1	1275722	.	G	A	717.77	PASS	AC=1;AF=0.500;AN=2;BaseQRankSum=-0.193;ClippingRankSum=0.000;DP=87;ExcessHet=3.0103;FS=0.000;MLEAC=1;MLEAF=0.500;MQ=60.00;MQRankSum=0.000;QD=8.25;ReadPosRankSum=0.672;SOR=0.601	GT:AD:DP:GQ:PL	0/1:59,28:87:99:746,0,2055
Chr1	1277032	.	T	G	791.77	PASS	AC=1;AF=0.500;AN=2;BaseQRankSum=-1.464;ClippingRankSum=0.000;DP=85;ExcessHet=3.0103;FS=6.270;MLEAC=1;MLEAF=0.500;MQ=60.00;MQRankSum=0.000;QD=9.31;ReadPosRankSum=-1.406;SOR=1.402	GT:AD:DP:GQ:PL	0/1:58,27:85:99:820,0,2150
Chr1	1277658	.	AT	A	1079.73	PASS	AC=1;AF=0.500;AN=2;BaseQRankSum=-0.482;ClippingRankSum=0.000;DP=111;ExcessHet=3.0103;FS=3.596;MLEAC=1;MLEAF=0.500;MQ=60.00;MQRankSum=0.000;QD=10.00;ReadPosRankSum=0.081;SOR=1.091	GT:AD:DP:GQ:PL	0/1:60,48:108:99:1117,0,1415
Chr1	1277764	.	C	CA	433.73	PASS	AC=1;AF=0.500;AN=2;BaseQRankSum=-2.459;ClippingRankSum=0.000;DP=84;ExcessHet=3.0103;FS=4.691;MLEAC=1;MLEAF=0.500;MQ=60.00;MQRankSum=0.000;QD=5.29;ReadPosRankSum=-1.724;SOR=1.341	GT:AD:DP:GQ:PL	0/1:56,26:82:99:471,0,1341
Chr1	1278788	.	CT	C	773.73	PASS	AC=1;AF=0.500;AN=2;BaseQRankSum=-1.204;ClippingRankSum=0.000;DP=94;ExcessHet=3.0103;FS=0.806;MLEAC=1;MLEAF=0.500;MQ=60.00;MQRankSum=0.000;QD=8.32;ReadPosRankSum=-0.248;SOR=0.557	GT:AD:DP:GQ:PL	0/1:58,35:93:99:811,0,1521
Chr1	1279216	.	GAA	G,GA	1865.73	PASS	AC=1,1;AF=0.500,0.500;AN=2;BaseQRankSum=0.791;ClippingRankSum=0.000;DP=86;ExcessHet=3.0103;FS=1.623;MLEAC=1,1;MLEAF=0.500,0.500;MQ=60.25;MQRankSum=-2.244;QD=23.62;ReadPosRankSum=-0.102;SOR=0.421	GT:AD:DP:GQ:PL	1/2:6,34,39:79:99:1903,765,937,776,0,706
Chr1	1279329	.	C	T	592.77	PASS	AC=1;AF=0.500;AN=2;BaseQRankSum=1.255;ClippingRankSum=0.000;DP=94;ExcessHet=3.0103;FS=1.979;MLEAC=1;MLEAF=0.500;MQ=60.12;MQRankSum=-0.544;QD=6.31;ReadPosRankSum=0.675;SOR=0.932	GT:AD:DP:GQ:PL	0/1:71,23:94:99:621,0,2364
Chr1	1286307	.	C	T	881.77	PASS	AC=1;AF=0.500;AN=2;BaseQRankSum=2.409;ClippingRankSum=0.000;DP=80;ExcessHet=3.0103;FS=3.163;MLEAC=1;MLEAF=0.500;MQ=60.00;MQRankSum=0.000;QD=11.16;ReadPosRankSum=0.528;SOR=1.101	GT:AD:DP:GQ:PL	0/1:52,27:79:99:910,0,1768
Chr1	1288152	.	GTT	G,GT	1798.73	PASS	AC=1,1;AF=0.500,0.500;AN=2;BaseQRankSum=-0.658;ClippingRankSum=0.000;DP=78;ExcessHet=3.0103;FS=3.085;MLEAC=1,1;MLEAF=0.500,0.500;MQ=60.14;MQRankSum=0.279;QD=25.70;ReadPosRankSum=1.325;SOR=0.226	GT:AD:DP:GQ:PL	1/2:2,50,18:70:99:1836,370,287,1109,0,1014
Chr1	1288408	.	G	A	759.77	PASS	AC=1;AF=0.500;AN=2;BaseQRankSum=-1.162;ClippingRankSum=0.000;DP=79;ExcessHet=3.0103;FS=4.519;MLEAC=1;MLEAF=0.500;MQ=60.00;MQRankSum=0.000;QD=9.62;ReadPosRankSum=-0.760;SOR=1.255	GT:AD:DP:GQ:PL	0/1:50,29:79:99:788,0,1761
Chr1	1294444	.	CA	C	840.73	PASS	AC=1;AF=0.500;AN=2;BaseQRankSum=0.018;ClippingRankSum=0.000;DP=81;ExcessHet=3.0103;FS=3.041;MLEAC=1;MLEAF=0.500;MQ=60.00;MQRankSum=0.000;QD=11.36;ReadPosRankSum=1.290;SOR=0.852	GT:AD:DP:GQ:PL	0/1:38,36:74:99:878,0,930
Chr1	1296223	.	C	T	647.77	PASS	AC=1;AF=0.500;AN=2;BaseQRankSum=-0.638;ClippingRankSum=0.000;DP=76;ExcessHet=3.0103;FS=4.783;MLEAC=1;MLEAF=0.500;MQ=60.00;MQRankSum=0.000;QD=8.52;ReadPosRankSum=0.656;SOR=1.303	GT:AD:DP:GQ:PL	0/1:51,25:76:99:676,0,1798
Chr1	1299247	.	A	AT	429.73	PASS	AC=1;AF=0.500;AN=2;BaseQRankSum=0.153;ClippingRankSum=0.000;DP=74;ExcessHet=3.0103;FS=5.012;MLEAC=1;MLEAF=0.500;MQ=60.00;MQRankSum=0.000;QD=6.14;ReadPosRankSum=0.338;SOR=1.226	GT:AD:DP:GQ:PL	0/1:46,24:70:99:467,0,1185
Chr1	1301705	.	CA	C	1151.73	PASS	AC=1;AF=0.500;AN=2;BaseQRankSum=1.248;ClippingRankSum=0.000;DP=74;ExcessHet=3.0103;FS=0.000;MLEAC=1;MLEAF=0.500;MQ=60.00;MQRankSum=0.000;QD=15.56;ReadPosRankSum=0.671;SOR=0.818	GT:AD:DP:GQ:PL	0/1:21,53:74:99:1189,0,358
Chr1	1302103	.	TA	T	410.73	PASS	AC=1;AF=0.500;AN=2;BaseQRankSum=1.309;ClippingRankSum=0.000;DP=79;ExcessHet=3.0103;FS=6.598;MLEAC=1;MLEAF=0.500;MQ=60.00;MQRankSum=0.000;QD=5.20;ReadPosRankSum=1.667;SOR=1.279	GT:AD:DP:GQ:PL	0/1:57,22:79:99:448,0,1533
Chr1	1303010	.	ATT	A	953.73	PASS	AC=1;AF=0.500;AN=2;BaseQRankSum=-0.537;ClippingRankSum=0.000;DP=95;ExcessHet=3.0103;FS=0.857;MLEAC=1;MLEAF=0.500;MQ=60.11;MQRankSum=1.332;QD=10.84;ReadPosRankSum=-0.867;SOR=0.556	GT:AD:DP:GQ:PL	0/1:57,31:88:99:991,0,1899
Chr1	1305984	.	C	T	1007.77	PASS	AC=1;AF=0.500;AN=2;BaseQRankSum=0.952;ClippingRankSum=0.000;DP=83;ExcessHet=3.0103;FS=4.298;MLEAC=1;MLEAF=0.500;MQ=60.00;MQRankSum=0.000;QD=12.14;ReadPosRankSum=0.643;SOR=0.828	GT:AD:DP:GQ:PL	0/1:51,32:83:99:1036,0,1657
Chr1	1310820	.	A	C	851.77	PASS	AC=1;AF=0.500;AN=2;BaseQRankSum=0.178;ClippingRankSum=0.000;DP=83;ExcessHet=3.0103;FS=0.895;MLEAC=1;MLEAF=0.500;MQ=60.00;MQRankSum=0.000;QD=10.26;ReadPosRankSum=-0.088;SOR=0.525	GT:AD:DP:GQ:PL	0/1:54,29:83:99:880,0,1740
Chr1	1313603	.	A	AAG	538.73	PASS	AC=1;AF=0.500;AN=2;BaseQRankSum=0.774;ClippingRankSum=0.000;DP=88;ExcessHet=3.0103;FS=2.033;MLEAC=1;MLEAF=0.500;MQ=60.00;MQRankSum=0.000;QD=6.65;ReadPosRankSum=0.583;SOR=0.959	GT:AD:DP:GQ:PL	0/1:59,22:81:99:576,0,2024
Chr1	1315604	.	GT	G	404.73	PASS	AC=1;AF=0.500;AN=2;BaseQRankSum=-0.092;ClippingRankSum=0.000;DP=86;ExcessHet=3.0103;FS=1.997;MLEAC=1;MLEAF=0.500;MQ=60.00;MQRankSum=0.000;QD=4.88;ReadPosRankSum=-0.287;SOR=0.963	GT:AD:DP:GQ:PL	0/1:60,23:83:99:442,0,1473
Chr1	1320570	.	C	T	655.77	PASS	AC=1;AF=0.500;AN=2;BaseQRankSum=0.039;ClippingRankSum=0.000;DP=77;ExcessHet=3.0103;FS=0.913;MLEAC=1;MLEAF=0.500;MQ=60.00;MQRankSum=0.000;QD=8.52;ReadPosRankSum=0.489;SOR=0.704	GT:AD:DP:GQ:PL	0/1:52,25:77:99:684,0,1789
Chr1	1321607	.	C	T	1131.77	PASS	AC=1;AF=0.500;AN=2;BaseQRankSum=1.210;ClippingRankSum=0.000;DP=99;ExcessHet=3.0103;FS=2.733;MLEAC=1;MLEAF=0.500;MQ=60.00;MQRankSum=0.000;QD=11.43;ReadPosRankSum=-0.944;SOR=1.022	GT:AD:DP:GQ:PL	0/1:63,36:99:99:1160,0,2106
Chr1	1321800	.	C	T	492.77	PASS	AC=1;AF=0.500;AN=2;BaseQRankSum=-2.099;ClippingRankSum=0.000;DP=75;ExcessHet=3.0103;FS=3.388;MLEAC=1;MLEAF=0.500;MQ=60.00;MQRankSum=0.000;QD=6.57;ReadPosRankSum=0.591;SOR=1.061	GT:AD:DP:GQ:PL	0/1:53,22:75:99:521,0,1898
Chr1	1322778	.	C	A	854.77	PASS	AC=1;AF=0.500;AN=2;BaseQRankSum=-0.041;ClippingRankSum=0.000;DP=74;ExcessHet=3.0103;FS=0.000;MLEAC=1;MLEAF=0.500;MQ=60.00;MQRankSum=0.000;QD=11.55;ReadPosRankSum=0.398;SOR=0.645	GT:AD:DP:GQ:PL	0/1:44,30:74:99:883,0,1484
Chr1	1324691	.	C	T	652.77	PASS	AC=1;AF=0.500;AN=2;BaseQRankSum=1.746;ClippingRankSum=0.000;DP=79;ExcessHet=3.0103;FS=5.010;MLEAC=1;MLEAF=0.500;MQ=60.00;MQRankSum=0.000;QD=8.26;ReadPosRankSum=0.642;SOR=0.948	GT:AD:DP:GQ:PL	0/1:57,22:79:99:681,0,1944
Chr1	1325636	.	G	A	200.77	PASS	AC=1;AF=0.500;AN=2;BaseQRankSum=1.268;ClippingRankSum=0.000;DP=75;ExcessHet=3.0103;FS=0.000;MLEAC=1;MLEAF=0.500;MQ=60.00;MQRankSum=0.000;QD=2.68;ReadPosRankSum=1.032;SOR=0.859	GT:AD:DP:GQ:PL	0/1:64,11:75:99:229,0,2120
Chr1	1330466	.	C	T	634.77	PASS	AC=1;AF=0.500;AN=2;BaseQRankSum=-0.435;ClippingRankSum=0.000;DP=70;ExcessHet=3.0103;FS=2.225;MLEAC=1;MLEAF=0.500;MQ=60.00;MQRankSum=0.000;QD=9.07;ReadPosRankSum=-0.535;SOR=0.376	GT:AD:DP:GQ:PL	0/1:47,23:70:99:663,0,1693
Chr1	1330555	.	C	A	518.77	PASS	AC=1;AF=0.500;AN=2;BaseQRankSum=1.541;ClippingRankSum=0.000;DP=71;ExcessHet=3.0103;FS=1.008;MLEAC=1;MLEAF=0.500;MQ=60.00;MQRankSum=0.000;QD=7.31;ReadPosRankSum=0.113;SOR=0.862	GT:AD:DP:GQ:PL	0/1:51,20:71:99:547,0,1597
Chr1	1333648	.	TA	T	469.73	PASS	AC=1;AF=0.500;AN=2;BaseQRankSum=-0.558;ClippingRankSum=0.000;DP=75;ExcessHet=3.0103;FS=3.367;MLEAC=1;MLEAF=0.500;MQ=60.14;MQRankSum=1.429;QD=6.62;ReadPosRankSum=0.141;SOR=0.389	GT:AD:DP:GQ:PL	0/1:47,24:71:99:507,0,1132
Chr1	1334723	.	GT	G	425.73	PASS	AC=1;AF=0.500;AN=2;BaseQRankSum=-1.089;ClippingRankSum=0.000;DP=64;ExcessHet=3.0103;FS=9.872;MLEAC=1;MLEAF=0.500;MQ=60.34;MQRankSum=2.040;QD=6.76;ReadPosRankSum=0.122;SOR=0.119	GT:AD:DP:GQ:PL	0/1:42,21:63:99:463,0,1121
Chr1	1336061	.	G	A	717.77	PASS	AC=1;AF=0.500;AN=2;BaseQRankSum=-0.475;ClippingRankSum=0.000;DP=83;ExcessHet=3.0103;FS=0.898;MLEAC=1;MLEAF=0.500;MQ=60.00;MQRankSum=0.000;QD=8.65;ReadPosRankSum=-0.503;SOR=0.829	GT:AD:DP:GQ:PL	0/1:57,26:83:99:746,0,1956
Chr1	1337312	.	C	T	849.77	PASS	AC=1;AF=0.500;AN=2;BaseQRankSum=0.843;ClippingRankSum=0.000;DP=93;ExcessHet=3.0103;FS=1.843;MLEAC=1;MLEAF=0.500;MQ=60.00;MQRankSum=0.000;QD=9.14;ReadPosRankSum=0.537;SOR=0.993	GT:AD:DP:GQ:PL	0/1:64,29:93:99:878,0,2124
Chr1	1337457	.	T	A	736.77	PASS	AC=1;AF=0.500;AN=2;BaseQRankSum=0.729;ClippingRankSum=0.000;DP=83;ExcessHet=3.0103;FS=13.271;MLEAC=1;MLEAF=0.500;MQ=60.00;MQRankSum=0.000;QD=8.88;ReadPosRankSum=-0.518;SOR=2.219	GT:AD:DP:GQ:PL	0/1:58,25:83:99:765,0,1987
Chr1	1337704	.	C	T	818.77	PASS	AC=1;AF=0.500;AN=2;BaseQRankSum=-0.518;ClippingRankSum=0.000;DP=83;ExcessHet=3.0103;FS=9.530;MLEAC=1;MLEAF=0.500;MQ=60.00;MQRankSum=0.000;QD=9.86;ReadPosRankSum=-1.221;SOR=1.309	GT:AD:DP:GQ:PL	0/1:52,31:83:99:847,0,1732
Chr1	1337856	.	G	A	638.77	PASS	AC=1;AF=0.500;AN=2;BaseQRankSum=-0.354;ClippingRankSum=0.000;DP=83;ExcessHet=3.0103;FS=3.206;MLEAC=1;MLEAF=0.500;MQ=60.00;MQRankSum=0.000;QD=7.70;ReadPosRankSum=1.429;SOR=1.102	GT:AD:DP:GQ:PL	0/1:57,26:83:99:667,0,1880
Chr1	1340796	.	GTT	G,GT	1955.73	PASS	AC=1,1;AF=0.500,0.500;AN=2;BaseQRankSum=0.784;ClippingRankSum=0.000;DP=80;ExcessHet=3.0103;FS=2.261;MLEAC=1,1;MLEAF=0.500,0.500;MQ=60.00;MQRankSum=0.000;QD=27.16;ReadPosRankSum=1.359;SOR=0.618	GT:AD:DP:GQ:PL	1/2:3,36,33:72:99:1993,754,757,911,0,795
Chr1	1343280	.	G	A	589.77	PASS	AC=1;AF=0.500;AN=2;BaseQRankSum=1.436;ClippingRankSum=0.000;DP=90;ExcessHet=3.0103;FS=0.930;MLEAC=1;MLEAF=0.500;MQ=60.00;MQRankSum=0.000;QD=6.63;ReadPosRankSum=-0.366;SOR=0.551	GT:AD:DP:GQ:PL	0/1:67,22:89:99:618,0,2318
Chr1	1343838	.	GA	G	754.73	PASS	AC=1;AF=0.500;AN=2;BaseQRankSum=0.633;ClippingRankSum=0.000;DP=97;ExcessHet=3.0103;FS=0.811;MLEAC=1;MLEAF=0.500;MQ=60.00;MQRankSum=0.000;QD=8.29;ReadPosRankSum=-0.267;SOR=0.869	GT:AD:DP:GQ:PL	0/1:56,35:91:99:792,0,1411
Chr1	1344326	.	G	A	1362.77	PASS	AC=1;AF=0.500;AN=2;BaseQRankSum=-0.098;ClippingRankSum=0.000;DP=105;ExcessHet=3.0103;FS=0.737;MLEAC=1;MLEAF=0.500;MQ=60.00;MQRankSum=0.000;QD=12.98;ReadPosRankSum=0.139;SOR=0.755	GT:AD:DP:GQ:PL	0/1:61,44:105:99:1391,0,2087
Chr1	1348193	.	C	T	794.77	PASS	AC=1;AF=0.500;AN=2;BaseQRankSum=0.470;ClippingRankSum=0.000;DP=81;ExcessHet=3.0103;FS=9.934;MLEAC=1;MLEAF=0.500;MQ=60.00;MQRankSum=0.000;QD=9.81;ReadPosRankSum=1.153;SOR=1.569	GT:AD:DP:GQ:PL	0/1:53,28:81:99:823,0,1743
Chr1	1349884	.	CT	C	666.73	PASS	AC=1;AF=0.500;AN=2;BaseQRankSum=0.019;ClippingRankSum=0.000;DP=72;ExcessHet=3.0103;FS=0.927;MLEAC=1;MLEAF=0.500;MQ=60.00;MQRankSum=0.000;QD=9.52;ReadPosRankSum=-1.231;SOR=0.886	GT:AD:DP:GQ:PL	0/1:42,28:70:99:704,0,1158
Chr1	1349966	.	G	A	704.77	PASS	AC=1;AF=0.500;AN=2;BaseQRankSum=-0.096;ClippingRankSum=0.000;DP=70;ExcessHet=3.0103;FS=3.526;MLEAC=1;MLEAF=0.500;MQ=60.00;MQRankSum=0.000;QD=10.07;ReadPosRankSum=0.601;SOR=1.268	GT:AD:DP:GQ:PL	0/1:46,24:70:99:733,0,1613
Chr1	1352727	.	T	C	796.77	PASS	AC=1;AF=0.500;AN=2;BaseQRankSum=0.587;ClippingRankSum=0.000;DP=84;ExcessHet=3.0103;FS=0.000;MLEAC=1;MLEAF=0.500;MQ=60.00;MQRankSum=0.000;QD=9.49;ReadPosRankSum=-2.125;SOR=0.654	GT:AD:DP:GQ:PL	0/1:58,26:84:99:825,0,1963
Chr1	1355466	.	CA	C	385.73	PASS	AC=1;AF=0.500;AN=2;BaseQRankSum=-0.135;ClippingRankSum=0.000;DP=72;ExcessHet=3.0103;FS=5.251;MLEAC=1;MLEAF=0.500;MQ=60.00;MQRankSum=0.000;QD=5.59;ReadPosRankSum=-0.546;SOR=1.445	GT:AD:DP:GQ:PL	0/1:45,24:69:99:423,0,1099
Chr1	1358392	.	G	A	376.77	PASS	AC=1;AF=0.500;AN=2;BaseQRankSum=-1.293;ClippingRankSum=0.000;DP=88;ExcessHet=3.0103;FS=25.190;MLEAC=1;MLEAF=0.500;MQ=60.00;MQRankSum=0.000;QD=4.28;ReadPosRankSum=0.049;SOR=2.808	GT:AD:DP:GQ:PL	0/1:70,18:88:99:405,0,2470
Chr1	1358732	.	CT	C	385.73	PASS	AC=1;AF=0.500;AN=2;BaseQRankSum=0.635;ClippingRankSum=0.000;DP=80;ExcessHet=3.0103;FS=0.944;MLEAC=1;MLEAF=0.500;MQ=60.14;MQRankSum=1.596;QD=5.08;ReadPosRankSum=-1.353;SOR=0.560	GT:AD:DP:GQ:PL	0/1:54,22:76:99:423,0,1414
Chr1	1361516	.	CA	C	627.73	PASS	AC=1;AF=0.500;AN=2;BaseQRankSum=-0.425;ClippingRankSum=0.000;DP=89;ExcessHet=3.0103;FS=4.430;MLEAC=1;MLEAF=0.500;MQ=60.00;MQRankSum=0.000;QD=7.30;ReadPosRankSum=0.226;SOR=1.236	GT:AD:DP:GQ:PL	0/1:57,29:86:99:665,0,1531
Chr1	1361979	.	C	CAG	532.73	PASS	AC=1;AF=0.500;AN=2;BaseQRankSum=0.663;ClippingRankSum=0.000;DP=91;ExcessHet=3.0103;FS=3.475;MLEAC=1;MLEAF=0.500;MQ=60.12;MQRankSum=1.786;QD=6.19;ReadPosRankSum=-1.032;SOR=1.197	GT:AD:DP:GQ:PL	0/1:65,21:86:99:570,0,2303
Chr1	1363747	.	TA	T	550.73	PASS	AC=1;AF=0.500;AN=2;BaseQRankSum=-0.224;ClippingRankSum=0.000;DP=76;ExcessHet=3.0103;FS=6.040;MLEAC=1;MLEAF=0.500;MQ=60.00;MQRankSum=0.000;QD=7.87;ReadPosRankSum=0.583;SOR=0.223	GT:AD:DP:GQ:PL	0/1:44,26:70:99:536,0,658
Chr1	1365130	.	AT	A	577.73	PASS	AC=1;AF=0.500;AN=2;BaseQRankSum=0.277;ClippingRankSum=0.000;DP=74;ExcessHet=3.0103;FS=2.050;MLEAC=1;MLEAF=0.500;MQ=60.00;MQRankSum=0.000;QD=8.25;ReadPosRankSum=1.128;SOR=0.824	GT:AD:DP:GQ:PL	0/1:43,27:70:99:615,0,1100
Chr1	1366858	.	G	A	223.77	PASS	AC=1;AF=0.500;AN=2;BaseQRankSum=1.070;ClippingRankSum=0.000;DP=90;ExcessHet=3.0103;FS=8.526;MLEAC=1;MLEAF=0.500;MQ=60.00;MQRankSum=0.000;QD=2.49;ReadPosRankSum=-0.765;SOR=1.548	GT:AD:DP:GQ:PL	0/1:77,13:90:99:252,0,2728
Chr1	1367900	.	G	C	873.77	PASS	AC=1;AF=0.500;AN=2;BaseQRankSum=0.000;ClippingRankSum=0.000;DP=69;ExcessHet=3.0103;FS=28.177;MLEAC=1;MLEAF=0.500;MQ=60.00;MQRankSum=0.000;QD=12.66;ReadPosRankSum=-0.870;SOR=1.737	GT:AD:DP:GQ:PL	0/1:41,28:69:99:902,0,1369
Chr1	1369733	.	C	T	830.77	PASS	AC=1;AF=0.500;AN=2;BaseQRankSum=-0.190;ClippingRankSum=0.000;DP=86;ExcessHet=3.0103;FS=1.868;MLEAC=1;MLEAF=0.500;MQ=60.00;MQRankSum=0.000;QD=9.66;ReadPosRankSum=0.795;SOR=0.919	GT:AD:DP:GQ:PL	0/1:58,28:86:99:859,0,2026
Chr1	1375979	.	CA	C	382.73	PASS	AC=1;AF=0.500;AN=2;BaseQRankSum=0.922;ClippingRankSum=0.000;DP=79;ExcessHet=3.0103;FS=5.111;MLEAC=1;MLEAF=0.500;MQ=60.14;MQRankSum=1.400;QD=5.17;ReadPosRankSum=0.357;SOR=1.453	GT:AD:DP:GQ:PL	0/1:50,24:74:99:420,0,1405
Chr1	1375990	.	C	A	278.77	PASS	AC=1;AF=0.500;AN=2;BaseQRankSum=0.770;ClippingRankSum=0.000;DP=80;ExcessHet=3.0103;FS=2.227;MLEAC=1;MLEAF=0.500;MQ=60.14;MQRankSum=-0.533;QD=3.53;ReadPosRankSum=-0.185;SOR=0.591	GT:AD:DP:GQ:PL	0/1:60,19:79:99:307,0,2182
Chr1	1377051	.	C	CA	2477.73	PASS	AC=2;AF=1.00;AN=2;DP=76;ExcessHet=3.0103;FS=0.000;MLEAC=2;MLEAF=1.00;MQ=60.28;QD=33.04;SOR=0.955	GT:AD:DP:GQ:PL	1/1:0,75:75:99:2515,226,0
Chr1	1377686	.	G	T	502.77	PASS	AC=1;AF=0.500;AN=2;BaseQRankSum=-0.192;ClippingRankSum=0.000;DP=99;ExcessHet=3.0103;FS=1.971;MLEAC=1;MLEAF=0.500;MQ=60.00;MQRankSum=0.000;QD=5.08;ReadPosRankSum=-0.190;SOR=0.813	GT:AD:DP:GQ:PL	0/1:77,22:99:99:531,0,2671
Chr1	1380684	.	TA	T	469.73	PASS	AC=1;AF=0.500;AN=2;BaseQRankSum=-0.534;ClippingRankSum=0.000;DP=98;ExcessHet=3.0103;FS=6.077;MLEAC=1;MLEAF=0.500;MQ=60.00;MQRankSum=0.000;QD=5.11;ReadPosRankSum=-0.210;SOR=0.846	GT:AD:DP:GQ:PL	0/1:66,26:92:99:507,0,1630
Chr1	1382710	.	C	T	927.77	PASS	AC=1;AF=0.500;AN=2;BaseQRankSum=-0.846;ClippingRankSum=0.000;DP=87;ExcessHet=3.0103;FS=5.806;MLEAC=1;MLEAF=0.500;MQ=60.00;MQRankSum=0.000;QD=10.66;ReadPosRankSum=-0.879;SOR=1.140	GT:AD:DP:GQ:PL	0/1:56,31:87:99:956,0,1957
Chr1	1383564	.	CA	C	841.73	PASS	AC=1;AF=0.500;AN=2;BaseQRankSum=1.137;ClippingRankSum=0.000;DP=98;ExcessHet=3.0103;FS=11.968;MLEAC=1;MLEAF=0.500;MQ=60.00;MQRankSum=0.000;QD=9.05;ReadPosRankSum=1.631;SOR=1.442	GT:AD:DP:GQ:PL	0/1:52,41:93:99:879,0,1133
Chr1	1384188	.	C	T	789.77	PASS	AC=1;AF=0.500;AN=2;BaseQRankSum=1.807;ClippingRankSum=0.000;DP=94;ExcessHet=3.0103;FS=1.904;MLEAC=1;MLEAF=0.500;MQ=60.00;MQRankSum=0.000;QD=8.40;ReadPosRankSum=-1.114;SOR=1.022	GT:AD:DP:GQ:PL	0/1:68,26:94:99:818,0,2350
Chr1	1386219	.	G	A	759.77	PASS	AC=1;AF=0.500;AN=2;BaseQRankSum=0.090;ClippingRankSum=0.000;DP=78;ExcessHet=3.0103;FS=3.277;MLEAC=1;MLEAF=0.500;MQ=60.00;MQRankSum=0.000;QD=9.87;ReadPosRankSum=0.031;SOR=1.168	GT:AD:DP:GQ:PL	0/1:51,26:77:99:788,0,1795
Chr1	1387636	.	AT	A	555.73	PASS	AC=1;AF=0.500;AN=2;BaseQRankSum=1.010;ClippingRankSum=0.000;DP=91;ExcessHet=3.0103;FS=0.852;MLEAC=1;MLEAF=0.500;MQ=60.12;MQRankSum=1.476;QD=6.39;ReadPosRankSum=-0.305;SOR=0.803	GT:AD:DP:GQ:PL	0/1:59,28:87:99:593,0,1544
Chr1	1390165	.	C	A	565.77	PASS	AC=1;AF=0.500;AN=2;BaseQRankSum=0.355;ClippingRankSum=0.000;DP=89;ExcessHet=3.0103;FS=3.251;MLEAC=1;MLEAF=0.500;MQ=60.00;MQRankSum=0.000;QD=6.43;ReadPosRankSum=-1.692;SOR=0.741	GT:AD:DP:GQ:PL	0/1:66,22:88:99:594,0,2162
Chr1	1391493	.	C	CA	322.73	PASS	AC=1;AF=0.500;AN=2;BaseQRankSum=-1.086;ClippingRankSum=0.000;DP=71;ExcessHet=3.0103;FS=5.432;MLEAC=1;MLEAF=0.500;MQ=60.00;MQRankSum=0.000;QD=4.75;ReadPosRankSum=-1.644;SOR=0.990	GT:AD:DP:GQ:PL	0/1:48,20:68:99:360,0,1202
Chr1	1393335	.	C	T	638.77	PASS	AC=1;AF=0.500;AN=2;BaseQRankSum=-0.817;ClippingRankSum=0.000;DP=72;ExcessHet=3.0103;FS=0.000;MLEAC=1;MLEAF=0.500;MQ=60.00;MQRankSum=0.000;QD=8.87;ReadPosRankSum=0.184;SOR=0.659	GT:AD:DP:GQ:PL	0/1:49,23:72:99:667,0,1713
Chr1	1397567	.	G	A	1801.77	PASS	AC=1;AF=0.500;AN=2;BaseQRankSum=-0.008;ClippingRankSum=0.000;DP=67;ExcessHet=3.0103;FS=7.973;MLEAC=1;MLEAF=0.500;MQ=60.00;MQRankSum=0.000;QD=26.89;ReadPosRankSum=-0.924;SOR=0.322	GT:AD:DP:GQ:PL	0/1:17,50:67:99:1830,0,420
Chr1	1398606	.	C	T	573.77	PASS	AC=1;AF=0.500;AN=2;BaseQRankSum=-1.480;ClippingRankSum=0.000;DP=73;ExcessHet=3.0103;FS=1.996;MLEAC=1;MLEAF=0.500;MQ=60.00;MQRankSum=0.000;QD=7.86;ReadPosRankSum=0.186;SOR=0.634	GT:AD:DP:GQ:PL	0/1:48,25:73:99:602,0,1557
Chr1	1402456	.	G	T	1177.77	PASS	AC=1;AF=0.500;AN=2;BaseQRankSum=0.749;ClippingRankSum=0.000;DP=97;ExcessHet=3.0103;FS=8.828;MLEAC=1;MLEAF=0.500;MQ=60.00;MQRankSum=0.000;QD=12.14;ReadPosRankSum=0.490;SOR=1.184	GT:AD:DP:GQ:PL	0/1:65,32:97:99:1206,0,3469
Chr1	1402481	.	A	T	1050.77	PASS	AC=1;AF=0.500;AN=2;BaseQRankSum=0.374;ClippingRankSum=0.000;DP=99;ExcessHet=3.0103;FS=0.000;MLEAC=1;MLEAF=0.500;MQ=60.00;MQRankSum=0.000;QD=10.61;ReadPosRankSum=1.791;SOR=0.612	GT:AD:DP:GQ:PL	0/1:69,30:99:99:1079,0,3638
Chr1	1404332	.	C	T	901.77	PASS	AC=1;AF=0.500;AN=2;BaseQRankSum=0.339;ClippingRankSum=0.000;DP=88;ExcessHet=3.0103;FS=0.848;MLEAC=1;MLEAF=0.500;MQ=60.00;MQRankSum=0.000;QD=10.25;ReadPosRankSum=-0.263;SOR=0.560	GT:AD:DP:GQ:PL	0/1:58,30:88:99:930,0,2023
Chr1	1404370	.	G	T	865.77	PASS	AC=1;AF=0.500;AN=2;BaseQRankSum=0.471;ClippingRankSum=0.000;DP=81;ExcessHet=3.0103;FS=3.188;MLEAC=1;MLEAF=0.500;MQ=60.00;MQRankSum=0.000;QD=10.69;ReadPosRankSum=1.523;SOR=0.368	GT:AD:DP:GQ:PL	0/1:53,28:81:99:894,0,1864
Chr1	1404443	.	C	T	805.77	PASS	AC=1;AF=0.500;AN=2;BaseQRankSum=0.410;ClippingRankSum=0.000;DP=71;ExcessHet=3.0103;FS=4.766;MLEAC=1;MLEAF=0.500;MQ=60.00;MQRankSum=0.000;QD=11.35;ReadPosRankSum=0.696;SOR=1.196	GT:AD:DP:GQ:PL	0/1:45,26:71:99:834,0,1538
Chr1	1412817	.	G	T	1271.77	PASS	AC=1;AF=0.500;AN=2;BaseQRankSum=0.936;ClippingRankSum=0.000;DP=86;ExcessHet=3.0103;FS=9.093;MLEAC=1;MLEAF=0.500;MQ=60.00;MQRankSum=0.000;QD=14.79;ReadPosRankSum=2.274;SOR=0.216	GT:AD:DP:GQ:PL	0/1:45,41:86:99:1300,0,1380
Chr1	1416989	.	CA	C	490.73	PASS	AC=1;AF=0.500;AN=2;BaseQRankSum=0.517;ClippingRankSum=0.000;DP=74;ExcessHet=3.0103;FS=8.589;MLEAC=1;MLEAF=0.500;MQ=60.00;MQRankSum=0.000;QD=6.72;ReadPosRankSum=-0.732;SOR=1.472	GT:AD:DP:GQ:PL	0/1:49,24:73:99:528,0,1303
Chr1	1418992	.	T	TA	552.73	PASS	AC=1;AF=0.500;AN=2;BaseQRankSum=1.274;ClippingRankSum=0.000;DP=79;ExcessHet=3.0103;FS=1.977;MLEAC=1;MLEAF=0.500;MQ=60.00;MQRankSum=0.000;QD=7.47;ReadPosRankSum=0.659;SOR=0.997	GT:AD:DP:GQ:PL	0/1:46,28:74:99:590,0,1133
Chr1	1419027	.	GA	G	592.73	PASS	AC=1;AF=0.500;AN=2;BaseQRankSum=0.658;ClippingRankSum=0.000;DP=76;ExcessHet=3.0103;FS=0.911;MLEAC=1;MLEAF=0.500;MQ=60.00;MQRankSum=0.000;QD=7.90;ReadPosRankSum=-0.307;SOR=0.837	GT:AD:DP:GQ:PL	0/1:43,32:75:99:630,0,925
Chr1	1419274	.	CA	C	512.73	PASS	AC=1;AF=0.500;AN=2;BaseQRankSum=0.748;ClippingRankSum=0.000;DP=79;ExcessHet=3.0103;FS=0.927;MLEAC=1;MLEAF=0.500;MQ=60.41;MQRankSum=2.068;QD=7.12;ReadPosRankSum=0.747;SOR=0.836	GT:AD:DP:GQ:PL	0/1:44,28:72:99:550,0,940
Chr1	1424023	.	GT	G	522.73	PASS	AC=1;AF=0.500;AN=2;BaseQRankSum=-2.188;ClippingRankSum=0.000;DP=98;ExcessHet=3.0103;FS=0.854;MLEAC=1;MLEAF=0.500;MQ=60.00;MQRankSum=0.000;QD=5.62;ReadPosRankSum=0.690;SOR=0.576	GT:AD:DP:GQ:PL	0/1:65,28:93:99:560,0,1624
Chr1	1425285	.	CTT	C,CT	2598.73	PASS	AC=1,1;AF=0.500,0.500;AN=2;BaseQRankSum=-1.661;ClippingRankSum=0.000;DP=102;ExcessHet=3.0103;FS=3.017;MLEAC=1,1;MLEAF=0.500,0.500;MQ=60.00;MQRankSum=0.000;QD=27.36;ReadPosRankSum=-1.723;SOR=0.139	GT:AD:DP:GQ:PL	1/2:2,33,60:95:99:2636,1474,1478,875,0,659
Chr1	1425856	.	T	C	765.77	PASS	AC=1;AF=0.500;AN=2;BaseQRankSum=1.667;ClippingRankSum=0.000;DP=83;ExcessHet=3.0103;FS=0.000;MLEAC=1;MLEAF=0.500;MQ=60.00;MQRankSum=0.000;QD=9.23;ReadPosRankSum=1.618;SOR=0.667	GT:AD:DP:GQ:PL	0/1:57,26:83:99:794,0,1928
Chr1	1426381	.	C	T	1034.77	PASS	AC=1;AF=0.500;AN=2;BaseQRankSum=0.269;ClippingRankSum=0.000;DP=76;ExcessHet=3.0103;FS=0.000;MLEAC=1;MLEAF=0.500;MQ=60.00;MQRankSum=0.000;QD=13.62;ReadPosRankSum=1.478;SOR=0.757	GT:AD:DP:GQ:PL	0/1:44,32:76:99:1063,0,1480
Chr1	1427054	.	C	T	658.77	PASS	AC=1;AF=0.500;AN=2;BaseQRankSum=0.154;ClippingRankSum=0.000;DP=80;ExcessHet=3.0103;FS=2.063;MLEAC=1;MLEAF=0.500;MQ=60.00;MQRankSum=0.000;QD=8.23;ReadPosRankSum=-0.842;SOR=0.890	GT:AD:DP:GQ:PL	0/1:57,23:80:99:687,0,2012
Chr1	1427854	.	A	T	937.77	PASS	AC=1;AF=0.500;AN=2;BaseQRankSum=-0.610;ClippingRankSum=0.000;DP=80;ExcessHet=3.0103;FS=1.885;MLEAC=1;MLEAF=0.500;MQ=60.00;MQRankSum=0.000;QD=11.72;ReadPosRankSum=0.669;SOR=0.590	GT:AD:DP:GQ:PL	0/1:49,31:80:99:966,0,1684
Chr1	1428020	.	C	T	1018.77	PASS	AC=1;AF=0.500;AN=2;BaseQRankSum=-1.198;ClippingRankSum=0.000;DP=91;ExcessHet=3.0103;FS=0.000;MLEAC=1;MLEAF=0.500;MQ=60.00;MQRankSum=0.000;QD=11.32;ReadPosRankSum=-0.229;SOR=0.643	GT:AD:DP:GQ:PL	0/1:55,35:90:99:1047,0,1986
Chr1	1428266	.	C	T	591.77	PASS	AC=1;AF=0.500;AN=2;BaseQRankSum=1.993;ClippingRankSum=0.000;DP=81;ExcessHet=3.0103;FS=4.951;MLEAC=1;MLEAF=0.500;MQ=60.00;MQRankSum=0.000;QD=7.31;ReadPosRankSum=0.682;SOR=1.194	GT:AD:DP:GQ:PL	0/1:60,21:81:99:620,0,2110
Chr1	1429841	.	GA	G	796.73	PASS	AC=1;AF=0.500;AN=2;BaseQRankSum=-2.747;ClippingRankSum=0.000;DP=81;ExcessHet=3.0103;FS=1.897;MLEAC=1;MLEAF=0.500;MQ=60.27;MQRankSum=1.520;QD=10.48;ReadPosRankSum=-0.576;SOR=0.651	GT:AD:DP:GQ:PL	0/1:40,36:76:99:834,0,993
Chr1	1430915	.	C	G	1031.77	PASS	AC=1;AF=0.500;AN=2;BaseQRankSum=-0.956;ClippingRankSum=0.000;DP=82;ExcessHet=3.0103;FS=5.779;MLEAC=1;MLEAF=0.500;MQ=56.97;MQRankSum=0.889;QD=12.58;ReadPosRankSum=1.543;SOR=0.826	GT:AD:DP:GQ:PL	0/1:47,35:82:99:1060,0,1640
Chr1	1436909	.	G	A	1066.77	PASS	AC=1;AF=0.500;AN=2;BaseQRankSum=1.832;ClippingRankSum=0.000;DP=97;ExcessHet=3.0103;FS=20.065;MLEAC=1;MLEAF=0.500;MQ=60.00;MQRankSum=0.000;QD=11.00;ReadPosRankSum=0.648;SOR=1.005	GT:AD:DP:GQ:PL	0/1:63,34:97:99:1095,0,2102
Chr1	1437121	.	G	A	767.77	PASS	AC=1;AF=0.500;AN=2;BaseQRankSum=-0.606;ClippingRankSum=0.000;DP=71;ExcessHet=3.0103;FS=0.000;MLEAC=1;MLEAF=0.500;MQ=60.00;MQRankSum=0.000;QD=10.81;ReadPosRankSum=-0.046;SOR=0.665	GT:AD:DP:GQ:PL	0/1:46,25:71:99:796,0,1591
Chr1	1438101	.	A	G	865.77	PASS	AC=1;AF=0.500;AN=2;BaseQRankSum=-0.517;ClippingRankSum=0.000;DP=82;ExcessHet=3.0103;FS=0.000;MLEAC=1;MLEAF=0.500;MQ=60.00;MQRankSum=0.000;QD=10.69;ReadPosRankSum=1.260;SOR=0.757	GT:AD:DP:GQ:PL	0/1:51,30:81:99:894,0,1828
Chr1	1441455	.	C	T	918.77	PASS	AC=1;AF=0.500;AN=2;BaseQRankSum=-1.166;ClippingRankSum=0.000;DP=86;ExcessHet=3.0103;FS=1.833;MLEAC=1;MLEAF=0.500;MQ=60.00;MQRankSum=0.000;QD=10.68;ReadPosRankSum=1.460;SOR=0.457	GT:AD:DP:GQ:PL	0/1:53,33:86:99:947,0,1882
Chr1	1441482	.	C	T	318.77	PASS	AC=1;AF=0.500;AN=2;BaseQRankSum=0.546;ClippingRankSum=0.000;DP=85;ExcessHet=3.0103;FS=0.000;MLEAC=1;MLEAF=0.500;MQ=60.00;MQRankSum=0.000;QD=3.75;ReadPosRankSum=0.855;SOR=0.757	GT:AD:DP:GQ:PL	0/1:70,15:85:99:347,0,2549
Chr1	1441592	.	AT	A	520.73	PASS	AC=1;AF=0.500;AN=2;BaseQRankSum=0.193;ClippingRankSum=0.000;DP=92;ExcessHet=3.0103;FS=0.000;MLEAC=1;MLEAF=0.500;MQ=58.71;MQRankSum=-1.664;QD=5.79;ReadPosRankSum=1.400;SOR=0.693	GT:AD:DP:GQ:PL	0/1:64,26:90:99:558,0,1758
Chr1	1441802	.	G	A	756.77	PASS	AC=1;AF=0.500;AN=2;BaseQRankSum=-0.898;ClippingRankSum=0.000;DP=93;ExcessHet=3.0103;FS=1.839;MLEAC=1;MLEAF=0.500;MQ=60.00;MQRankSum=0.000;QD=8.14;ReadPosRankSum=1.066;SOR=0.481	GT:AD:DP:GQ:PL	0/1:64,29:93:99:785,0,2240
Chr1	1443411	.	G	A	872.77	PASS	AC=1;AF=0.500;AN=2;BaseQRankSum=-1.828;ClippingRankSum=0.000;DP=103;ExcessHet=3.0103;FS=0.785;MLEAC=1;MLEAF=0.500;MQ=54.33;MQRankSum=-0.582;QD=8.47;ReadPosRankSum=-1.284;SOR=0.701	GT:AD:DP:GQ:PL	0/1:70,33:103:99:901,0,2513
Chr1	1449516	.	C	A	698.77	PASS	AC=1;AF=0.500;AN=2;BaseQRankSum=-1.438;ClippingRankSum=0.000;DP=91;ExcessHet=3.0103;FS=0.000;MLEAC=1;MLEAF=0.500;MQ=60.00;MQRankSum=0.000;QD=7.68;ReadPosRankSum=0.988;SOR=0.663	GT:AD:DP:GQ:PL	0/1:63,28:91:99:727,0,2188
Chr1	1452977	.	T	TA	388.73	PASS	AC=1;AF=0.500;AN=2;BaseQRankSum=-0.116;ClippingRankSum=0.000;DP=99;ExcessHet=3.0103;FS=3.416;MLEAC=1;MLEAF=0.500;MQ=60.00;MQRankSum=0.000;QD=4.27;ReadPosRankSum=-0.624;SOR=1.239	GT:AD:DP:GQ:PL	0/1:68,23:91:99:426,0,1733
Chr1	1453605	.	G	A	607.77	PASS	AC=1;AF=0.500;AN=2;BaseQRankSum=-0.213;ClippingRankSum=0.000;DP=81;ExcessHet=3.0103;FS=3.267;MLEAC=1;MLEAF=0.500;MQ=60.00;MQRankSum=0.000;QD=7.60;ReadPosRankSum=0.044;SOR=0.818	GT:AD:DP:GQ:PL	0/1:55,25:80:99:636,0,1804
Chr1	1454039	.	G	T	786.77	PASS	AC=1;AF=0.500;AN=2;BaseQRankSum=-0.481;ClippingRankSum=0.000;DP=84;ExcessHet=3.0103;FS=0.000;MLEAC=1;MLEAF=0.500;MQ=60.00;MQRankSum=0.000;QD=9.37;ReadPosRankSum=-1.936;SOR=0.693	GT:AD:DP:GQ:PL	0/1:54,30:84:99:815,0,1847
Chr1	1458637	.	T	C	325.77	PASS	AC=1;AF=0.500;AN=2;BaseQRankSum=0.538;ClippingRankSum=0.000;DP=75;ExcessHet=3.0103;FS=1.200;MLEAC=1;MLEAF=0.500;MQ=60.00;MQRankSum=0.000;QD=4.34;ReadPosRankSum=0.361;SOR=1.041	GT:AD:DP:GQ:PL	0/1:61,14:75:99:354,0,2096
Chr1	1460751	.	C	T	772.77	PASS	AC=1;AF=0.500;AN=2;BaseQRankSum=-0.161;ClippingRankSum=0.000;DP=88;ExcessHet=3.0103;FS=3.044;MLEAC=1;MLEAF=0.500;MQ=60.00;MQRankSum=0.000;QD=8.78;ReadPosRankSum=1.698;SOR=0.525	GT:AD:DP:GQ:PL	0/1:59,29:88:99:801,0,1974
Chr1	1462189	.	T	C	982.77	PASS	AC=1;AF=0.500;AN=2;BaseQRankSum=-1.026;ClippingRankSum=0.000;DP=95;ExcessHet=3.0103;FS=0.000;MLEAC=1;MLEAF=0.500;MQ=60.00;MQRankSum=0.000;QD=10.34;ReadPosRankSum=0.293;SOR=0.621	GT:AD:DP:GQ:PL	0/1:60,35:95:99:1011,0,2095
Chr1	1462577	.	G	T	1353.77	PASS	AC=1;AF=0.500;AN=2;BaseQRankSum=0.226;ClippingRankSum=0.000;DP=105;ExcessHet=3.0103;FS=0.742;MLEAC=1;MLEAF=0.500;MQ=60.00;MQRankSum=0.000;QD=12.89;ReadPosRankSum=-0.915;SOR=0.601	GT:AD:DP:GQ:PL	0/1:63,42:105:99:1382,0,2211
Chr1	1462849	.	C	T	1197.77	PASS	AC=1;AF=0.500;AN=2;BaseQRankSum=0.341;ClippingRankSum=0.000;DP=86;ExcessHet=3.0103;FS=2.872;MLEAC=1;MLEAF=0.500;MQ=60.00;MQRankSum=0.000;QD=13.93;ReadPosRankSum=-0.376;SOR=0.445	GT:AD:DP:GQ:PL	0/1:48,38:86:99:1226,0,1603
Chr1	1463202	.	A	T	838.77	PASS	AC=1;AF=0.500;AN=2;BaseQRankSum=2.217;ClippingRankSum=0.000;DP=84;ExcessHet=3.0103;FS=0.000;MLEAC=1;MLEAF=0.500;MQ=50.08;MQRankSum=0.882;QD=9.99;ReadPosRankSum=2.127;SOR=0.661	GT:AD:DP:GQ:PL	0/1:57,27:84:99:867,0,1869
Chr1	1463397	.	G	T	653.77	PASS	AC=1;AF=0.500;AN=2;BaseQRankSum=1.708;ClippingRankSum=0.000;DP=74;ExcessHet=3.0103;FS=3.522;MLEAC=1;MLEAF=0.500;MQ=53.00;MQRankSum=0.068;QD=8.83;ReadPosRankSum=-0.418;SOR=1.186	GT:AD:DP:GQ:PL	0/1:51,23:74:99:682,0,1624
Chr1	1467862	.	G	A	1277.77	PASS	AC=1;AF=0.500;AN=2;BaseQRankSum=1.105;ClippingRankSum=0.000;DP=95;ExcessHet=3.0103;FS=0.772;MLEAC=1;MLEAF=0.500;MQ=60.00;MQRankSum=0.000;QD=13.45;ReadPosRankSum=-0.909;SOR=0.675	GT:AD:DP:GQ:PL	0/1:54,41:95:99:1306,0,1728
Chr1	1469434	.	CT	C	467.73	PASS	AC=1;AF=0.500;AN=2;BaseQRankSum=-0.073;ClippingRankSum=0.000;DP=74;ExcessHet=3.0103;FS=5.063;MLEAC=1;MLEAF=0.500;MQ=60.00;MQRankSum=0.000;QD=6.78;ReadPosRankSum=-1.381;SOR=1.204	GT:AD:DP:GQ:PL	0/1:45,24:69:99:505,0,1149
Chr1	1471254	.	GT	G	564.73	PASS	AC=1;AF=0.500;AN=2;BaseQRankSum=0.210;ClippingRankSum=0.000;DP=85;ExcessHet=3.0103;FS=0.000;MLEAC=1;MLEAF=0.500;MQ=60.00;MQRankSum=0.000;QD=7.15;ReadPosRankSum=0.380;SOR=0.661	GT:AD:DP:GQ:PL	0/1:50,29:79:99:602,0,794
Chr1	1477494	.	A	T	518.73	PASS	AC=1;AF=0.500;AN=2;BaseQRankSum=-0.263;ClippingRankSum=0.000;DP=65;ExcessHet=3.0103;FS=1.052;MLEAC=1;MLEAF=0.500;MQ=60.00;MQRankSum=0.000;QD=7.98;ReadPosRankSum=-1.148;SOR=0.859	GT:AD:DP:GQ:PL	0/1:47,18:65:99:556,0,1427
Chr1	1480235	.	C	T	686.77	PASS	AC=1;AF=0.500;AN=2;BaseQRankSum=-1.709;ClippingRankSum=0.000;DP=98;ExcessHet=3.0103;FS=0.855;MLEAC=1;MLEAF=0.500;MQ=60.00;MQRankSum=0.000;QD=7.01;ReadPosRankSum=-0.260;SOR=0.890	GT:AD:DP:GQ:PL	0/1:71,27:98:99:715,0,2591
Chr1	1480361	.	G	T	589.77	PASS	AC=1;AF=0.500;AN=2;BaseQRankSum=-1.351;ClippingRankSum=0.000;DP=92;ExcessHet=3.0103;FS=4.438;MLEAC=1;MLEAF=0.500;MQ=60.00;MQRankSum=0.000;QD=6.41;ReadPosRankSum=-0.595;SOR=1.259	GT:AD:DP:GQ:PL	0/1:65,27:92:99:618,0,2114
Chr1	1481181	.	T	C	684.77	PASS	AC=1;AF=0.500;AN=2;BaseQRankSum=-1.382;ClippingRankSum=0.000;DP=81;ExcessHet=3.0103;FS=0.000;MLEAC=1;MLEAF=0.500;MQ=60.00;MQRankSum=0.000;QD=8.45;ReadPosRankSum=-0.445;SOR=0.698	GT:AD:DP:GQ:PL	0/1:56,25:81:99:713,0,1966
Chr1	1482066	.	C	CAT	462.73	PASS	AC=1;AF=0.500;AN=2;BaseQRankSum=-0.320;ClippingRankSum=0.000;DP=80;ExcessHet=3.0103;FS=7.323;MLEAC=1;MLEAF=0.500;MQ=60.00;MQRankSum=0.000;QD=6.43;ReadPosRankSum=0.850;SOR=1.185	GT:AD:DP:GQ:PL	0/1:53,19:72:99:500,0,1718
Chr1	1483899	.	G	A	482.77	PASS	AC=1;AF=0.500;AN=2;BaseQRankSum=-2.782;ClippingRankSum=0.000;DP=66;ExcessHet=3.0103;FS=0.000;MLEAC=1;MLEAF=0.500;MQ=60.00;MQRankSum=0.000;QD=7.31;ReadPosRankSum=-0.445;SOR=0.659	GT:AD:DP:GQ:PL	0/1:45,21:66:99:511,0,1646
Chr1	1486727	.	C	CT	222.73	PASS	AC=1;AF=0.500;AN=2;BaseQRankSum=0.524;ClippingRankSum=0.000;DP=74;ExcessHet=3.0103;FS=1.130;MLEAC=1;MLEAF=0.500;MQ=60.00;MQRankSum=0.000;QD=3.32;ReadPosRankSum=-0.607;SOR=0.698	GT:AD:DP:GQ:PL	0/1:52,15:67:99:260,0,1432
Chr1	1490462	.	CT	C	1706.73	PASS	AC=1;AF=0.500;AN=2;BaseQRankSum=-0.246;ClippingRankSum=0.000;DP=91;ExcessHet=3.0103;FS=0.000;MLEAC=1;MLEAF=0.500;MQ=60.00;MQRankSum=0.000;QD=19.85;ReadPosRankSum=0.083;SOR=0.685	GT:AD:DP:GQ:PL	0/1:19,67:86:99:1744,0,292
Chr1	1490919	.	G	T	680.77	PASS	AC=1;AF=0.500;AN=2;BaseQRankSum=-1.859;ClippingRankSum=0.000;DP=85;ExcessHet=3.0103;FS=0.870;MLEAC=1;MLEAF=0.500;MQ=60.00;MQRankSum=0.000;QD=8.01;ReadPosRankSum=-0.372;SOR=0.810	GT:AD:DP:GQ:PL	0/1:59,26:85:99:709,0,2034
Chr1	1494341	.	CT	C	452.73	PASS	AC=1;AF=0.500;AN=2;BaseQRankSum=1.260;ClippingRankSum=0.000;DP=75;ExcessHet=3.0103;FS=2.100;MLEAC=1;MLEAF=0.500;MQ=60.00;MQRankSum=0.000;QD=6.38;ReadPosRankSum=0.715;SOR=0.446	GT:AD:DP:GQ:PL	0/1:46,25:71:99:490,0,1131
Chr1	1494789	.	G	A	829.77	PASS	AC=1;AF=0.500;AN=2;BaseQRankSum=-0.781;ClippingRankSum=0.000;DP=89;ExcessHet=3.0103;FS=5.680;MLEAC=1;MLEAF=0.500;MQ=60.00;MQRankSum=0.000;QD=9.32;ReadPosRankSum=-0.921;SOR=0.569	GT:AD:DP:GQ:PL	0/1:59,30:89:99:858,0,1980
Chr1	1495608	.	A	AT	553.73	PASS	AC=1;AF=0.500;AN=2;BaseQRankSum=-1.562;ClippingRankSum=0.000;DP=83;ExcessHet=3.0103;FS=0.000;MLEAC=1;MLEAF=0.500;MQ=60.00;MQRankSum=0.000;QD=6.75;ReadPosRankSum=-0.154;SOR=0.728	GT:AD:DP:GQ:PL	0/1:55,27:82:99:591,0,1466
Chr1	1496129	.	A	AT	513.73	PASS	AC=1;AF=0.500;AN=2;BaseQRankSum=-2.112;ClippingRankSum=0.000;DP=78;ExcessHet=3.0103;FS=0.000;MLEAC=1;MLEAF=0.500;MQ=60.00;MQRankSum=0.000;QD=7.04;ReadPosRankSum=-0.735;SOR=0.600	GT:AD:DP:GQ:PL	0/1:46,27:73:99:551,0,1131
Chr1	1496352	.	TA	T	547.73	PASS	AC=1;AF=0.500;AN=2;BaseQRankSum=0.861;ClippingRankSum=0.000;DP=75;ExcessHet=3.0103;FS=3.415;MLEAC=1;MLEAF=0.500;MQ=60.00;MQRankSum=0.000;QD=7.82;ReadPosRankSum=-0.456;SOR=0.795	GT:AD:DP:GQ:PL	0/1:45,25:70:99:585,0,1209
Chr1	1496422	.	AT	A	464.73	PASS	AC=1;AF=0.500;AN=2;BaseQRankSum=-2.139;ClippingRankSum=0.000;DP=74;ExcessHet=3.0103;FS=3.447;MLEAC=1;MLEAF=0.500;MQ=60.00;MQRankSum=0.000;QD=6.45;ReadPosRankSum=-1.656;SOR=0.654	GT:AD:DP:GQ:PL	0/1:48,24:72:99:502,0,1159
Chr1	1498522	.	G	A	330.77	PASS	AC=1;AF=0.500;AN=2;BaseQRankSum=-1.323;ClippingRankSum=0.000;DP=92;ExcessHet=3.0103;FS=5.489;MLEAC=1;MLEAF=0.500;MQ=60.00;MQRankSum=0.000;QD=3.60;ReadPosRankSum=-0.104;SOR=1.311	GT:AD:DP:GQ:PL	0/1:75,17:92:99:359,0,2783
Chr1	1499437	.	G	A	764.77	PASS	AC=1;AF=0.500;AN=2;BaseQRankSum=-0.541;ClippingRankSum=0.000;DP=88;ExcessHet=3.0103;FS=0.880;MLEAC=1;MLEAF=0.500;MQ=60.00;MQRankSum=0.000;QD=8.79;ReadPosRankSum=0.018;SOR=0.859	GT:AD:DP:GQ:PL	0/1:60,27:87:99:793,0,2087
Chr1	1500340	.	C	CT	548.73	PASS	AC=1;AF=0.500;AN=2;BaseQRankSum=0.986;ClippingRankSum=0.000;DP=77;ExcessHet=3.0103;FS=0.000;MLEAC=1;MLEAF=0.500;MQ=60.00;MQRankSum=0.000;QD=7.42;ReadPosRankSum=1.138;SOR=0.600	GT:AD:DP:GQ:PL	0/1:48,26:74:99:586,0,1284
Chr1	1500780	.	G	A	926.77	PASS	AC=1;AF=0.500;AN=2;BaseQRankSum=-0.059;ClippingRankSum=0.000;DP=94;ExcessHet=3.0103;FS=1.780;MLEAC=1;MLEAF=0.500;MQ=60.00;MQRankSum=0.000;QD=9.97;ReadPosRankSum=0.201;SOR=0.903	GT:AD:DP:GQ:PL	0/1:61,32:93:99:955,0,2036
Chr1	1501996	.	A	T	439.77	PASS	AC=1;AF=0.500;AN=2;BaseQRankSum=-0.960;ClippingRankSum=0.000;DP=93;ExcessHet=3.0103;FS=19.262;MLEAC=1;MLEAF=0.500;MQ=60.00;MQRankSum=0.000;QD=4.78;ReadPosRankSum=0.074;SOR=1.475	GT:AD:DP:GQ:PL	0/1:64,28:92:99:468,0,2013
Chr1	1503110	.	C	T	833.77	PASS	AC=1;AF=0.500;AN=2;BaseQRankSum=1.009;ClippingRankSum=0.000;DP=81;ExcessHet=3.0103;FS=3.147;MLEAC=1;MLEAF=0.500;MQ=60.00;MQRankSum=0.000;QD=10.29;ReadPosRankSum=-0.491;SOR=1.129	GT:AD:DP:GQ:PL	0/1:53,28:81:99:862,0,1762
Chr1	1504240	.	GA	G	600.73	PASS	AC=1;AF=0.500;AN=2;BaseQRankSum=0.264;ClippingRankSum=0.000;DP=86;ExcessHet=3.0103;FS=0.871;MLEAC=1;MLEAF=0.500;MQ=60.25;MQRankSum=1.942;QD=7.33;ReadPosRankSum=0.269;SOR=0.863	GT:AD:DP:GQ:PL	0/1:53,29:82:99:638,0,1367
Chr1	1504573	.	CT	C	394.73	PASS	AC=1;AF=0.500;AN=2;BaseQRankSum=1.623;ClippingRankSum=0.000;DP=79;ExcessHet=3.0103;FS=5.047;MLEAC=1;MLEAF=0.500;MQ=60.14;MQRankSum=1.477;QD=5.33;ReadPosRankSum=-0.303;SOR=1.329	GT:AD:DP:GQ:PL	0/1:50,24:74:99:432,0,1175
Chr1	1506789	.	C	T	944.77	PASS	AC=1;AF=0.500;AN=2;BaseQRankSum=1.031;ClippingRankSum=0.000;DP=81;ExcessHet=3.0103;FS=7.584;MLEAC=1;MLEAF=0.500;MQ=60.00;MQRankSum=0.000;QD=11.66;ReadPosRankSum=-1.917;SOR=1.274	GT:AD:DP:GQ:PL	0/1:51,30:81:99:973,0,1748
Chr1	1507212	.	G	A	647.77	PASS	AC=1;AF=0.500;AN=2;BaseQRankSum=0.528;ClippingRankSum=0.000;DP=71;ExcessHet=3.0103;FS=0.000;MLEAC=1;MLEAF=0.500;MQ=60.00;MQRankSum=0.000;QD=9.12;ReadPosRankSum=-1.042;SOR=0.628	GT:AD:DP:GQ:PL	0/1:50,21:71:99:676,0,1803
Chr1	1510959	.	G	A	897.77	PASS	AC=1;AF=0.500;AN=2;BaseQRankSum=1.614;ClippingRankSum=0.000;DP=80;ExcessHet=3.0103;FS=6.085;MLEAC=1;MLEAF=0.500;MQ=60.00;MQRankSum=0.000;QD=11.22;ReadPosRankSum=0.315;SOR=1.403	GT:AD:DP:GQ:PL	0/1:51,29:80:99:926,0,1691
Chr1	1513344	.	C	T	1060.77	PASS	AC=1;AF=0.500;AN=2;BaseQRankSum=-0.431;ClippingRankSum=0.000;DP=92;ExcessHet=3.0103;FS=2.777;MLEAC=1;MLEAF=0.500;MQ=60.00;MQRankSum=0.000;QD=11.53;ReadPosRankSum=-1.547;SOR=0.874	GT:AD:DP:GQ:PL	0/1:56,36:92:99:1089,0,1863
Chr1	1515720	.	G	A	1082.77	PASS	AC=1;AF=0.500;AN=2;BaseQRankSum=0.669;ClippingRankSum=0.000;DP=98;ExcessHet=3.0103;FS=1.740;MLEAC=1;MLEAF=0.500;MQ=60.00;MQRankSum=0.000;QD=11.05;ReadPosRankSum=0.908;SOR=0.479	GT:AD:DP:GQ:PL	0/1:63,35:98:99:1111,0,2251
Chr1	1517408	.	C	T	746.77	PASS	AC=1;AF=0.500;AN=2;BaseQRankSum=-0.706;ClippingRankSum=0.000;DP=97;ExcessHet=3.0103;FS=11.144;MLEAC=1;MLEAF=0.500;MQ=60.00;MQRankSum=0.000;QD=7.70;ReadPosRankSum=0.969;SOR=0.838	GT:AD:DP:GQ:PL	0/1:68,29:97:99:775,0,2337
Chr1	1517455	.	GA	G,GAA	2383.73	PASS	AC=1,1;AF=0.500,0.500;AN=2;DP=91;ExcessHet=3.0103;FS=0.000;MLEAC=1,1;MLEAF=0.500,0.500;MQ=60.00;QD=27.09;SOR=0.693	GT:AD:DP:GQ:PL	1/2:0,38,50:88:99:2421,1486,1803,1162,0,1294
Chr1	1518151	.	GT	G	763.73	PASS	AC=1;AF=0.500;AN=2;BaseQRankSum=-0.932;ClippingRankSum=0.000;DP=82;ExcessHet=3.0103;FS=1.881;MLEAC=1;MLEAF=0.500;MQ=60.00;MQRankSum=0.000;QD=9.67;ReadPosRankSum=-0.858;SOR=1.030	GT:AD:DP:GQ:PL	0/1:45,34:79:99:801,0,1132
Chr1	1519844	.	GT	G	1951.73	PASS	AC=2;AF=1.00;AN=2;BaseQRankSum=0.089;ClippingRankSum=0.000;DP=87;ExcessHet=3.0103;FS=2.541;MLEAC=2;MLEAF=1.00;MQ=60.00;MQRankSum=0.000;QD=24.10;ReadPosRankSum=-1.703;SOR=1.108	GT:AD:DP:GQ:PL	1/1:3,78:81:99:1989,157,0
Chr1	1520575	.	G	A	734.77	PASS	AC=1;AF=0.500;AN=2;BaseQRankSum=-0.492;ClippingRankSum=0.000;DP=81;ExcessHet=3.0103;FS=3.060;MLEAC=1;MLEAF=0.500;MQ=60.00;MQRankSum=0.000;QD=9.07;ReadPosRankSum=1.266;SOR=1.052	GT:AD:DP:GQ:PL	0/1:52,29:81:99:763,0,1684
Chr1	1523405	.	C	A	877.77	PASS	AC=1;AF=0.500;AN=2;BaseQRankSum=-0.564;ClippingRankSum=0.000;DP=90;ExcessHet=3.0103;FS=1.803;MLEAC=1;MLEAF=0.500;MQ=60.00;MQRankSum=0.000;QD=9.75;ReadPosRankSum=-0.507;SOR=0.615	GT:AD:DP:GQ:PL	0/1:59,31:90:99:906,0,1891
Chr1	1527654	.	C	A	955.77	PASS	AC=1;AF=0.500;AN=2;BaseQRankSum=-0.513;ClippingRankSum=0.000;DP=82;ExcessHet=3.0103;FS=0.864;MLEAC=1;MLEAF=0.500;MQ=60.00;MQRankSum=0.000;QD=11.80;ReadPosRankSum=0.819;SOR=0.871	GT:AD:DP:GQ:PL	0/1:48,33:81:99:984,0,1566
Chr1	1528040	.	GT	G	343.73	PASS	AC=1;AF=0.500;AN=2;BaseQRankSum=1.493;ClippingRankSum=0.000;DP=92;ExcessHet=3.0103;FS=0.000;MLEAC=1;MLEAF=0.500;MQ=60.12;MQRankSum=1.642;QD=3.91;ReadPosRankSum=1.758;SOR=0.586	GT:AD:DP:GQ:PL	0/1:65,23:88:99:381,0,1525
Chr1	1529065	.	T	TA	2426.73	PASS	AC=2;AF=1.00;AN=2;DP=89;ExcessHet=3.0103;FS=0.000;MLEAC=2;MLEAF=1.00;MQ=60.00;QD=28.55;SOR=0.979	GT:AD:DP:GQ:PL	1/1:0,85:85:99:2464,255,0
Chr1	1532756	.	C	T	1090.77	PASS	AC=1;AF=0.500;AN=2;BaseQRankSum=0.233;ClippingRankSum=0.000;DP=84;ExcessHet=3.0103;FS=1.780;MLEAC=1;MLEAF=0.500;MQ=60.00;MQRankSum=0.000;QD=13.14;ReadPosRankSum=0.981;SOR=0.513	GT:AD:DP:GQ:PL	0/1:45,38:83:99:1119,0,1434
Chr1	1533117	.	A	G	867.77	PASS	AC=1;AF=0.500;AN=2;BaseQRankSum=0.946;ClippingRankSum=0.000;DP=84;ExcessHet=3.0103;FS=0.868;MLEAC=1;MLEAF=0.500;MQ=60.00;MQRankSum=0.000;QD=10.33;ReadPosRankSum=0.810;SOR=0.832	GT:AD:DP:GQ:PL	0/1:56,28:84:99:896,0,1920
Chr1	1535001	.	G	GA	466.73	PASS	AC=1;AF=0.500;AN=2;BaseQRankSum=-0.124;ClippingRankSum=0.000;DP=75;ExcessHet=3.0103;FS=0.944;MLEAC=1;MLEAF=0.500;MQ=60.00;MQRankSum=0.000;QD=6.67;ReadPosRankSum=-0.058;SOR=0.555	GT:AD:DP:GQ:PL	0/1:45,25:70:99:504,0,1041
Chr1	1535545	.	TA	T	1215.73	PASS	AC=1;AF=0.500;AN=2;BaseQRankSum=0.343;ClippingRankSum=0.000;DP=78;ExcessHet=3.0103;FS=2.087;MLEAC=1;MLEAF=0.500;MQ=60.28;MQRankSum=1.017;QD=16.65;ReadPosRankSum=-2.392;SOR=0.796	GT:AD:DP:GQ:PL	0/1:24,49:73:99:1253,0,452
Chr1	1538180	.	G	A	697.77	PASS	AC=1;AF=0.500;AN=2;BaseQRankSum=-0.234;ClippingRankSum=0.000;DP=81;ExcessHet=3.0103;FS=0.000;MLEAC=1;MLEAF=0.500;MQ=60.00;MQRankSum=0.000;QD=8.61;ReadPosRankSum=-0.884;SOR=0.735	GT:AD:DP:GQ:PL	0/1:55,26:81:99:726,0,1810
Chr1	1540921	.	T	C	829.77	PASS	AC=1;AF=0.500;AN=2;BaseQRankSum=2.576;ClippingRankSum=0.000;DP=77;ExcessHet=3.0103;FS=0.895;MLEAC=1;MLEAF=0.500;MQ=60.00;MQRankSum=0.000;QD=10.78;ReadPosRankSum=0.152;SOR=0.696	GT:AD:DP:GQ:PL	0/1:50,27:77:99:858,0,1745
Chr1	1542379	.	AAAAAGGGTTAATCAAGAAGAAGCGATCAGATTCCTTGTT	A	839.73	PASS	AC=1;AF=0.500;AN=2;BaseQRankSum=-0.005;ClippingRankSum=0.000;DP=85;ExcessHet=3.0103;FS=15.278;MLEAC=1;MLEAF=0.500;MQ=60.00;MQRankSum=0.000;QD=10.12;ReadPosRankSum=-0.550;SOR=1.171	GT:AD:DP:GQ:PL	0/1:58,25:83:99:877,0,2515
Chr1	1543372	.	C	A	564.77	PASS	AC=1;AF=0.500;AN=2;BaseQRankSum=0.998;ClippingRankSum=0.000;DP=69;ExcessHet=3.0103;FS=1.046;MLEAC=1;MLEAF=0.500;MQ=60.00;MQRankSum=0.000;QD=8.19;ReadPosRankSum=0.962;SOR=0.496	GT:AD:DP:GQ:PL	0/1:48,21:69:99:593,0,1553
Chr1	1544499	.	TA	T	669.73	PASS	AC=1;AF=0.500;AN=2;BaseQRankSum=-1.022;ClippingRankSum=0.000;DP=91;ExcessHet=3.0103;FS=2.950;MLEAC=1;MLEAF=0.500;MQ=60.00;MQRankSum=0.000;QD=7.79;ReadPosRankSum=1.433;SOR=0.553	GT:AD:DP:GQ:PL	0/1:55,31:86:99:707,0,1436
Chr1	1545145	.	CA	C	472.73	PASS	AC=1;AF=0.500;AN=2;BaseQRankSum=-0.695;ClippingRankSum=0.000;DP=87;ExcessHet=3.0103;FS=15.279;MLEAC=1;MLEAF=0.500;MQ=60.00;MQRankSum=0.000;QD=5.84;ReadPosRankSum=0.393;SOR=1.498	GT:AD:DP:GQ:PL	0/1:56,25:81:99:510,0,1298
Chr1	1545592	.	G	T	791.77	PASS	AC=1;AF=0.500;AN=2;BaseQRankSum=0.526;ClippingRankSum=0.000;DP=91;ExcessHet=3.0103;FS=7.474;MLEAC=1;MLEAF=0.500;MQ=60.00;MQRankSum=0.000;QD=8.70;ReadPosRankSum=0.537;SOR=0.795	GT:AD:DP:GQ:PL	0/1:63,28:91:99:820,0,2034
Chr1	1546076	.	CA	C	732.73	PASS	AC=1;AF=0.500;AN=2;BaseQRankSum=-1.356;ClippingRankSum=0.000;DP=72;ExcessHet=3.0103;FS=0.000;MLEAC=1;MLEAF=0.500;MQ=60.15;MQRankSum=1.184;QD=10.47;ReadPosRankSum=0.012;SOR=0.602	GT:AD:DP:GQ:PL	0/1:40,30:70:99:770,0,1093
Chr1	1547961	.	CT	C	568.73	PASS	AC=1;AF=0.500;AN=2;BaseQRankSum=1.627;ClippingRankSum=0.000;DP=88;ExcessHet=3.0103;FS=0.000;MLEAC=1;MLEAF=0.500;MQ=60.00;MQRankSum=0.000;QD=6.77;ReadPosRankSum=0.240;SOR=0.756	GT:AD:DP:GQ:PL	0/1:56,28:84:99:606,0,1457
Chr1	1547977	.	G	GA	3516.73	PASS	AC=2;AF=1.00;AN=2;DP=93;ExcessHet=3.0103;FS=0.000;MLEAC=2;MLEAF=1.00;MQ=60.00;QD=29.30;SOR=1.006	GT:AD:DP:GQ:PL	1/1:0,93:93:99:3554,280,0
Chr1	1548346	.	G	T	929.77	PASS	AC=1;AF=0.500;AN=2;BaseQRankSum=-0.560;ClippingRankSum=0.000;DP=85;ExcessHet=3.0103;FS=2.926;MLEAC=1;MLEAF=0.500;MQ=60.00;MQRankSum=0.000;QD=10.94;ReadPosRankSum=0.218;SOR=0.673	GT:AD:DP:GQ:PL	0/1:53,32:85:99:958,0,1868
Chr1	1549141	.	CA	C	510.73	PASS	AC=1;AF=0.500;AN=2;BaseQRankSum=0.518;ClippingRankSum=0.000;DP=95;ExcessHet=3.0103;FS=4.490;MLEAC=1;MLEAF=0.500;MQ=60.00;MQRankSum=0.000;QD=5.49;ReadPosRankSum=-1.663;SOR=0.893	GT:AD:DP:GQ:PL	0/1:67,26:93:99:548,0,1845
Chr1	1549574	.	C	A	1466.77	PASS	AC=1;AF=0.500;AN=2;BaseQRankSum=-1.524;ClippingRankSum=0.000;DP=99;ExcessHet=3.0103;FS=9.927;MLEAC=1;MLEAF=0.500;MQ=60.00;MQRankSum=0.000;QD=14.82;ReadPosRankSum=1.231;SOR=1.659	GT:AD:DP:GQ:PL	0/1:52,47:99:99:1495,0,1821
Chr1	1549991	.	G	A	576.77	PASS	AC=1;AF=0.500;AN=2;BaseQRankSum=0.498;ClippingRankSum=0.000;DP=95;ExcessHet=3.0103;FS=3.256;MLEAC=1;MLEAF=0.500;MQ=60.00;MQRankSum=0.000;QD=6.07;ReadPosRankSum=-1.153;SOR=1.067	GT:AD:DP:GQ:PL	0/1:73,22:95:99:605,0,2625
Chr1	1550316	.	C	A	778.77	PASS	AC=1;AF=0.500;AN=2;BaseQRankSum=-0.786;ClippingRankSum=0.000;DP=89;ExcessHet=3.0103;FS=0.000;MLEAC=1;MLEAF=0.500;MQ=60.00;MQRankSum=0.000;QD=8.85;ReadPosRankSum=-1.839;SOR=0.657	GT:AD:DP:GQ:PL	0/1:59,29:88:99:807,0,2027
Chr1	1550846	.	G	A	897.77	PASS	AC=1;AF=0.500;AN=2;BaseQRankSum=1.026;ClippingRankSum=0.000;DP=71;ExcessHet=3.0103;FS=2.011;MLEAC=1;MLEAF=0.500;MQ=60.00;MQRankSum=0.000;QD=12.64;ReadPosRankSum=2.341;SOR=0.953	GT:AD:DP:GQ:PL	0/1:43,28:71:99:926,0,1506
Chr1	1552812	.	AT	A	304.73	PASS	AC=1;AF=0.500;AN=2;BaseQRankSum=0.787;ClippingRankSum=0.000;DP=85;ExcessHet=3.0103;FS=11.747;MLEAC=1;MLEAF=0.500;MQ=60.00;MQRankSum=0.000;QD=3.72;ReadPosRankSum=-1.120;SOR=1.829	GT:AD:DP:GQ:PL	0/1:64,18:82:99:342,0,1832
Chr1	1553089	.	G	A	868.77	PASS	AC=1;AF=0.500;AN=2;BaseQRankSum=0.933;ClippingRankSum=0.000;DP=73;ExcessHet=3.0103;FS=6.359;MLEAC=1;MLEAF=0.500;MQ=60.00;MQRankSum=0.000;QD=11.90;ReadPosRankSum=-0.430;SOR=0.411	GT:AD:DP:GQ:PL	0/1:46,27:73:99:897,0,1606
Chr1	1554236	.	GT	G	1145.73	PASS	AC=1;AF=0.500;AN=2;BaseQRankSum=1.566;ClippingRankSum=0.000;DP=79;ExcessHet=3.0103;FS=0.908;MLEAC=1;MLEAF=0.500;MQ=60.14;MQRankSum=-1.334;QD=14.88;ReadPosRankSum=0.812;SOR=0.507	GT:AD:DP:GQ:PL	0/1:27,50:77:99:1183,0,538
Chr1	1560735	.	TA	T	241.73	PASS	AC=1;AF=0.500;AN=2;BaseQRankSum=-0.568;ClippingRankSum=0.000;DP=85;ExcessHet=3.0103;FS=3.706;MLEAC=1;MLEAF=0.500;MQ=60.13;MQRankSum=2.000;QD=2.91;ReadPosRankSum=-0.727;SOR=1.201	GT:AD:DP:GQ:PL	0/1:66,17:83:99:279,0,1810
Chr1	1563140	.	C	T	861.77	PASS	AC=1;AF=0.500;AN=2;BaseQRankSum=1.879;ClippingRankSum=0.000;DP=81;ExcessHet=3.0103;FS=3.170;MLEAC=1;MLEAF=0.500;MQ=60.00;MQRankSum=0.000;QD=10.64;ReadPosRankSum=0.608;SOR=1.102	GT:AD:DP:GQ:PL	0/1:54,27:81:99:890,0,1887
Chr1	1563455	.	C	T	693.77	PASS	AC=1;AF=0.500;AN=2;BaseQRankSum=-0.243;ClippingRankSum=0.000;DP=98;ExcessHet=3.0103;FS=0.844;MLEAC=1;MLEAF=0.500;MQ=60.00;MQRankSum=0.000;QD=7.15;ReadPosRankSum=-1.151;SOR=0.812	GT:AD:DP:GQ:PL	0/1:69,28:97:99:722,0,2347
Chr1	1566580	.	C	T	705.77	PASS	AC=1;AF=0.500;AN=2;BaseQRankSum=0.393;ClippingRankSum=0.000;DP=78;ExcessHet=3.0103;FS=0.919;MLEAC=1;MLEAF=0.500;MQ=60.00;MQRankSum=0.000;QD=9.05;ReadPosRankSum=-0.675;SOR=0.675	GT:AD:DP:GQ:PL	0/1:53,25:78:99:734,0,1789
Chr1	1567391	.	CA	C	656.73	PASS	AC=1;AF=0.500;AN=2;BaseQRankSum=-2.586;ClippingRankSum=0.000;DP=82;ExcessHet=3.0103;FS=3.139;MLEAC=1;MLEAF=0.500;MQ=60.13;MQRankSum=1.291;QD=8.42;ReadPosRankSum=-0.078;SOR=0.867	GT:AD:DP:GQ:PL	0/1:48,30:78:99:694,0,1255
Chr1	1567818	.	TA	T	580.73	PASS	AC=1;AF=0.500;AN=2;BaseQRankSum=-1.459;ClippingRankSum=0.000;DP=88;ExcessHet=3.0103;FS=4.879;MLEAC=1;MLEAF=0.500;MQ=60.12;MQRankSum=1.246;QD=7.45;ReadPosRankSum=-0.822;SOR=1.296	GT:AD:DP:GQ:PL	0/1:47,31:78:99:618,0,1047
Chr1	1568052	.	C	T	576.77	PASS	AC=1;AF=0.500;AN=2;BaseQRankSum=1.188;ClippingRankSum=0.000;DP=86;ExcessHet=3.0103;FS=1.858;MLEAC=1;MLEAF=0.500;MQ=60.00;MQRankSum=0.000;QD=6.71;ReadPosRankSum=-1.563;SOR=0.714	GT:AD:DP:GQ:PL	0/1:56,30:86:99:605,0,1910
Chr1	1568245	.	G	A	1024.77	PASS	AC=1;AF=0.500;AN=2;BaseQRankSum=1.108;ClippingRankSum=0.000;DP=103;ExcessHet=3.0103;FS=2.737;MLEAC=1;MLEAF=0.500;MQ=60.00;MQRankSum=0.000;QD=10.05;ReadPosRankSum=-0.165;SOR=0.672	GT:AD:DP:GQ:PL	0/1:68,34:102:99:1053,0,2293
Chr1	1572687	.	A	AT	393.73	PASS	AC=1;AF=0.500;AN=2;BaseQRankSum=1.249;ClippingRankSum=0.000;DP=77;ExcessHet=3.0103;FS=5.021;MLEAC=1;MLEAF=0.500;MQ=60.14;MQRankSum=1.444;QD=5.47;ReadPosRankSum=1.113;SOR=1.396	GT:AD:DP:GQ:PL	0/1:48,24:72:99:431,0,1167
Chr1	1574272	.	A	T	735.77	PASS	AC=1;AF=0.500;AN=2;BaseQRankSum=-0.191;ClippingRankSum=0.000;DP=84;ExcessHet=3.0103;FS=0.874;MLEAC=1;MLEAF=0.500;MQ=60.00;MQRankSum=0.000;QD=8.76;ReadPosRankSum=-0.835;SOR=0.809	GT:AD:DP:GQ:PL	0/1:57,27:84:99:764,0,2015
Chr1	1576217	.	G	C	716.77	PASS	AC=1;AF=0.500;AN=2;BaseQRankSum=-0.771;ClippingRankSum=0.000;DP=106;ExcessHet=3.0103;FS=7.185;MLEAC=1;MLEAF=0.500;MQ=60.00;MQRankSum=0.000;QD=6.76;ReadPosRankSum=-0.520;SOR=0.911	GT:AD:DP:GQ:PL	0/1:77,29:106:99:745,0,2674
Chr1	1576464	.	CTT	C,CT	1639.73	PASS	AC=1,1;AF=0.500,0.500;AN=2;BaseQRankSum=1.137;ClippingRankSum=0.000;DP=86;ExcessHet=3.0103;FS=2.649;MLEAC=1,1;MLEAF=0.500,0.500;MQ=60.25;MQRankSum=0.627;QD=20.76;ReadPosRankSum=-2.454;SOR=1.146	GT:AD:DP:GQ:PL	1/2:12,36,31:79:99:1677,446,799,679,0,795
Chr1	1580144	.	G	A	564.77	PASS	AC=1;AF=0.500;AN=2;BaseQRankSum=1.127;ClippingRankSum=0.000;DP=90;ExcessHet=3.0103;FS=0.902;MLEAC=1;MLEAF=0.500;MQ=60.00;MQRankSum=0.000;QD=6.28;ReadPosRankSum=0.228;SOR=0.813	GT:AD:DP:GQ:PL	0/1:66,24:90:99:593,0,2225
Chr1	1583935	.	GT	G	508.73	PASS	AC=1;AF=0.500;AN=2;BaseQRankSum=0.302;ClippingRankSum=0.000;DP=90;ExcessHet=3.0103;FS=1.913;MLEAC=1;MLEAF=0.500;MQ=60.00;MQRankSum=0.000;QD=5.78;ReadPosRankSum=-1.365;SOR=0.581	GT:AD:DP:GQ:PL	0/1:61,27:88:99:546,0,1504
Chr1	1584764	.	C	T	857.77	PASS	AC=1;AF=0.500;AN=2;BaseQRankSum=1.355;ClippingRankSum=0.000;DP=87;ExcessHet=3.0103;FS=1.839;MLEAC=1;MLEAF=0.500;MQ=60.00;MQRankSum=0.000;QD=9.86;ReadPosRankSum=-1.406;SOR=0.941	GT:AD:DP:GQ:PL	0/1:56,31:87:99:886,0,1793
Chr1	1586332	.	A	G	986.77	PASS	AC=1;AF=0.500;AN=2;BaseQRankSum=-0.176;ClippingRankSum=0.000;DP=84;ExcessHet=3.0103;FS=1.834;MLEAC=1;MLEAF=0.500;MQ=60.00;MQRankSum=0.000;QD=11.75;ReadPosRankSum=0.746;SOR=0.957	GT:AD:DP:GQ:PL	0/1:52,32:84:99:1015,0,1830
Chr1	1588359	.	AT	A	471.73	PASS	AC=1;AF=0.500;AN=2;BaseQRankSum=-0.366;ClippingRankSum=0.000;DP=84;ExcessHet=3.0103;FS=10.607;MLEAC=1;MLEAF=0.500;MQ=60.00;MQRankSum=0.000;QD=5.97;ReadPosRankSum=0.033;SOR=1.544	GT:AD:DP:GQ:PL	0/1:51,28:79:99:509,0,1226
Chr1	1588441	.	TA	T	624.73	PASS	AC=1;AF=0.500;AN=2;BaseQRankSum=-0.005;ClippingRankSum=0.000;DP=85;ExcessHet=3.0103;FS=7.917;MLEAC=1;MLEAF=0.500;MQ=60.00;MQRankSum=0.000;QD=7.81;ReadPosRankSum=-1.153;SOR=1.412	GT:AD:DP:GQ:PL	0/1:51,29:80:99:662,0,1341
Chr1	1588472	.	GTA	G	728.73	PASS	AC=1;AF=0.500;AN=2;BaseQRankSum=-1.858;ClippingRankSum=0.000;DP=89;ExcessHet=3.0103;FS=0.909;MLEAC=1;MLEAF=0.500;MQ=60.00;MQRankSum=0.000;QD=9.11;ReadPosRankSum=-1.146;SOR=0.555	GT:AD:DP:GQ:PL	0/1:53,27:80:99:766,0,1698
Chr1	1589240	.	GA	G	944.73	PASS	AC=1;AF=0.500;AN=2;BaseQRankSum=0.520;ClippingRankSum=0.000;DP=89;ExcessHet=3.0103;FS=9.187;MLEAC=1;MLEAF=0.500;MQ=60.12;MQRankSum=1.024;QD=11.38;ReadPosRankSum=0.656;SOR=1.245	GT:AD:DP:GQ:PL	0/1:42,41:83:99:982,0,955
Chr1	1589394	.	GA	G	579.73	PASS	AC=1;AF=0.500;AN=2;BaseQRankSum=-2.043;ClippingRankSum=0.000;DP=92;ExcessHet=3.0103;FS=0.844;MLEAC=1;MLEAF=0.500;MQ=60.00;MQRankSum=0.000;QD=6.51;ReadPosRankSum=-0.966;SOR=0.701	GT:AD:DP:GQ:PL	0/1:60,29:89:99:617,0,1560
Chr1	1589710	.	TA	T	1200.73	PASS	AC=1;AF=0.500;AN=2;BaseQRankSum=1.105;ClippingRankSum=0.000;DP=89;ExcessHet=3.0103;FS=7.749;MLEAC=1;MLEAF=0.500;MQ=60.12;MQRankSum=0.773;QD=14.29;ReadPosRankSum=-0.348;SOR=1.147	GT:AD:DP:GQ:PL	0/1:32,52:84:99:1238,0,607
Chr1	1596026	.	T	C	1091.77	PASS	AC=1;AF=0.500;AN=2;BaseQRankSum=1.702;ClippingRankSum=0.000;DP=80;ExcessHet=3.0103;FS=5.839;MLEAC=1;MLEAF=0.500;MQ=60.00;MQRankSum=0.000;QD=13.65;ReadPosRankSum=1.134;SOR=1.109	GT:AD:DP:GQ:PL	0/1:47,33:80:99:1120,0,1466
Chr1	1596352	.	AT	A	473.73	PASS	AC=1;AF=0.500;AN=2;BaseQRankSum=-0.418;ClippingRankSum=0.000;DP=83;ExcessHet=3.0103;FS=0.000;MLEAC=1;MLEAF=0.500;MQ=60.00;MQRankSum=0.000;QD=6.00;ReadPosRankSum=0.497;SOR=0.728	GT:AD:DP:GQ:PL	0/1:53,26:79:99:511,0,1283
Chr1	1596400	.	TTGAC	T	837.73	PASS	AC=1;AF=0.500;AN=2;BaseQRankSum=-0.011;ClippingRankSum=0.000;DP=85;ExcessHet=3.0103;FS=1.981;MLEAC=1;MLEAF=0.500;MQ=60.00;MQRankSum=0.000;QD=10.09;ReadPosRankSum=-1.428;SOR=0.891	GT:AD:DP:GQ:PL	0/1:58,25:83:99:875,0,2606
Chr1	1598309	.	GA	G	374.73	PASS	AC=1;AF=0.500;AN=2;BaseQRankSum=-0.930;ClippingRankSum=0.000;DP=77;ExcessHet=3.0103;FS=0.000;MLEAC=1;MLEAF=0.500;MQ=60.00;MQRankSum=0.000;QD=5.00;ReadPosRankSum=-0.740;SOR=0.593	GT:AD:DP:GQ:PL	0/1:55,20:75:99:412,0,1498
Chr1	1598514	.	G	T	465.77	PASS	AC=1;AF=0.500;AN=2;BaseQRankSum=-0.884;ClippingRankSum=0.000;DP=75;ExcessHet=3.0103;FS=19.881;MLEAC=1;MLEAF=0.500;MQ=60.00;MQRankSum=0.000;QD=6.21;ReadPosRankSum=-0.203;SOR=1.837	GT:AD:DP:GQ:PL	0/1:53,22:75:99:494,0,1831
Chr1	1599357	.	C	T	974.77	PASS	AC=1;AF=0.500;AN=2;BaseQRankSum=-0.575;ClippingRankSum=0.000;DP=83;ExcessHet=3.0103;FS=0.878;MLEAC=1;MLEAF=0.500;MQ=60.00;MQRankSum=0.000;QD=12.18;ReadPosRankSum=-1.231;SOR=0.862	GT:AD:DP:GQ:PL	0/1:48,32:80:99:1003,0,1679
Chr1	1601344	.	CT	C	209.73	PASS	AC=1;AF=0.500;AN=2;BaseQRankSum=0.683;ClippingRankSum=0.000;DP=83;ExcessHet=3.0103;FS=0.000;MLEAC=1;MLEAF=0.500;MQ=60.00;MQRankSum=0.000;QD=2.69;ReadPosRankSum=-0.491;SOR=0.665	GT:AD:DP:GQ:PL	0/1:62,16:78:99:247,0,1536
Chr1	1601890	.	G	A	660.77	PASS	AC=1;AF=0.500;AN=2;BaseQRankSum=-1.402;ClippingRankSum=0.000;DP=65;ExcessHet=3.0103;FS=5.084;MLEAC=1;MLEAF=0.500;MQ=60.00;MQRankSum=0.000;QD=10.17;ReadPosRankSum=-1.142;SOR=1.029	GT:AD:DP:GQ:PL	0/1:40,25:65:99:689,0,1389
Chr1	1607473	.	CA	C	871.73	PASS	AC=1;AF=0.500;AN=2;BaseQRankSum=-0.447;ClippingRankSum=0.000;DP=86;ExcessHet=3.0103;FS=0.000;MLEAC=1;MLEAF=0.500;MQ=60.00;MQRankSum=0.000;QD=11.03;ReadPosRankSum=-0.690;SOR=0.636	GT:AD:DP:GQ:PL	0/1:37,42:79:99:909,0,787
Chr1	1608287	.	T	C	663.77	PASS	AC=1;AF=0.500;AN=2;BaseQRankSum=-1.217;ClippingRankSum=0.000;DP=80;ExcessHet=3.0103;FS=0.915;MLEAC=1;MLEAF=0.500;MQ=60.00;MQRankSum=0.000;QD=8.30;ReadPosRankSum=0.183;SOR=0.535	GT:AD:DP:GQ:PL	0/1:55,25:80:99:692,0,1986
Chr1	1609968	.	GTCACTAGGCCTTCTAGAATAA	G	919.73	PASS	AC=1;AF=0.500;AN=2;BaseQRankSum=0.527;ClippingRankSum=0.000;DP=79;ExcessHet=3.0103;FS=0.889;MLEAC=1;MLEAF=0.500;MQ=62.02;MQRankSum=5.082;QD=12.43;ReadPosRankSum=-1.044;SOR=0.817	GT:AD:DP:GQ:PL	0/1:43,31:74:99:957,0,2496
Chr1	1611529	.	C	CT	667.73	PASS	AC=1;AF=0.500;AN=2;BaseQRankSum=1.248;ClippingRankSum=0.000;DP=87;ExcessHet=3.0103;FS=1.833;MLEAC=1;MLEAF=0.500;MQ=60.00;MQRankSum=0.000;QD=7.76;ReadPosRankSum=1.048;SOR=0.606	GT:AD:DP:GQ:PL	0/1:55,31:86:99:705,0,1455
Chr1	1612405	.	ATT	A,AT	1890.73	PASS	AC=1,1;AF=0.500,0.500;AN=2;BaseQRankSum=0.879;ClippingRankSum=0.000;DP=80;ExcessHet=3.0103;FS=1.977;MLEAC=1,1;MLEAF=0.500,0.500;MQ=60.00;MQRankSum=0.000;QD=24.88;ReadPosRankSum=0.645;SOR=0.358	GT:AD:DP:GQ:PL	1/2:4,25,47:76:99:1928,1047,1135,595,0,490
Chr1	1612600	.	AT	A	575.73	PASS	AC=1;AF=0.500;AN=2;BaseQRankSum=-1.604;ClippingRankSum=0.000;DP=82;ExcessHet=3.0103;FS=0.000;MLEAC=1;MLEAF=0.500;MQ=60.00;MQRankSum=0.000;QD=7.38;ReadPosRankSum=-2.414;SOR=0.582	GT:AD:DP:GQ:PL	0/1:50,28:78:99:613,0,900
Chr1	1612751	.	G	A	1084.77	PASS	AC=1;AF=0.500;AN=2;BaseQRankSum=1.060;ClippingRankSum=0.000;DP=89;ExcessHet=3.0103;FS=0.817;MLEAC=1;MLEAF=0.500;MQ=60.00;MQRankSum=0.000;QD=12.19;ReadPosRankSum=-0.738;SOR=0.869	GT:AD:DP:GQ:PL	0/1:54,35:89:99:1113,0,1766
Chr1	1612895	.	C	T	1001.77	PASS	AC=1;AF=0.500;AN=2;BaseQRankSum=-0.021;ClippingRankSum=0.000;DP=94;ExcessHet=3.0103;FS=0.000;MLEAC=1;MLEAF=0.500;MQ=60.00;MQRankSum=0.000;QD=10.77;ReadPosRankSum=-0.319;SOR=0.641	GT:AD:DP:GQ:PL	0/1:59,34:93:99:1030,0,1937
Chr1	1614767	.	CT	C	433.73	PASS	AC=1;AF=0.500;AN=2;BaseQRankSum=-0.027;ClippingRankSum=0.000;DP=85;ExcessHet=3.0103;FS=2.101;MLEAC=1;MLEAF=0.500;MQ=60.00;MQRankSum=0.000;QD=5.23;ReadPosRankSum=-0.405;SOR=0.401	GT:AD:DP:GQ:PL	0/1:61,22:83:99:471,0,1734
Chr1	1618266	.	C	G	660.77	PASS	AC=1;AF=0.500;AN=2;BaseQRankSum=0.530;ClippingRankSum=0.000;DP=82;ExcessHet=3.0103;FS=3.225;MLEAC=1;MLEAF=0.500;MQ=60.00;MQRankSum=0.000;QD=8.06;ReadPosRankSum=0.590;SOR=1.085	GT:AD:DP:GQ:PL	0/1:58,24:82:99:689,0,2024
Chr1	1618743	.	G	A	931.77	PASS	AC=1;AF=0.500;AN=2;BaseQRankSum=-0.778;ClippingRankSum=0.000;DP=91;ExcessHet=3.0103;FS=0.000;MLEAC=1;MLEAF=0.500;MQ=59.96;MQRankSum=0.000;QD=10.35;ReadPosRankSum=-0.749;SOR=0.650	GT:AD:DP:GQ:PL	0/1:57,33:90:99:960,0,1954
Chr1	1620121	.	A	C	641.77	PASS	AC=1;AF=0.500;AN=2;BaseQRankSum=-1.014;ClippingRankSum=0.000;DP=77;ExcessHet=3.0103;FS=10.373;MLEAC=1;MLEAF=0.500;MQ=60.00;MQRankSum=0.000;QD=8.33;ReadPosRankSum=-0.150;SOR=1.342	GT:AD:DP:GQ:PL	0/1:51,26:77:99:670,0,1696
Chr1	1621052	.	GA	G	314.73	PASS	AC=1;AF=0.500;AN=2;BaseQRankSum=-0.047;ClippingRankSum=0.000;DP=76;ExcessHet=3.0103;FS=1.030;MLEAC=1;MLEAF=0.500;MQ=60.00;MQRankSum=0.000;QD=4.25;ReadPosRankSum=0.252;SOR=0.914	GT:AD:DP:GQ:PL	0/1:56,18:74:99:352,0,1523
Chr1	1626213	.	C	T	674.77	PASS	AC=1;AF=0.500;AN=2;BaseQRankSum=-0.017;ClippingRankSum=0.000;DP=79;ExcessHet=3.0103;FS=2.048;MLEAC=1;MLEAF=0.500;MQ=60.00;MQRankSum=0.000;QD=8.54;ReadPosRankSum=-0.354;SOR=0.446	GT:AD:DP:GQ:PL	0/1:54,25:79:99:703,0,1912
Chr1	1626473	.	G	A	492.77	PASS	AC=1;AF=0.500;AN=2;BaseQRankSum=0.380;ClippingRankSum=0.000;DP=81;ExcessHet=3.0103;FS=0.000;MLEAC=1;MLEAF=0.500;MQ=60.00;MQRankSum=0.000;QD=6.08;ReadPosRankSum=1.718;SOR=0.784	GT:AD:DP:GQ:PL	0/1:61,20:81:99:521,0,2175
Chr1	1627503	.	C	A	528.77	PASS	AC=1;AF=0.500;AN=2;BaseQRankSum=-0.129;ClippingRankSum=0.000;DP=77;ExcessHet=3.0103;FS=9.341;MLEAC=1;MLEAF=0.500;MQ=60.00;MQRankSum=0.000;QD=6.96;ReadPosRankSum=-0.193;SOR=1.677	GT:AD:DP:GQ:PL	0/1:56,20:76:99:557,0,1901
Chr1	1628752	.	C	T	913.77	PASS	AC=1;AF=0.500;AN=2;BaseQRankSum=-1.499;ClippingRankSum=0.000;DP=79;ExcessHet=3.0103;FS=1.877;MLEAC=1;MLEAF=0.500;MQ=60.00;MQRankSum=0.000;QD=11.57;ReadPosRankSum=-1.616;SOR=0.944	GT:AD:DP:GQ:PL	0/1:48,31:79:99:942,0,1614
Chr1	1630478	.	A	G	962.77	PASS	AC=1;AF=0.500;AN=2;BaseQRankSum=1.242;ClippingRankSum=0.000;DP=80;ExcessHet=3.0103;FS=1.911;MLEAC=1;MLEAF=0.500;MQ=60.00;MQRankSum=0.000;QD=12.03;ReadPosRankSum=1.607;SOR=0.470	GT:AD:DP:GQ:PL	0/1:49,31:80:99:991,0,1644
Chr1	1631559	.	G	A	597.77	PASS	AC=1;AF=0.500;AN=2;BaseQRankSum=0.318;ClippingRankSum=0.000;DP=88;ExcessHet=3.0103;FS=2.020;MLEAC=1;MLEAF=0.500;MQ=60.00;MQRankSum=0.000;QD=6.87;ReadPosRankSum=0.431;SOR=0.970	GT:AD:DP:GQ:PL	0/1:65,22:87:99:626,0,2187
Chr1	1631865	.	A	G	722.77	PASS	AC=1;AF=0.500;AN=2;BaseQRankSum=-0.162;ClippingRankSum=0.000;DP=83;ExcessHet=3.0103;FS=0.874;MLEAC=1;MLEAF=0.500;MQ=60.00;MQRankSum=0.000;QD=8.71;ReadPosRankSum=2.096;SOR=0.808	GT:AD:DP:GQ:PL	0/1:57,26:83:99:751,0,1908
Chr1	1634967	.	A	G	551.77	PASS	AC=1;AF=0.500;AN=2;BaseQRankSum=0.365;ClippingRankSum=0.000;DP=72;ExcessHet=3.0103;FS=2.190;MLEAC=1;MLEAF=0.500;MQ=60.00;MQRankSum=0.000;QD=7.66;ReadPosRankSum=-0.552;SOR=0.439	GT:AD:DP:GQ:PL	0/1:52,20:72:99:580,0,1767
Chr1	1635819	.	A	G	1091.77	PASS	AC=1;AF=0.500;AN=2;BaseQRankSum=0.695;ClippingRankSum=0.000;DP=79;ExcessHet=3.0103;FS=1.890;MLEAC=1;MLEAF=0.500;MQ=60.00;MQRankSum=0.000;QD=13.82;ReadPosRankSum=-0.860;SOR=0.454	GT:AD:DP:GQ:PL	0/1:45,34:79:99:1120,0,1603
Chr1	1640156	.	C	T	1147.77	PASS	AC=1;AF=0.500;AN=2;BaseQRankSum=1.448;ClippingRankSum=0.000;DP=86;ExcessHet=3.0103;FS=7.138;MLEAC=1;MLEAF=0.500;MQ=60.00;MQRankSum=0.000;QD=13.35;ReadPosRankSum=-0.011;SOR=0.486	GT:AD:DP:GQ:PL	0/1:50,36:86:99:1176,0,1531
Chr1	1642856	.	AT	A	517.73	PASS	AC=1;AF=0.500;AN=2;BaseQRankSum=0.654;ClippingRankSum=0.000;DP=61;ExcessHet=3.0103;FS=7.664;MLEAC=1;MLEAF=0.500;MQ=60.00;MQRankSum=0.000;QD=8.93;ReadPosRankSum=-0.980;SOR=1.754	GT:AD:DP:GQ:PL	0/1:35,23:58:99:555,0,932
Chr1	1644496	.	C	T	801.77	PASS	AC=1;AF=0.500;AN=2;BaseQRankSum=0.817;ClippingRankSum=0.000;DP=78;ExcessHet=3.0103;FS=6.664;MLEAC=1;MLEAF=0.500;MQ=60.00;MQRankSum=0.000;QD=10.28;ReadPosRankSum=1.122;SOR=0.248	GT:AD:DP:GQ:PL	0/1:50,28:78:99:830,0,1647
Chr1	1646151	.	C	G	587.77	PASS	AC=1;AF=0.500;AN=2;BaseQRankSum=-0.278;ClippingRankSum=0.000;DP=64;ExcessHet=3.0103;FS=0.000;MLEAC=1;MLEAF=0.500;MQ=60.00;MQRankSum=0.000;QD=9.18;ReadPosRankSum=1.200;SOR=0.730	GT:AD:DP:GQ:PL	0/1:44,20:64:99:616,0,1535
Chr1	1649271	.	TA	T	569.73	PASS	AC=1;AF=0.500;AN=2;BaseQRankSum=0.025;ClippingRankSum=0.000;DP=85;ExcessHet=3.0103;FS=0.000;MLEAC=1;MLEAF=0.500;MQ=60.13;MQRankSum=1.478;QD=6.78;ReadPosRankSum=1.269;SOR=0.732	GT:AD:DP:GQ:PL	0/1:57,27:84:99:607,0,1542
Chr1	1650465	.	T	G	702.77	PASS	AC=1;AF=0.500;AN=2;BaseQRankSum=0.336;ClippingRankSum=0.000;DP=78;ExcessHet=3.0103;FS=0.925;MLEAC=1;MLEAF=0.500;MQ=60.00;MQRankSum=0.000;QD=9.25;ReadPosRankSum=-1.034;SOR=0.556	GT:AD:DP:GQ:PL	0/1:52,24:76:99:731,0,1762
Chr1	1653512	.	C	G	919.77	PASS	AC=1;AF=0.500;AN=2;BaseQRankSum=-0.308;ClippingRankSum=0.000;DP=84;ExcessHet=3.0103;FS=0.000;MLEAC=1;MLEAF=0.500;MQ=60.00;MQRankSum=0.000;QD=10.95;ReadPosRankSum=0.655;SOR=0.693	GT:AD:DP:GQ:PL	0/1:53,31:84:99:948,0,1836
Chr1	1657018	.	CA	C	558.73	PASS	AC=1;AF=0.500;AN=2;BaseQRankSum=-0.652;ClippingRankSum=0.000;DP=85;ExcessHet=3.0103;FS=0.908;MLEAC=1;MLEAF=0.500;MQ=60.13;MQRankSum=1.388;QD=7.26;ReadPosRankSum=-0.502;SOR=0.922	GT:AD:DP:GQ:PL	0/1:50,27:77:99:596,0,1296
Chr1	1658014	.	C	G	644.77	PASS	AC=1;AF=0.500;AN=2;BaseQRankSum=-1.023;ClippingRankSum=0.000;DP=73;ExcessHet=3.0103;FS=8.829;MLEAC=1;MLEAF=0.500;MQ=60.00;MQRankSum=0.000;QD=8.83;ReadPosRankSum=1.637;SOR=1.214	GT:AD:DP:GQ:PL	0/1:51,22:73:99:673,0,1743
Chr1	1662361	.	G	GT	658.74	PASS	AC=1;AF=0.500;AN=2;BaseQRankSum=0.745;ClippingRankSum=0.000;DP=94;ExcessHet=3.0103;FS=13.595;MLEAC=1;MLEAF=0.500;MQ=60.00;MQRankSum=0.000;QD=7.08;ReadPosRankSum=1.514;SOR=1.581	GT:AD:DP:GQ:PL	0/1:61,32:93:99:667,0,955
Chr1	1665830	.	G	A	755.77	PASS	AC=1;AF=0.500;AN=2;BaseQRankSum=-0.384;ClippingRankSum=0.000;DP=84;ExcessHet=3.0103;FS=1.960;MLEAC=1;MLEAF=0.500;MQ=60.00;MQRankSum=0.000;QD=9.11;ReadPosRankSum=0.965;SOR=0.940	GT:AD:DP:GQ:PL	0/1:56,27:83:99:784,0,1940
Chr1	1667009	.	GA	G	402.73	PASS	AC=1;AF=0.500;AN=2;BaseQRankSum=0.021;ClippingRankSum=0.000;DP=69;ExcessHet=3.0103;FS=7.112;MLEAC=1;MLEAF=0.500;MQ=60.00;MQRankSum=0.000;QD=6.01;ReadPosRankSum=0.447;SOR=0.751	GT:AD:DP:GQ:PL	0/1:46,21:67:99:440,0,1180
Chr1	1667099	.	CA	C	422.73	PASS	AC=1;AF=0.500;AN=2;BaseQRankSum=1.267;ClippingRankSum=0.000;DP=69;ExcessHet=3.0103;FS=9.414;MLEAC=1;MLEAF=0.500;MQ=60.00;MQRankSum=0.000;QD=6.22;ReadPosRankSum=-0.071;SOR=1.546	GT:AD:DP:GQ:PL	0/1:46,22:68:99:460,0,1081
Chr1	1677751	.	G	A	778.77	PASS	AC=1;AF=0.500;AN=2;BaseQRankSum=-0.802;ClippingRankSum=0.000;DP=81;ExcessHet=3.0103;FS=1.923;MLEAC=1;MLEAF=0.500;MQ=60.00;MQRankSum=0.000;QD=9.61;ReadPosRankSum=1.747;SOR=0.470	GT:AD:DP:GQ:PL	0/1:53,28:81:99:807,0,1775
Chr1	1678502	.	A	T	681.77	PASS	AC=1;AF=0.500;AN=2;BaseQRankSum=-1.527;ClippingRankSum=0.000;DP=77;ExcessHet=3.0103;FS=2.020;MLEAC=1;MLEAF=0.500;MQ=60.14;MQRankSum=-0.687;QD=8.85;ReadPosRankSum=0.225;SOR=1.066	GT:AD:DP:GQ:PL	0/1:51,26:77:99:710,0,1695
Chr1	1678838	.	C	T	781.77	PASS	AC=1;AF=0.500;AN=2;BaseQRankSum=-0.173;ClippingRankSum=0.000;DP=90;ExcessHet=3.0103;FS=1.855;MLEAC=1;MLEAF=0.500;MQ=60.00;MQRankSum=0.000;QD=8.78;ReadPosRankSum=1.270;SOR=0.495	GT:AD:DP:GQ:PL	0/1:61,28:89:99:810,0,2178
Chr1	1682039	.	TA	T	986.73	PASS	AC=1;AF=0.500;AN=2;BaseQRankSum=1.001;ClippingRankSum=0.000;DP=86;ExcessHet=3.0103;FS=0.832;MLEAC=1;MLEAF=0.500;MQ=60.00;MQRankSum=0.000;QD=11.89;ReadPosRankSum=-1.397;SOR=0.589	GT:AD:DP:GQ:PL	0/1:40,43:83:99:1024,0,854
Chr1	1683976	.	C	T	827.77	PASS	AC=1;AF=0.500;AN=2;BaseQRankSum=-0.595;ClippingRankSum=0.000;DP=75;ExcessHet=3.0103;FS=0.900;MLEAC=1;MLEAF=0.500;MQ=60.00;MQRankSum=0.000;QD=11.04;ReadPosRankSum=0.393;SOR=0.906	GT:AD:DP:GQ:PL	0/1:46,29:75:99:856,0,1522
Chr1	1685367	.	G	C	910.77	PASS	AC=1;AF=0.500;AN=2;BaseQRankSum=1.051;ClippingRankSum=0.000;DP=74;ExcessHet=3.0103;FS=3.290;MLEAC=1;MLEAF=0.500;MQ=60.00;MQRankSum=0.000;QD=12.31;ReadPosRankSum=-0.451;SOR=1.112	GT:AD:DP:GQ:PL	0/1:46,28:74:99:939,0,1559
Chr1	1685410	.	G	T	813.77	PASS	AC=1;AF=0.500;AN=2;BaseQRankSum=-0.902;ClippingRankSum=0.000;DP=77;ExcessHet=3.0103;FS=2.052;MLEAC=1;MLEAF=0.500;MQ=60.00;MQRankSum=0.000;QD=10.57;ReadPosRankSum=-0.256;SOR=0.446	GT:AD:DP:GQ:PL	0/1:50,27:77:99:842,0,1805
Chr1	1686089	.	C	CA	675.73	PASS	AC=1;AF=0.500;AN=2;BaseQRankSum=1.559;ClippingRankSum=0.000;DP=78;ExcessHet=3.0103;FS=4.538;MLEAC=1;MLEAF=0.500;MQ=60.00;MQRankSum=0.000;QD=8.78;ReadPosRankSum=-0.200;SOR=1.167	GT:AD:DP:GQ:PL	0/1:46,31:77:99:713,0,1174
Chr1	1687666	.	C	T	284.77	PASS	AC=1;AF=0.500;AN=2;BaseQRankSum=-0.560;ClippingRankSum=0.000;DP=79;ExcessHet=3.0103;FS=2.458;MLEAC=1;MLEAF=0.500;MQ=60.00;MQRankSum=0.000;QD=3.60;ReadPosRankSum=-1.134;SOR=0.912	GT:AD:DP:GQ:PL	0/1:65,14:79:99:313,0,2249
Chr1	1690142	.	TA	T	707.73	PASS	AC=1;AF=0.500;AN=2;BaseQRankSum=0.610;ClippingRankSum=0.000;DP=79;ExcessHet=3.0103;FS=5.057;MLEAC=1;MLEAF=0.500;MQ=60.00;MQRankSum=0.000;QD=9.19;ReadPosRankSum=-0.966;SOR=0.280	GT:AD:DP:GQ:PL	0/1:39,38:77:99:745,0,770
Chr1	1691538	.	TA	T	460.73	PASS	AC=1;AF=0.500;AN=2;BaseQRankSum=0.837;ClippingRankSum=0.000;DP=71;ExcessHet=3.0103;FS=2.137;MLEAC=1;MLEAF=0.500;MQ=60.00;MQRankSum=0.000;QD=6.68;ReadPosRankSum=0.550;SOR=0.903	GT:AD:DP:GQ:PL	0/1:46,23:69:99:498,0,1186
Chr1	1692438	.	C	G	682.77	PASS	AC=1;AF=0.500;AN=2;BaseQRankSum=0.006;ClippingRankSum=0.000;DP=70;ExcessHet=3.0103;FS=3.415;MLEAC=1;MLEAF=0.500;MQ=60.00;MQRankSum=0.000;QD=9.75;ReadPosRankSum=0.501;SOR=0.795	GT:AD:DP:GQ:PL	0/1:45,25:70:99:711,0,1482
Chr1	1693289	.	GA	G	2053.73	PASS	AC=2;AF=1.00;AN=2;BaseQRankSum=1.065;ClippingRankSum=0.000;DP=88;ExcessHet=3.0103;FS=0.000;MLEAC=2;MLEAF=1.00;MQ=60.25;MQRankSum=0.332;QD=25.05;ReadPosRankSum=0.013;SOR=0.738	GT:AD:DP:GQ:PL	1/1:3,79:82:99:2091,160,0
Chr1	1693697	.	TA	T	798.73	PASS	AC=1;AF=0.500;AN=2;BaseQRankSum=1.075;ClippingRankSum=0.000;DP=103;ExcessHet=3.0103;FS=5.394;MLEAC=1;MLEAF=0.500;MQ=60.00;MQRankSum=0.000;QD=8.50;ReadPosRankSum=0.195;SOR=1.285	GT:AD:DP:GQ:PL	0/1:55,39:94:99:836,0,1276
Chr1	1695407	.	CT	C	775.73	PASS	AC=1;AF=0.500;AN=2;BaseQRankSum=-0.620;ClippingRankSum=0.000;DP=89;ExcessHet=3.0103;FS=1.794;MLEAC=1;MLEAF=0.500;MQ=60.00;MQRankSum=0.000;QD=9.02;ReadPosRankSum=-0.486;SOR=0.587	GT:AD:DP:GQ:PL	0/1:51,35:86:99:813,0,1315
Chr1	1696044	.	A	G	485.77	PASS	AC=1;AF=0.500;AN=2;BaseQRankSum=-0.174;ClippingRankSum=0.000;DP=73;ExcessHet=3.0103;FS=0.000;MLEAC=1;MLEAF=0.500;MQ=60.00;MQRankSum=0.000;QD=6.65;ReadPosRankSum=0.361;SOR=0.793	GT:AD:DP:GQ:PL	0/1:54,19:73:99:514,0,1717
Chr1	1698927	.	G	A	631.77	PASS	AC=1;AF=0.500;AN=2;BaseQRankSum=-0.929;ClippingRankSum=0.000;DP=68;ExcessHet=3.0103;FS=19.493;MLEAC=1;MLEAF=0.500;MQ=60.00;MQRankSum=0.000;QD=9.43;ReadPosRankSum=-1.644;SOR=2.168	GT:AD:DP:GQ:PL	0/1:42,25:67:99:660,0,1360
Chr1	1704004	.	C	A	649.77	PASS	AC=1;AF=0.500;AN=2;BaseQRankSum=-1.893;ClippingRankSum=0.000;DP=79;ExcessHet=3.0103;FS=4.962;MLEAC=1;MLEAF=0.500;MQ=60.00;MQRankSum=0.000;QD=8.33;ReadPosRankSum=-0.830;SOR=0.280	GT:AD:DP:GQ:PL	0/1:53,25:78:99:678,0,1880
Chr1	1711047	.	C	T	354.77	PASS	AC=1;AF=0.500;AN=2;BaseQRankSum=-0.964;ClippingRankSum=0.000;DP=83;ExcessHet=3.0103;FS=2.326;MLEAC=1;MLEAF=0.500;MQ=60.00;MQRankSum=0.000;QD=4.27;ReadPosRankSum=-0.822;SOR=0.581	GT:AD:DP:GQ:PL	0/1:66,17:83:99:383,0,2312
Chr1	1711142	.	G	A	815.77	PASS	AC=1;AF=0.500;AN=2;BaseQRankSum=0.771;ClippingRankSum=0.000;DP=79;ExcessHet=3.0103;FS=1.969;MLEAC=1;MLEAF=0.500;MQ=60.00;MQRankSum=0.000;QD=10.33;ReadPosRankSum=-1.658;SOR=0.470	GT:AD:DP:GQ:PL	0/1:53,26:79:99:844,0,1874
Chr1	1712045	.	A	G	714.77	PASS	AC=1;AF=0.500;AN=2;BaseQRankSum=-1.507;ClippingRankSum=0.000;DP=94;ExcessHet=3.0103;FS=13.885;MLEAC=1;MLEAF=0.500;MQ=60.00;MQRankSum=0.000;QD=7.60;ReadPosRankSum=-1.427;SOR=1.319	GT:AD:DP:GQ:PL	0/1:68,26:94:99:743,0,2376
Chr1	1715254	.	AG	A	312.73	PASS	AC=1;AF=0.500;AN=2;BaseQRankSum=0.437;ClippingRankSum=0.000;DP=78;ExcessHet=3.0103;FS=1.011;MLEAC=1;MLEAF=0.500;MQ=60.00;MQRankSum=0.000;QD=4.11;ReadPosRankSum=-1.604;SOR=0.959	GT:AD:DP:GQ:PL	0/1:55,21:76:99:350,0,2001
Chr1	1718792	.	A	G	755.77	PASS	AC=1;AF=0.500;AN=2;BaseQRankSum=0.189;ClippingRankSum=0.000;DP=77;ExcessHet=3.0103;FS=0.000;MLEAC=1;MLEAF=0.500;MQ=60.00;MQRankSum=0.000;QD=9.82;ReadPosRankSum=-1.419;SOR=0.693	GT:AD:DP:GQ:PL	0/1:52,25:77:99:784,0,1760
Chr1	1719468	.	C	T	672.77	PASS	AC=1;AF=0.500;AN=2;BaseQRankSum=-1.023;ClippingRankSum=0.000;DP=76;ExcessHet=3.0103;FS=8.457;MLEAC=1;MLEAF=0.500;MQ=60.00;MQRankSum=0.000;QD=8.85;ReadPosRankSum=0.668;SOR=0.212	GT:AD:DP:GQ:PL	0/1:50,26:76:99:701,0,1766
Chr1	1721980	.	G	A	830.77	PASS	AC=1;AF=0.500;AN=2;BaseQRankSum=0.452;ClippingRankSum=0.000;DP=84;ExcessHet=3.0103;FS=4.380;MLEAC=1;MLEAF=0.500;MQ=60.00;MQRankSum=0.000;QD=9.89;ReadPosRankSum=-0.467;SOR=1.003	GT:AD:DP:GQ:PL	0/1:55,29:84:99:859,0,1891
Chr1	1724144	.	TA	T	379.73	PASS	AC=1;AF=0.500;AN=2;BaseQRankSum=2.028;ClippingRankSum=0.000;DP=79;ExcessHet=3.0103;FS=3.417;MLEAC=1;MLEAF=0.500;MQ=60.00;MQRankSum=0.000;QD=4.87;ReadPosRankSum=-0.459;SOR=1.041	GT:AD:DP:GQ:PL	0/1:56,22:78:99:417,0,1389
Chr1	1725963	.	G	A	769.77	PASS	AC=1;AF=0.500;AN=2;BaseQRankSum=0.693;ClippingRankSum=0.000;DP=87;ExcessHet=3.0103;FS=1.894;MLEAC=1;MLEAF=0.500;MQ=60.00;MQRankSum=0.000;QD=8.85;ReadPosRankSum=0.196;SOR=0.706	GT:AD:DP:GQ:PL	0/1:59,28:87:99:798,0,1912
Chr1	1726265	.	GT	G	713.73	PASS	AC=1;AF=0.500;AN=2;BaseQRankSum=1.276;ClippingRankSum=0.000;DP=85;ExcessHet=3.0103;FS=0.000;MLEAC=1;MLEAF=0.500;MQ=60.13;MQRankSum=1.225;QD=9.15;ReadPosRankSum=0.841;SOR=0.645	GT:AD:DP:GQ:PL	0/1:46,32:78:99:751,0,1165
Chr1	1728814	.	CA	C	1106.73	PASS	AC=1;AF=0.500;AN=2;BaseQRankSum=1.672;ClippingRankSum=0.000;DP=82;ExcessHet=3.0103;FS=8.589;MLEAC=1;MLEAF=0.500;MQ=60.13;MQRankSum=0.729;QD=14.01;ReadPosRankSum=0.102;SOR=0.436	GT:AD:DP:GQ:PL	0/1:30,49:79:99:1144,0,496
Chr1	1729158	.	G	GA	534.73	PASS	AC=1;AF=0.500;AN=2;BaseQRankSum=-0.491;ClippingRankSum=0.000;DP=78;ExcessHet=3.0103;FS=4.885;MLEAC=1;MLEAF=0.500;MQ=60.00;MQRankSum=0.000;QD=7.33;ReadPosRankSum=-0.588;SOR=0.583	GT:AD:DP:GQ:PL	0/1:47,26:73:99:572,0,1213
Chr1	1729320	.	CA	C	640.73	PASS	AC=1;AF=0.500;AN=2;BaseQRankSum=0.449;ClippingRankSum=0.000;DP=76;ExcessHet=3.0103;FS=2.638;MLEAC=1;MLEAF=0.500;MQ=60.00;MQRankSum=0.000;QD=9.02;ReadPosRankSum=-1.723;SOR=1.153	GT:AD:DP:GQ:PL	0/1:25,46:71:99:606,0,372
Chr1	1732505	.	GT	G	622.73	PASS	AC=1;AF=0.500;AN=2;BaseQRankSum=-0.060;ClippingRankSum=0.000;DP=88;ExcessHet=3.0103;FS=4.337;MLEAC=1;MLEAF=0.500;MQ=60.00;MQRankSum=0.000;QD=7.50;ReadPosRankSum=-1.102;SOR=1.120	GT:AD:DP:GQ:PL	0/1:53,30:83:99:660,0,1385
Chr1	1732665	.	GT	G	528.73	PASS	AC=1;AF=0.500;AN=2;BaseQRankSum=-2.352;ClippingRankSum=0.000;DP=90;ExcessHet=3.0103;FS=3.019;MLEAC=1;MLEAF=0.500;MQ=60.12;MQRankSum=1.403;QD=6.01;ReadPosRankSum=-0.267;SOR=0.645	GT:AD:DP:GQ:PL	0/1:57,31:88:99:566,0,1590
Chr1	1732676	.	TA	T	506.73	PASS	AC=1;AF=0.500;AN=2;BaseQRankSum=1.473;ClippingRankSum=0.000;DP=93;ExcessHet=3.0103;FS=6.257;MLEAC=1;MLEAF=0.500;MQ=60.12;MQRankSum=-0.578;QD=5.63;ReadPosRankSum=1.245;SOR=1.209	GT:AD:DP:GQ:PL	0/1:66,24:90:99:544,0,2047
Chr1	1734951	.	G	A	611.77	PASS	AC=1;AF=0.500;AN=2;BaseQRankSum=1.749;ClippingRankSum=0.000;DP=71;ExcessHet=3.0103;FS=2.125;MLEAC=1;MLEAF=0.500;MQ=60.00;MQRankSum=0.000;QD=8.62;ReadPosRankSum=2.172;SOR=0.990	GT:AD:DP:GQ:PL	0/1:50,21:71:99:640,0,1754
Chr1	1738744	.	TA	T	562.73	PASS	AC=1;AF=0.500;AN=2;BaseQRankSum=-0.667;ClippingRankSum=0.000;DP=79;ExcessHet=3.0103;FS=0.932;MLEAC=1;MLEAF=0.500;MQ=60.00;MQRankSum=0.000;QD=7.93;ReadPosRankSum=-1.025;SOR=0.882	GT:AD:DP:GQ:PL	0/1:44,27:71:99:600,0,1069
Chr1	1743497	.	AT	A	681.73	PASS	AC=1;AF=0.500;AN=2;BaseQRankSum=1.632;ClippingRankSum=0.000;DP=82;ExcessHet=3.0103;FS=1.009;MLEAC=1;MLEAF=0.500;MQ=60.00;MQRankSum=0.000;QD=9.09;ReadPosRankSum=-1.814;SOR=0.509	GT:AD:DP:GQ:PL	0/1:30,45:75:99:719,0,476
Chr1	1746139	.	G	A	731.77	PASS	AC=1;AF=0.500;AN=2;BaseQRankSum=0.393;ClippingRankSum=0.000;DP=81;ExcessHet=3.0103;FS=0.000;MLEAC=1;MLEAF=0.500;MQ=60.00;MQRankSum=0.000;QD=9.03;ReadPosRankSum=0.328;SOR=0.595	GT:AD:DP:GQ:PL	0/1:55,26:81:99:760,0,1848
Chr1	1746617	.	CA	C	471.73	PASS	AC=1;AF=0.500;AN=2;BaseQRankSum=2.292;ClippingRankSum=0.000;DP=70;ExcessHet=3.0103;FS=2.179;MLEAC=1;MLEAF=0.500;MQ=60.00;MQRankSum=0.000;QD=6.84;ReadPosRankSum=-0.331;SOR=1.069	GT:AD:DP:GQ:PL	0/1:46,23:69:99:509,0,1230
Chr1	1746652	.	TA	T	1775.73	PASS	AC=2;AF=1.00;AN=2;BaseQRankSum=1.784;ClippingRankSum=0.000;DP=74;ExcessHet=3.0103;FS=4.046;MLEAC=2;MLEAF=1.00;MQ=60.00;MQRankSum=0.000;QD=25.37;ReadPosRankSum=-0.132;SOR=1.007	GT:AD:DP:GQ:PL	1/1:2,68:70:99:1813,193,0
Chr1	1750395	.	G	A	826.77	PASS	AC=1;AF=0.500;AN=2;BaseQRankSum=0.130;ClippingRankSum=0.000;DP=84;ExcessHet=3.0103;FS=11.965;MLEAC=1;MLEAF=0.500;MQ=60.00;MQRankSum=0.000;QD=9.84;ReadPosRankSum=-0.746;SOR=1.539	GT:AD:DP:GQ:PL	0/1:56,28:84:99:855,0,1934
Chr1	1752368	.	C	A	865.77	PASS	AC=1;AF=0.500;AN=2;BaseQRankSum=2.711;ClippingRankSum=0.000;DP=89;ExcessHet=3.0103;FS=1.843;MLEAC=1;MLEAF=0.500;MQ=60.00;MQRankSum=0.000;QD=9.84;ReadPosRankSum=0.761;SOR=0.880	GT:AD:DP:GQ:PL	0/1:59,29:88:99:894,0,1982
Chr1	1753383	.	T	C	678.77	PASS	AC=1;AF=0.500;AN=2;BaseQRankSum=-0.953;ClippingRankSum=0.000;DP=75;ExcessHet=3.0103;FS=1.977;MLEAC=1;MLEAF=0.500;MQ=60.00;MQRankSum=0.000;QD=9.05;ReadPosRankSum=-0.633;SOR=0.639	GT:AD:DP:GQ:PL	0/1:50,25:75:99:707,0,1726
Chr1	1754611	.	G	A	723.77	PASS	AC=1;AF=0.500;AN=2;BaseQRankSum=-1.116;ClippingRankSum=0.000;DP=89;ExcessHet=3.0103;FS=1.860;MLEAC=1;MLEAF=0.500;MQ=60.00;MQRankSum=0.000;QD=8.13;ReadPosRankSum=-1.308;SOR=0.484	GT:AD:DP:GQ:PL	0/1:57,32:89:99:752,0,1895
Chr1	1757733	.	G	A	631.77	PASS	AC=1;AF=0.500;AN=2;BaseQRankSum=1.996;ClippingRankSum=0.000;DP=85;ExcessHet=3.0103;FS=0.000;MLEAC=1;MLEAF=0.500;MQ=60.00;MQRankSum=0.000;QD=7.43;ReadPosRankSum=2.182;SOR=0.719	GT:AD:DP:GQ:PL	0/1:62,23:85:99:660,0,2188
Chr1	1757971	.	C	T	741.77	PASS	AC=1;AF=0.500;AN=2;BaseQRankSum=1.498;ClippingRankSum=0.000;DP=91;ExcessHet=3.0103;FS=1.902;MLEAC=1;MLEAF=0.500;MQ=60.00;MQRankSum=0.000;QD=8.15;ReadPosRankSum=1.899;SOR=0.941	GT:AD:DP:GQ:PL	0/1:66,25:91:99:770,0,2352
Chr1	1760413	.	G	A	810.77	PASS	AC=1;AF=0.500;AN=2;BaseQRankSum=1.280;ClippingRankSum=0.000;DP=86;ExcessHet=3.0103;FS=0.000;MLEAC=1;MLEAF=0.500;MQ=60.00;MQRankSum=0.000;QD=9.43;ReadPosRankSum=0.084;SOR=0.730	GT:AD:DP:GQ:PL	0/1:59,27:86:99:839,0,2056
Chr1	1762075	.	CT	C	401.73	PASS	AC=1;AF=0.500;AN=2;BaseQRankSum=0.945;ClippingRankSum=0.000;DP=85;ExcessHet=3.0103;FS=6.734;MLEAC=1;MLEAF=0.500;MQ=60.00;MQRankSum=0.000;QD=4.90;ReadPosRankSum=0.903;SOR=1.506	GT:AD:DP:GQ:PL	0/1:60,22:82:99:439,0,1611
Chr1	1764825	.	A	G	573.77	PASS	AC=1;AF=0.500;AN=2;BaseQRankSum=-1.668;ClippingRankSum=0.000;DP=75;ExcessHet=3.0103;FS=4.995;MLEAC=1;MLEAF=0.500;MQ=60.00;MQRankSum=0.000;QD=7.65;ReadPosRankSum=-1.722;SOR=0.457	GT:AD:DP:GQ:PL	0/1:52,23:75:99:602,0,1772
Chr1	1766572	.	T	G	657.77	PASS	AC=1;AF=0.500;AN=2;BaseQRankSum=-2.204;ClippingRankSum=0.000;DP=90;ExcessHet=3.0103;FS=1.955;MLEAC=1;MLEAF=0.500;MQ=60.00;MQRankSum=0.000;QD=7.39;ReadPosRankSum=-1.151;SOR=0.990	GT:AD:DP:GQ:PL	0/1:62,27:89:99:686,0,2216
Chr1	1768465	.	G	A	755.77	PASS	AC=1;AF=0.500;AN=2;BaseQRankSum=-1.178;ClippingRankSum=0.000;DP=89;ExcessHet=3.0103;FS=0.882;MLEAC=1;MLEAF=0.500;MQ=60.00;MQRankSum=0.000;QD=8.49;ReadPosRankSum=0.494;SOR=0.511	GT:AD:DP:GQ:PL	0/1:60,29:89:99:784,0,1994
Chr1	1769946	.	G	A	705.77	PASS	AC=1;AF=0.500;AN=2;BaseQRankSum=-0.936;ClippingRankSum=0.000;DP=76;ExcessHet=3.0103;FS=6.353;MLEAC=1;MLEAF=0.500;MQ=60.00;MQRankSum=0.000;QD=9.29;ReadPosRankSum=0.055;SOR=1.445	GT:AD:DP:GQ:PL	0/1:50,26:76:99:734,0,1731
Chr1	1771213	.	C	T	1193.77	PASS	AC=1;AF=0.500;AN=2;BaseQRankSum=-0.549;ClippingRankSum=0.000;DP=91;ExcessHet=3.0103;FS=0.000;MLEAC=1;MLEAF=0.500;MQ=60.00;MQRankSum=0.000;QD=13.12;ReadPosRankSum=-1.485;SOR=0.743	GT:AD:DP:GQ:PL	0/1:52,39:91:99:1222,0,1789
Chr1	1773035	.	G	A	913.77	PASS	AC=1;AF=0.500;AN=2;BaseQRankSum=-0.174;ClippingRankSum=0.000;DP=79;ExcessHet=3.0103;FS=14.790;MLEAC=1;MLEAF=0.500;MQ=60.00;MQRankSum=0.000;QD=11.57;ReadPosRankSum=-0.752;SOR=0.622	GT:AD:DP:GQ:PL	0/1:49,30:79:99:942,0,1721
Chr1	1773653	.	G	T	479.77	PASS	AC=1;AF=0.500;AN=2;BaseQRankSum=-2.513;ClippingRankSum=0.000;DP=80;ExcessHet=3.0103;FS=7.163;MLEAC=1;MLEAF=0.500;MQ=60.00;MQRankSum=0.000;QD=6.00;ReadPosRankSum=-1.378;SOR=0.581	GT:AD:DP:GQ:PL	0/1:60,20:80:99:508,0,2148
Chr1	1776775	.	GT	G	339.73	PASS	AC=1;AF=0.500;AN=2;BaseQRankSum=0.927;ClippingRankSum=0.000;DP=81;ExcessHet=3.0103;FS=9.357;MLEAC=1;MLEAF=0.500;MQ=60.13;MQRankSum=1.703;QD=4.47;ReadPosRankSum=-1.878;SOR=0.541	GT:AD:DP:GQ:PL	0/1:56,20:76:99:377,0,1472
Chr1	1777627	.	CT	C	725.73	PASS	AC=1;AF=0.500;AN=2;BaseQRankSum=-0.918;ClippingRankSum=0.000;DP=84;ExcessHet=3.0103;FS=4.330;MLEAC=1;MLEAF=0.500;MQ=60.00;MQRankSum=0.000;QD=8.74;ReadPosRankSum=0.009;SOR=0.457	GT:AD:DP:GQ:PL	0/1:50,33:83:99:763,0,1273
Chr1	1778783	.	T	A	577.77	PASS	AC=1;AF=0.500;AN=2;BaseQRankSum=1.261;ClippingRankSum=0.000;DP=83;ExcessHet=3.0103;FS=3.324;MLEAC=1;MLEAF=0.500;MQ=60.00;MQRankSum=0.000;QD=6.96;ReadPosRankSum=-0.658;SOR=1.106	GT:AD:DP:GQ:PL	0/1:61,22:83:99:606,0,2035
Chr1	1779194	.	C	CT	686.73	PASS	AC=1;AF=0.500;AN=2;BaseQRankSum=-0.972;ClippingRankSum=0.000;DP=90;ExcessHet=3.0103;FS=3.033;MLEAC=1;MLEAF=0.500;MQ=60.00;MQRankSum=0.000;QD=8.37;ReadPosRankSum=2.115;SOR=0.850	GT:AD:DP:GQ:PL	0/1:50,32:82:99:724,0,1281
Chr1	1779314	.	CT	C	729.73	PASS	AC=1;AF=0.500;AN=2;BaseQRankSum=-0.451;ClippingRankSum=0.000;DP=76;ExcessHet=3.0103;FS=3.166;MLEAC=1;MLEAF=0.500;MQ=60.14;MQRankSum=1.118;QD=10.42;ReadPosRankSum=-1.603;SOR=0.885	GT:AD:DP:GQ:PL	0/1:38,32:70:99:767,0,946
Chr1	1780516	.	CT	C	490.73	PASS	AC=1;AF=0.500;AN=2;BaseQRankSum=1.214;ClippingRankSum=0.000;DP=79;ExcessHet=3.0103;FS=0.963;MLEAC=1;MLEAF=0.500;MQ=60.00;MQRankSum=0.000;QD=6.72;ReadPosRankSum=0.326;SOR=0.906	GT:AD:DP:GQ:PL	0/1:49,24:73:99:528,0,1297
Chr1	1784390	.	C	T	457.77	PASS	AC=1;AF=0.500;AN=2;BaseQRankSum=0.302;ClippingRankSum=0.000;DP=61;ExcessHet=3.0103;FS=1.122;MLEAC=1;MLEAF=0.500;MQ=60.00;MQRankSum=0.000;QD=7.50;ReadPosRankSum=0.013;SOR=1.008	GT:AD:DP:GQ:PL	0/1:44,17:61:99:486,0,1562
Chr1	1784399	.	T	C	488.77	PASS	AC=1;AF=0.500;AN=2;BaseQRankSum=0.204;ClippingRankSum=0.000;DP=62;ExcessHet=3.0103;FS=3.977;MLEAC=1;MLEAF=0.500;MQ=60.00;MQRankSum=0.000;QD=7.88;ReadPosRankSum=0.847;SOR=1.360	GT:AD:DP:GQ:PL	0/1:44,18:62:99:517,0,1621
Chr1	1787788	.	C	T	546.77	PASS	AC=1;AF=0.500;AN=2;BaseQRankSum=1.422;ClippingRankSum=0.000;DP=75;ExcessHet=3.0103;FS=0.000;MLEAC=1;MLEAF=0.500;MQ=60.00;MQRankSum=0.000;QD=7.29;ReadPosRankSum=0.488;SOR=0.593	GT:AD:DP:GQ:PL	0/1:55,20:75:99:575,0,1939
Chr1	1791058	.	T	C	686.77	PASS	AC=1;AF=0.500;AN=2;BaseQRankSum=0.459;ClippingRankSum=0.000;DP=82;ExcessHet=3.0103;FS=0.000;MLEAC=1;MLEAF=0.500;MQ=60.00;MQRankSum=0.000;QD=8.38;ReadPosRankSum=0.727;SOR=0.678	GT:AD:DP:GQ:PL	0/1:57,25:82:99:715,0,1997
Chr1	1792636	.	CT	C	566.73	PASS	AC=1;AF=0.500;AN=2;BaseQRankSum=0.921;ClippingRankSum=0.000;DP=68;ExcessHet=3.0103;FS=0.000;MLEAC=1;MLEAF=0.500;MQ=60.00;MQRankSum=0.000;QD=8.72;ReadPosRankSum=0.639;SOR=0.672	GT:AD:DP:GQ:PL	0/1:40,25:65:99:604,0,1082
Chr1	1792705	.	T	C	289.77	PASS	AC=1;AF=0.500;AN=2;BaseQRankSum=-0.375;ClippingRankSum=0.000;DP=64;ExcessHet=3.0103;FS=6.713;MLEAC=1;MLEAF=0.500;MQ=60.00;MQRankSum=0.000;QD=4.53;ReadPosRankSum=-0.471;SOR=1.544	GT:AD:DP:GQ:PL	0/1:51,13:64:99:318,0,1900
Chr1	1793034	.	G	A	688.77	PASS	AC=1;AF=0.500;AN=2;BaseQRankSum=-2.484;ClippingRankSum=0.000;DP=71;ExcessHet=3.0103;FS=0.000;MLEAC=1;MLEAF=0.500;MQ=60.00;MQRankSum=0.000;QD=9.70;ReadPosRankSum=-1.991;SOR=0.625	GT:AD:DP:GQ:PL	0/1:45,26:71:99:717,0,1629
Chr1	1797525	.	C	A	695.77	PASS	AC=1;AF=0.500;AN=2;BaseQRankSum=-0.733;ClippingRankSum=0.000;DP=78;ExcessHet=3.0103;FS=4.625;MLEAC=1;MLEAF=0.500;MQ=60.00;MQRankSum=0.000;QD=9.15;ReadPosRankSum=-1.151;SOR=1.029	GT:AD:DP:GQ:PL	0/1:49,27:76:99:724,0,1707
Chr1	1800983	.	T	TG	363.73	PASS	AC=1;AF=0.500;AN=2;BaseQRankSum=-0.452;ClippingRankSum=0.000;DP=74;ExcessHet=3.0103;FS=2.366;MLEAC=1;MLEAF=0.500;MQ=60.00;MQRankSum=0.000;QD=5.12;ReadPosRankSum=-0.895;SOR=0.397	GT:AD:DP:GQ:PL	0/1:53,18:71:99:401,0,1523
Chr1	1803148	.	GT	G	224.73	PASS	AC=1;AF=0.500;AN=2;BaseQRankSum=0.027;ClippingRankSum=0.000;DP=76;ExcessHet=3.0103;FS=5.980;MLEAC=1;MLEAF=0.500;MQ=60.28;MQRankSum=2.757;QD=3.00;ReadPosRankSum=0.338;SOR=0.657	GT:AD:DP:GQ:PL	0/1:59,16:75:99:262,0,1570
Chr1	1803993	.	AC	A	577.73	PASS	AC=1;AF=0.500;AN=2;BaseQRankSum=-2.251;ClippingRankSum=0.000;DP=71;ExcessHet=3.0103;FS=3.425;MLEAC=1;MLEAF=0.500;MQ=60.15;MQRankSum=1.327;QD=8.62;ReadPosRankSum=0.773;SOR=0.814	GT:AD:DP:GQ:PL	0/1:42,25:67:99:615,0,1174
Chr1	1808362	.	GA	G	504.73	PASS	AC=1;AF=0.500;AN=2;BaseQRankSum=1.383;ClippingRankSum=0.000;DP=90;ExcessHet=3.0103;FS=1.913;MLEAC=1;MLEAF=0.500;MQ=60.00;MQRankSum=0.000;QD=6.01;ReadPosRankSum=0.848;SOR=0.938	GT:AD:DP:GQ:PL	0/1:58,26:84:99:542,0,1528
Chr1	1811049	.	T	A	631.77	PASS	AC=1;AF=0.500;AN=2;BaseQRankSum=-0.271;ClippingRankSum=0.000;DP=65;ExcessHet=3.0103;FS=3.620;MLEAC=1;MLEAF=0.500;MQ=60.00;MQRankSum=0.000;QD=9.72;ReadPosRankSum=2.561;SOR=0.360	GT:AD:DP:GQ:PL	0/1:42,23:65:99:660,0,1436
Chr1	1813353	.	G	A	956.77	PASS	AC=1;AF=0.500;AN=2;BaseQRankSum=-0.394;ClippingRankSum=0.000;DP=80;ExcessHet=3.0103;FS=3.152;MLEAC=1;MLEAF=0.500;MQ=60.00;MQRankSum=0.000;QD=12.11;ReadPosRankSum=0.477;SOR=1.170	GT:AD:DP:GQ:PL	0/1:48,31:79:99:985,0,1651
Chr1	1816603	.	G	A	465.77	PASS	AC=1;AF=0.500;AN=2;BaseQRankSum=-2.695;ClippingRankSum=0.000;DP=75;ExcessHet=3.0103;FS=0.940;MLEAC=1;MLEAF=0.500;MQ=60.00;MQRankSum=0.000;QD=6.21;ReadPosRankSum=0.553;SOR=0.711	GT:AD:DP:GQ:PL	0/1:52,23:75:99:494,0,1872
Chr1	1819157	.	C	T	666.77	PASS	AC=1;AF=0.500;AN=2;BaseQRankSum=0.152;ClippingRankSum=0.000;DP=89;ExcessHet=3.0103;FS=1.925;MLEAC=1;MLEAF=0.500;MQ=60.00;MQRankSum=0.000;QD=7.49;ReadPosRankSum=-1.884;SOR=0.488	GT:AD:DP:GQ:PL	0/1:64,25:89:99:695,0,2203
Chr1	1819908	.	C	CT	592.73	PASS	AC=1;AF=0.500;AN=2;BaseQRankSum=0.776;ClippingRankSum=0.000;DP=84;ExcessHet=3.0103;FS=3.091;MLEAC=1;MLEAF=0.500;MQ=60.00;MQRankSum=0.000;QD=7.50;ReadPosRankSum=0.412;SOR=0.689	GT:AD:DP:GQ:PL	0/1:51,28:79:99:630,0,1336
Chr1	1820686	.	G	A	309.77	PASS	AC=1;AF=0.500;AN=2;BaseQRankSum=0.654;ClippingRankSum=0.000;DP=69;ExcessHet=3.0103;FS=6.644;MLEAC=1;MLEAF=0.500;MQ=60.00;MQRankSum=0.000;QD=4.49;ReadPosRankSum=-1.495;SOR=0.193	GT:AD:DP:GQ:PL	0/1:55,14:69:99:338,0,1898
Chr1	1821936	.	TA	T	479.73	PASS	AC=1;AF=0.500;AN=2;BaseQRankSum=-0.907;ClippingRankSum=0.000;DP=76;ExcessHet=3.0103;FS=0.951;MLEAC=1;MLEAF=0.500;MQ=60.00;MQRankSum=0.000;QD=6.66;ReadPosRankSum=0.472;SOR=0.539	GT:AD:DP:GQ:PL	0/1:48,24:72:99:517,0,1244
Chr1	1822197	.	AT	A	557.73	PASS	AC=1;AF=0.500;AN=2;BaseQRankSum=-0.842;ClippingRankSum=0.000;DP=80;ExcessHet=3.0103;FS=6.392;MLEAC=1;MLEAF=0.500;MQ=60.14;MQRankSum=1.428;QD=7.24;ReadPosRankSum=-0.659;SOR=1.123	GT:AD:DP:GQ:PL	0/1:51,26:77:99:595,0,1387
Chr1	1825578	.	C	A	841.77	PASS	AC=1;AF=0.500;AN=2;BaseQRankSum=-1.285;ClippingRankSum=0.000;DP=76;ExcessHet=3.0103;FS=0.000;MLEAC=1;MLEAF=0.500;MQ=60.00;MQRankSum=0.000;QD=11.08;ReadPosRankSum=-0.242;SOR=0.591	GT:AD:DP:GQ:PL	0/1:48,28:76:99:870,0,1702
Chr1	1825667	.	C	A	850.77	PASS	AC=1;AF=0.500;AN=2;BaseQRankSum=0.615;ClippingRankSum=0.000;DP=79;ExcessHet=3.0103;FS=0.882;MLEAC=1;MLEAF=0.500;MQ=60.00;MQRankSum=0.000;QD=10.91;ReadPosRankSum=-1.452;SOR=0.759	GT:AD:DP:GQ:PL	0/1:48,30:78:99:879,0,1549
Chr1	1826585	.	AT	A	452.73	PASS	AC=1;AF=0.500;AN=2;BaseQRankSum=-0.245;ClippingRankSum=0.000;DP=89;ExcessHet=3.0103;FS=0.877;MLEAC=1;MLEAF=0.500;MQ=60.00;MQRankSum=0.000;QD=5.20;ReadPosRankSum=-1.512;SOR=0.586	GT:AD:DP:GQ:PL	0/1:62,25:87:99:490,0,1534
Chr1	1826877	.	C	T	539.77	PASS	AC=1;AF=0.500;AN=2;BaseQRankSum=0.853;ClippingRankSum=0.000;DP=71;ExcessHet=3.0103;FS=2.521;MLEAC=1;MLEAF=0.500;MQ=60.00;MQRankSum=0.000;QD=7.71;ReadPosRankSum=0.318;SOR=1.070	GT:AD:DP:GQ:PL	0/1:51,19:70:99:568,0,1750
Chr1	1828218	.	GTT	G,GT	1458.73	PASS	AC=1,1;AF=0.500,0.500;AN=2;BaseQRankSum=-1.246;ClippingRankSum=0.000;DP=75;ExcessHet=3.0103;FS=6.576;MLEAC=1,1;MLEAF=0.500,0.500;MQ=59.85;MQRankSum=-0.270;QD=22.10;ReadPosRankSum=1.072;SOR=1.033	GT:AD:DP:GQ:PL	1/2:6,23,37:66:99:1496,766,928,439,0,413
Chr1	1831586	.	G	A	489.77	PASS	AC=1;AF=0.500;AN=2;BaseQRankSum=0.395;ClippingRankSum=0.000;DP=69;ExcessHet=3.0103;FS=1.049;MLEAC=1;MLEAF=0.500;MQ=60.00;MQRankSum=0.000;QD=7.10;ReadPosRankSum=1.046;SOR=0.979	GT:AD:DP:GQ:PL	0/1:50,19:69:99:518,0,1701
Chr1	1831784	.	C	T	964.77	PASS	AC=1;AF=0.500;AN=2;BaseQRankSum=-0.742;ClippingRankSum=0.000;DP=91;ExcessHet=3.0103;FS=0.000;MLEAC=1;MLEAF=0.500;MQ=60.00;MQRankSum=0.000;QD=10.60;ReadPosRankSum=-0.433;SOR=0.768	GT:AD:DP:GQ:PL	0/1:59,32:91:99:993,0,2103
Chr1	1832122	.	G	T	660.77	PASS	AC=1;AF=0.500;AN=2;BaseQRankSum=0.374;ClippingRankSum=0.000;DP=77;ExcessHet=3.0103;FS=2.062;MLEAC=1;MLEAF=0.500;MQ=60.00;MQRankSum=0.000;QD=8.58;ReadPosRankSum=-0.124;SOR=1.022	GT:AD:DP:GQ:PL	0/1:53,24:77:99:689,0,1785
Chr1	1832177	.	GT	G	391.73	PASS	AC=1;AF=0.500;AN=2;BaseQRankSum=0.350;ClippingRankSum=0.000;DP=82;ExcessHet=3.0103;FS=0.957;MLEAC=1;MLEAF=0.500;MQ=60.00;MQRankSum=0.000;QD=5.09;ReadPosRankSum=-0.943;SOR=0.820	GT:AD:DP:GQ:PL	0/1:55,22:77:99:429,0,1360
Chr1	1840741	.	GT	G	959.73	PASS	AC=1;AF=0.500;AN=2;BaseQRankSum=1.317;ClippingRankSum=0.000;DP=82;ExcessHet=3.0103;FS=1.989;MLEAC=1;MLEAF=0.500;MQ=60.26;MQRankSum=1.131;QD=12.80;ReadPosRankSum=-0.981;SOR=0.771	GT:AD:DP:GQ:PL	0/1:29,46:75:99:997,0,556
Chr1	1841472	.	CA	C	1295.73	PASS	AC=1;AF=0.500;AN=2;BaseQRankSum=1.212;ClippingRankSum=0.000;DP=77;ExcessHet=3.0103;FS=0.000;MLEAC=1;MLEAF=0.500;MQ=60.00;MQRankSum=0.000;QD=17.51;ReadPosRankSum=-0.614;SOR=0.703	GT:AD:DP:GQ:PL	0/1:19,55:74:99:1333,0,321
Chr1	1843337	.	T	C	974.77	PASS	AC=1;AF=0.500;AN=2;BaseQRankSum=0.505;ClippingRankSum=0.000;DP=106;ExcessHet=3.0103;FS=3.902;MLEAC=1;MLEAF=0.500;MQ=60.00;MQRankSum=0.000;QD=9.20;ReadPosRankSum=-0.196;SOR=0.516	GT:AD:DP:GQ:PL	0/1:73,33:106:99:1003,0,2588
Chr1	1847450	.	GA	G	1062.73	PASS	AC=1;AF=0.500;AN=2;BaseQRankSum=3.274;ClippingRankSum=0.000;DP=91;ExcessHet=3.0103;FS=4.293;MLEAC=1;MLEAF=0.500;MQ=60.12;MQRankSum=0.900;QD=12.80;ReadPosRankSum=0.540;SOR=1.251	GT:AD:DP:GQ:PL	0/1:36,47:83:99:1100,0,736
Chr1	1849833	.	C	T	1002.77	PASS	AC=1;AF=0.500;AN=2;BaseQRankSum=0.922;ClippingRankSum=0.000;DP=93;ExcessHet=3.0103;FS=7.387;MLEAC=1;MLEAF=0.500;MQ=60.00;MQRankSum=0.000;QD=10.78;ReadPosRankSum=0.879;SOR=0.253	GT:AD:DP:GQ:PL	0/1:61,32:93:99:1031,0,2108
Chr1	1851110	.	G	A	578.77	PASS	AC=1;AF=0.500;AN=2;BaseQRankSum=1.556;ClippingRankSum=0.000;DP=78;ExcessHet=3.0103;FS=0.981;MLEAC=1;MLEAF=0.500;MQ=60.00;MQRankSum=0.000;QD=7.42;ReadPosRankSum=0.601;SOR=0.497	GT:AD:DP:GQ:PL	0/1:57,21:78:99:607,0,1814
Chr1	1851563	.	CA	C	734.73	PASS	AC=1;AF=0.500;AN=2;BaseQRankSum=0.748;ClippingRankSum=0.000;DP=83;ExcessHet=3.0103;FS=3.434;MLEAC=1;MLEAF=0.500;MQ=60.00;MQRankSum=0.000;QD=9.54;ReadPosRankSum=0.258;SOR=0.506	GT:AD:DP:GQ:PL	0/1:54,23:77:99:772,0,2789
Chr1	1851578	.	C	T	715.77	PASS	AC=1;AF=0.500;AN=2;BaseQRankSum=1.650;ClippingRankSum=0.000;DP=76;ExcessHet=3.0103;FS=3.579;MLEAC=1;MLEAF=0.500;MQ=60.00;MQRankSum=0.000;QD=9.42;ReadPosRankSum=-0.426;SOR=0.499	GT:AD:DP:GQ:PL	0/1:55,21:76:99:744,0,2793
Chr1	1853429	.	C	T	609.77	PASS	AC=1;AF=0.500;AN=2;BaseQRankSum=-1.478;ClippingRankSum=0.000;DP=67;ExcessHet=3.0103;FS=2.190;MLEAC=1;MLEAF=0.500;MQ=60.00;MQRankSum=0.000;QD=9.10;ReadPosRankSum=-1.198;SOR=1.067	GT:AD:DP:GQ:PL	0/1:43,24:67:99:638,0,1485
Chr1	1854356	.	G	A	545.77	PASS	AC=1;AF=0.500;AN=2;BaseQRankSum=-0.743;ClippingRankSum=0.000;DP=72;ExcessHet=3.0103;FS=4.995;MLEAC=1;MLEAF=0.500;MQ=60.00;MQRankSum=0.000;QD=7.58;ReadPosRankSum=0.543;SOR=0.464	GT:AD:DP:GQ:PL	0/1:49,23:72:99:574,0,1745
Chr1	1855491	.	A	AT	899.73	PASS	AC=1;AF=0.500;AN=2;BaseQRankSum=-2.119;ClippingRankSum=0.000;DP=80;ExcessHet=3.0103;FS=7.680;MLEAC=1;MLEAF=0.500;MQ=60.00;MQRankSum=0.000;QD=11.54;ReadPosRankSum=-0.675;SOR=0.585	GT:AD:DP:GQ:PL	0/1:45,33:78:99:937,0,1372
Chr1	1855675	.	A	AT	572.73	PASS	AC=1;AF=0.500;AN=2;BaseQRankSum=-0.154;ClippingRankSum=0.000;DP=83;ExcessHet=3.0103;FS=3.171;MLEAC=1;MLEAF=0.500;MQ=60.00;MQRankSum=0.000;QD=6.98;ReadPosRankSum=-2.701;SOR=0.974	GT:AD:DP:GQ:PL	0/1:56,26:82:99:610,0,1709
Chr1	1859370	.	C	T	1002.77	PASS	AC=1;AF=0.500;AN=2;BaseQRankSum=0.762;ClippingRankSum=0.000;DP=90;ExcessHet=3.0103;FS=8.965;MLEAC=1;MLEAF=0.500;MQ=60.00;MQRankSum=0.000;QD=11.14;ReadPosRankSum=0.191;SOR=1.528	GT:AD:DP:GQ:PL	0/1:57,33:90:99:1031,0,1972
Chr1	1859459	.	A	G	796.77	PASS	AC=1;AF=0.500;AN=2;BaseQRankSum=-0.373;ClippingRankSum=0.000;DP=84;ExcessHet=3.0103;FS=3.072;MLEAC=1;MLEAF=0.500;MQ=60.00;MQRankSum=0.000;QD=9.49;ReadPosRankSum=-0.848;SOR=0.948	GT:AD:DP:GQ:PL	0/1:56,28:84:99:825,0,1950
Chr1	1864718	.	AT	A	581.73	PASS	AC=1;AF=0.500;AN=2;BaseQRankSum=0.894;ClippingRankSum=0.000;DP=76;ExcessHet=3.0103;FS=15.692;MLEAC=1;MLEAF=0.500;MQ=60.00;MQRankSum=0.000;QD=8.19;ReadPosRankSum=-0.889;SOR=0.916	GT:AD:DP:GQ:PL	0/1:39,32:71:99:619,0,834
Chr1	1864844	.	G	A	858.77	PASS	AC=1;AF=0.500;AN=2;BaseQRankSum=-1.316;ClippingRankSum=0.000;DP=81;ExcessHet=3.0103;FS=19.391;MLEAC=1;MLEAF=0.500;MQ=60.00;MQRankSum=0.000;QD=10.87;ReadPosRankSum=0.538;SOR=1.476	GT:AD:DP:GQ:PL	0/1:48,31:79:99:887,0,1638
Chr1	1870495	.	G	T	567.77	PASS	AC=1;AF=0.500;AN=2;BaseQRankSum=0.640;ClippingRankSum=0.000;DP=67;ExcessHet=3.0103;FS=1.036;MLEAC=1;MLEAF=0.500;MQ=60.00;MQRankSum=0.000;QD=8.47;ReadPosRankSum=0.996;SOR=0.922	GT:AD:DP:GQ:PL	0/1:48,19:67:99:596,0,1708
Chr1	1871108	.	T	C	730.77	PASS	AC=1;AF=0.500;AN=2;BaseQRankSum=-0.168;ClippingRankSum=0.000;DP=80;ExcessHet=3.0103;FS=10.384;MLEAC=1;MLEAF=0.500;MQ=60.00;MQRankSum=0.000;QD=9.13;ReadPosRankSum=0.427;SOR=1.859	GT:AD:DP:GQ:PL	0/1:54,26:80:99:759,0,1840
Chr1	1872198	.	G	GAA	940.73	PASS	AC=1;AF=0.500;AN=2;BaseQRankSum=-2.244;ClippingRankSum=0.000;DP=100;ExcessHet=3.0103;FS=10.618;MLEAC=1;MLEAF=0.500;MQ=60.11;MQRankSum=1.382;QD=10.01;ReadPosRankSum=-1.405;SOR=1.504	GT:AD:DP:GQ:PL	0/1:61,33:94:99:978,0,2117
Chr1	1872937	.	C	T	590.77	PASS	AC=1;AF=0.500;AN=2;BaseQRankSum=-0.200;ClippingRankSum=0.000;DP=74;ExcessHet=3.0103;FS=2.217;MLEAC=1;MLEAF=0.500;MQ=60.00;MQRankSum=0.000;QD=7.98;ReadPosRankSum=-0.981;SOR=1.134	GT:AD:DP:GQ:PL	0/1:53,21:74:99:619,0,1905
Chr1	1873055	.	G	T	845.77	PASS	AC=1;AF=0.500;AN=2;BaseQRankSum=-0.851;ClippingRankSum=0.000;DP=73;ExcessHet=3.0103;FS=0.935;MLEAC=1;MLEAF=0.500;MQ=60.00;MQRankSum=0.000;QD=11.59;ReadPosRankSum=0.214;SOR=0.506	GT:AD:DP:GQ:PL	0/1:44,29:73:99:874,0,1542
Chr1	1873722	.	G	C	628.77	PASS	AC=1;AF=0.500;AN=2;BaseQRankSum=0.570;ClippingRankSum=0.000;DP=74;ExcessHet=3.0103;FS=6.954;MLEAC=1;MLEAF=0.500;MQ=60.15;MQRankSum=1.567;QD=8.50;ReadPosRankSum=-0.787;SOR=1.563	GT:AD:DP:GQ:PL	0/1:52,22:74:99:657,0,1827
Chr1	1873864	.	TG	T	661.73	PASS	AC=1;AF=0.500;AN=2;BaseQRankSum=0.073;ClippingRankSum=0.000;DP=79;ExcessHet=3.0103;FS=4.651;MLEAC=1;MLEAF=0.500;MQ=60.14;MQRankSum=1.273;QD=8.94;ReadPosRankSum=-1.421;SOR=0.705	GT:AD:DP:GQ:PL	0/1:45,29:74:99:699,0,1252
Chr1	1875729	.	CAAA	C	1255.73	PASS	AC=1;AF=0.500;AN=2;BaseQRankSum=3.136;ClippingRankSum=0.000;DP=74;ExcessHet=3.0103;FS=0.000;MLEAC=1;MLEAF=0.500;MQ=60.00;MQRankSum=0.000;QD=17.69;ReadPosRankSum=1.454;SOR=0.730	GT:AD:DP:GQ:PL	0/1:20,51:71:99:1293,0,401
Chr1	1878195	.	A	AC	860.73	PASS	AC=1;AF=0.500;AN=2;BaseQRankSum=1.455;ClippingRankSum=0.000;DP=86;ExcessHet=3.0103;FS=0.853;MLEAC=1;MLEAF=0.500;MQ=60.00;MQRankSum=0.000;QD=10.13;ReadPosRankSum=0.442;SOR=0.883	GT:AD:DP:GQ:PL	0/1:53,32:85:99:898,0,1661
Chr1	1879197	.	CA	C	1283.73	PASS	AC=1;AF=0.500;AN=2;BaseQRankSum=0.340;ClippingRankSum=0.000;DP=98;ExcessHet=3.0103;FS=6.176;MLEAC=1;MLEAF=0.500;MQ=60.00;MQRankSum=0.000;QD=13.37;ReadPosRankSum=-0.362;SOR=0.264	GT:AD:DP:GQ:PL	0/1:29,67:96:99:1321,0,523
Chr1	1882828	.	G	A	566.77	PASS	AC=1;AF=0.500;AN=2;BaseQRankSum=-0.644;ClippingRankSum=0.000;DP=79;ExcessHet=3.0103;FS=6.648;MLEAC=1;MLEAF=0.500;MQ=60.00;MQRankSum=0.000;QD=7.17;ReadPosRankSum=0.024;SOR=0.590	GT:AD:DP:GQ:PL	0/1:57,22:79:99:595,0,2001
Chr1	1883027	.	GA	G	524.73	PASS	AC=1;AF=0.500;AN=2;BaseQRankSum=2.184;ClippingRankSum=0.000;DP=86;ExcessHet=3.0103;FS=4.490;MLEAC=1;MLEAF=0.500;MQ=60.25;MQRankSum=1.960;QD=6.32;ReadPosRankSum=0.279;SOR=1.248	GT:AD:DP:GQ:PL	0/1:54,29:83:99:562,0,1291
Chr1	1884174	.	G	A	1054.77	PASS	AC=1;AF=0.500;AN=2;BaseQRankSum=-0.488;ClippingRankSum=0.000;DP=89;ExcessHet=3.0103;FS=2.868;MLEAC=1;MLEAF=0.500;MQ=60.00;MQRankSum=0.000;QD=11.85;ReadPosRankSum=0.750;SOR=1.037	GT:AD:DP:GQ:PL	0/1:53,36:89:99:1083,0,1840
Chr1	1884469	.	C	T	785.77	PASS	AC=1;AF=0.500;AN=2;BaseQRankSum=1.548;ClippingRankSum=0.000;DP=76;ExcessHet=3.0103;FS=4.632;MLEAC=1;MLEAF=0.500;MQ=60.28;MQRankSum=-1.007;QD=10.34;ReadPosRankSum=-1.636;SOR=0.625	GT:AD:DP:GQ:PL	0/1:50,26:76:99:814,0,1412
Chr1	1887242	.	T	C	313.77	PASS	AC=1;AF=0.500;AN=2;BaseQRankSum=-2.097;ClippingRankSum=0.000;DP=87;ExcessHet=3.0103;FS=7.537;MLEAC=1;MLEAF=0.500;MQ=60.00;MQRankSum=0.000;QD=3.61;ReadPosRankSum=-1.372;SOR=1.739	GT:AD:DP:GQ:PL	0/1:70,17:87:99:342,0,2437
Chr1	1887707	.	GT	G	1965.73	PASS	AC=1;AF=0.500;AN=2;BaseQRankSum=0.717;ClippingRankSum=0.000;DP=107;ExcessHet=3.0103;FS=0.846;MLEAC=1;MLEAF=0.500;MQ=60.00;MQRankSum=0.000;QD=19.08;ReadPosRankSum=-0.474;SOR=0.828	GT:AD:DP:GQ:PL	0/1:26,77:103:99:2003,0,445
Chr1	1889291	.	G	A	592.77	PASS	AC=1;AF=0.500;AN=2;BaseQRankSum=0.670;ClippingRankSum=0.000;DP=88;ExcessHet=3.0103;FS=0.000;MLEAC=1;MLEAF=0.500;MQ=60.00;MQRankSum=0.000;QD=6.74;ReadPosRankSum=-0.079;SOR=0.693	GT:AD:DP:GQ:PL	0/1:66,22:88:99:621,0,2326
Chr1	1892569	.	C	T	604.77	PASS	AC=1;AF=0.500;AN=2;BaseQRankSum=0.463;ClippingRankSum=0.000;DP=80;ExcessHet=3.0103;FS=0.928;MLEAC=1;MLEAF=0.500;MQ=60.00;MQRankSum=0.000;QD=7.66;ReadPosRankSum=-0.104;SOR=0.715	GT:AD:DP:GQ:PL	0/1:56,23:79:99:633,0,1915
Chr1	1893072	.	C	A	833.77	PASS	AC=1;AF=0.500;AN=2;BaseQRankSum=-0.902;ClippingRankSum=0.000;DP=78;ExcessHet=3.0103;FS=0.882;MLEAC=1;MLEAF=0.500;MQ=60.00;MQRankSum=0.000;QD=10.69;ReadPosRankSum=0.803;SOR=0.836	GT:AD:DP:GQ:PL	0/1:50,28:78:99:862,0,1741
Chr1	1896388	.	C	T	902.77	PASS	AC=1;AF=0.500;AN=2;BaseQRankSum=1.908;ClippingRankSum=0.000;DP=89;ExcessHet=3.0103;FS=1.821;MLEAC=1;MLEAF=0.500;MQ=60.00;MQRankSum=0.000;QD=10.14;ReadPosRankSum=-0.268;SOR=0.908	GT:AD:DP:GQ:PL	0/1:60,29:89:99:931,0,2078
Chr1	1897309	.	G	A	651.77	PASS	AC=1;AF=0.500;AN=2;BaseQRankSum=-1.129;ClippingRankSum=0.000;DP=70;ExcessHet=3.0103;FS=0.978;MLEAC=1;MLEAF=0.500;MQ=60.00;MQRankSum=0.000;QD=9.31;ReadPosRankSum=-1.046;SOR=0.518	GT:AD:DP:GQ:PL	0/1:45,25:70:99:680,0,1452
Chr1	1897512	.	GT	G	419.73	PASS	AC=1;AF=0.500;AN=2;BaseQRankSum=0.387;ClippingRankSum=0.000;DP=74;ExcessHet=3.0103;FS=13.791;MLEAC=1;MLEAF=0.500;MQ=60.00;MQRankSum=0.000;QD=6.17;ReadPosRankSum=-0.680;SOR=1.889	GT:AD:DP:GQ:PL	0/1:46,22:68:99:457,0,1222
Chr1	1899668	.	C	A	496.77	PASS	AC=1;AF=0.500;AN=2;BaseQRankSum=-1.750;ClippingRankSum=0.000;DP=70;ExcessHet=3.0103;FS=2.208;MLEAC=1;MLEAF=0.500;MQ=60.00;MQRankSum=0.000;QD=7.10;ReadPosRankSum=-1.040;SOR=0.639	GT:AD:DP:GQ:PL	0/1:51,19:70:99:525,0,1888
Chr1	1901151	.	C	A	779.77	PASS	AC=1;AF=0.500;AN=2;BaseQRankSum=0.538;ClippingRankSum=0.000;DP=76;ExcessHet=3.0103;FS=2.015;MLEAC=1;MLEAF=0.500;MQ=60.00;MQRankSum=0.000;QD=10.26;ReadPosRankSum=0.180;SOR=1.032	GT:AD:DP:GQ:PL	0/1:49,27:76:99:808,0,1657
Chr1	1901506	.	AT	A	616.73	PASS	AC=1;AF=0.500;AN=2;BaseQRankSum=-0.988;ClippingRankSum=0.000;DP=78;ExcessHet=3.0103;FS=7.994;MLEAC=1;MLEAF=0.500;MQ=60.00;MQRankSum=0.000;QD=8.33;ReadPosRankSum=-1.516;SOR=0.620	GT:AD:DP:GQ:PL	0/1:45,29:74:99:654,0,1213
Chr1	1901513	.	T	C	446.73	PASS	AC=1;AF=0.500;AN=2;BaseQRankSum=0.839;ClippingRankSum=0.000;DP=77;ExcessHet=3.0103;FS=3.461;MLEAC=1;MLEAF=0.500;MQ=60.00;MQRankSum=0.000;QD=5.80;ReadPosRankSum=1.747;SOR=1.173	GT:AD:DP:GQ:PL	0/1:54,23:77:99:484,0,1640
Chr1	1902491	.	C	A	512.77	PASS	AC=1;AF=0.500;AN=2;BaseQRankSum=-0.111;ClippingRankSum=0.000;DP=78;ExcessHet=3.0103;FS=5.062;MLEAC=1;MLEAF=0.500;MQ=60.00;MQRankSum=0.000;QD=6.57;ReadPosRankSum=-0.043;SOR=1.353	GT:AD:DP:GQ:PL	0/1:57,21:78:99:541,0,1980
Chr1	1902792	.	T	C	763.77	PASS	AC=1;AF=0.500;AN=2;BaseQRankSum=-0.591;ClippingRankSum=0.000;DP=83;ExcessHet=3.0103;FS=1.936;MLEAC=1;MLEAF=0.500;MQ=60.00;MQRankSum=0.000;QD=9.20;ReadPosRankSum=0.194;SOR=0.592	GT:AD:DP:GQ:PL	0/1:56,27:83:99:792,0,1951
Chr1	1906246	.	CA	C	586.73	PASS	AC=1;AF=0.500;AN=2;BaseQRankSum=0.320;ClippingRankSum=0.000;DP=75;ExcessHet=3.0103;FS=6.449;MLEAC=1;MLEAF=0.500;MQ=60.14;MQRankSum=1.282;QD=8.15;ReadPosRankSum=-1.194;SOR=1.341	GT:AD:DP:GQ:PL	0/1:44,28:72:99:624,0,1058
Chr1	1906758	.	AT	A	618.73	PASS	AC=1;AF=0.500;AN=2;BaseQRankSum=2.077;ClippingRankSum=0.000;DP=76;ExcessHet=3.0103;FS=0.000;MLEAC=1;MLEAF=0.500;MQ=60.00;MQRankSum=0.000;QD=8.48;ReadPosRankSum=1.635;SOR=0.756	GT:AD:DP:GQ:PL	0/1:42,31:73:99:656,0,945
Chr1	1908514	.	A	T	512.77	PASS	AC=1;AF=0.500;AN=2;BaseQRankSum=0.334;ClippingRankSum=0.000;DP=72;ExcessHet=3.0103;FS=0.000;MLEAC=1;MLEAF=0.500;MQ=60.00;MQRankSum=0.000;QD=7.12;ReadPosRankSum=0.706;SOR=0.630	GT:AD:DP:GQ:PL	0/1:50,22:72:99:541,0,1663
Chr1	1909510	.	G	C	793.77	PASS	AC=1;AF=0.500;AN=2;BaseQRankSum=-0.288;ClippingRankSum=0.000;DP=71;ExcessHet=3.0103;FS=4.811;MLEAC=1;MLEAF=0.500;MQ=60.00;MQRankSum=0.000;QD=11.18;ReadPosRankSum=0.669;SOR=0.998	GT:AD:DP:GQ:PL	0/1:44,27:71:99:822,0,1521
Chr1	1911027	.	C	T	597.77	PASS	AC=1;AF=0.500;AN=2;BaseQRankSum=1.409;ClippingRankSum=0.000;DP=86;ExcessHet=3.0103;FS=0.000;MLEAC=1;MLEAF=0.500;MQ=60.00;MQRankSum=0.000;QD=6.95;ReadPosRankSum=1.652;SOR=0.805	GT:AD:DP:GQ:PL	0/1:64,22:86:99:626,0,2294
Chr1	1911607	.	G	T	488.77	PASS	AC=1;AF=0.500;AN=2;BaseQRankSum=-0.617;ClippingRankSum=0.000;DP=72;ExcessHet=3.0103;FS=3.667;MLEAC=1;MLEAF=0.500;MQ=60.00;MQRankSum=0.000;QD=6.79;ReadPosRankSum=-0.112;SOR=0.340	GT:AD:DP:GQ:PL	0/1:52,20:72:99:517,0,1779
Chr1	1912350	.	G	A	900.77	PASS	AC=1;AF=0.500;AN=2;BaseQRankSum=-1.054;ClippingRankSum=0.000;DP=79;ExcessHet=3.0103;FS=0.870;MLEAC=1;MLEAF=0.500;MQ=60.00;MQRankSum=0.000;QD=11.40;ReadPosRankSum=0.604;SOR=0.836	GT:AD:DP:GQ:PL	0/1:49,30:79:99:929,0,1711
Chr1	1913858	.	CT	C	487.73	PASS	AC=1;AF=0.500;AN=2;BaseQRankSum=-0.827;ClippingRankSum=0.000;DP=77;ExcessHet=3.0103;FS=0.000;MLEAC=1;MLEAF=0.500;MQ=60.00;MQRankSum=0.000;QD=6.59;ReadPosRankSum=0.803;SOR=0.777	GT:AD:DP:GQ:PL	0/1:50,24:74:99:525,0,1329
Chr1	1919932	.	A	G	608.77	PASS	AC=1;AF=0.500;AN=2;BaseQRankSum=0.040;ClippingRankSum=0.000;DP=76;ExcessHet=3.0103;FS=0.000;MLEAC=1;MLEAF=0.500;MQ=60.00;MQRankSum=0.000;QD=8.01;ReadPosRankSum=0.138;SOR=0.793	GT:AD:DP:GQ:PL	0/1:52,24:76:99:637,0,1754
Chr1	1923280	.	C	T	576.77	PASS	AC=1;AF=0.500;AN=2;BaseQRankSum=-0.225;ClippingRankSum=0.000;DP=67;ExcessHet=3.0103;FS=2.147;MLEAC=1;MLEAF=0.500;MQ=60.00;MQRankSum=0.000;QD=8.61;ReadPosRankSum=-0.635;SOR=0.990	GT:AD:DP:GQ:PL	0/1:46,21:67:99:605,0,1583
Chr1	1927888	.	G	A	746.77	PASS	AC=1;AF=0.500;AN=2;BaseQRankSum=2.123;ClippingRankSum=0.000;DP=78;ExcessHet=3.0103;FS=2.035;MLEAC=1;MLEAF=0.500;MQ=60.00;MQRankSum=0.000;QD=9.57;ReadPosRankSum=0.690;SOR=0.980	GT:AD:DP:GQ:PL	0/1:54,24:78:99:775,0,1779
Chr1	1931124	.	G	A	684.77	PASS	AC=1;AF=0.500;AN=2;BaseQRankSum=-0.579;ClippingRankSum=0.000;DP=75;ExcessHet=3.0103;FS=8.609;MLEAC=1;MLEAF=0.500;MQ=60.00;MQRankSum=0.000;QD=9.13;ReadPosRankSum=-0.361;SOR=0.639	GT:AD:DP:GQ:PL	0/1:50,25:75:99:713,0,1660
Chr1	1932592	.	C	T	712.77	PASS	AC=1;AF=0.500;AN=2;BaseQRankSum=-1.244;ClippingRankSum=0.000;DP=95;ExcessHet=3.0103;FS=11.283;MLEAC=1;MLEAF=0.500;MQ=60.00;MQRankSum=0.000;QD=7.50;ReadPosRankSum=0.173;SOR=1.368	GT:AD:DP:GQ:PL	0/1:66,29:95:99:741,0,2202
Chr1	1937302	.	C	CT	647.73	PASS	AC=1;AF=0.500;AN=2;BaseQRankSum=-0.824;ClippingRankSum=0.000;DP=89;ExcessHet=3.0103;FS=0.872;MLEAC=1;MLEAF=0.500;MQ=60.00;MQRankSum=0.000;QD=8.00;ReadPosRankSum=-0.471;SOR=0.522	GT:AD:DP:GQ:PL	0/1:51,30:81:99:685,0,1345
Chr1	1937655	.	T	A	925.77	PASS	AC=1;AF=0.500;AN=2;BaseQRankSum=-0.654;ClippingRankSum=0.000;DP=88;ExcessHet=3.0103;FS=2.932;MLEAC=1;MLEAF=0.500;MQ=60.00;MQRankSum=0.000;QD=10.52;ReadPosRankSum=0.400;SOR=0.436	GT:AD:DP:GQ:PL	0/1:56,32:88:99:954,0,1881
Chr1	1937800	.	GT	G	2570.73	PASS	AC=2;AF=1.00;AN=2;DP=91;ExcessHet=3.0103;FS=0.000;MLEAC=2;MLEAF=1.00;MQ=60.00;QD=30.24;SOR=0.765	GT:AD:DP:GQ:PL	1/1:0,85:85:99:2608,255,0
Chr1	1940657	.	G	A	487.77	PASS	AC=1;AF=0.500;AN=2;BaseQRankSum=-1.691;ClippingRankSum=0.000;DP=78;ExcessHet=3.0103;FS=1.004;MLEAC=1;MLEAF=0.500;MQ=60.00;MQRankSum=0.000;QD=6.25;ReadPosRankSum=-0.060;SOR=0.468	GT:AD:DP:GQ:PL	0/1:57,21:78:99:516,0,1997
Chr1	1941028	.	AT	A	622.73	PASS	AC=1;AF=0.500;AN=2;BaseQRankSum=-0.567;ClippingRankSum=0.000;DP=81;ExcessHet=3.0103;FS=7.876;MLEAC=1;MLEAF=0.500;MQ=60.27;MQRankSum=1.838;QD=7.78;ReadPosRankSum=0.149;SOR=1.519	GT:AD:DP:GQ:PL	0/1:50,30:80:99:660,0,1190
Chr1	1947739	.	AT	A	792.73	PASS	AC=1;AF=0.500;AN=2;BaseQRankSum=0.850;ClippingRankSum=0.000;DP=84;ExcessHet=3.0103;FS=3.100;MLEAC=1;MLEAF=0.500;MQ=60.00;MQRankSum=0.000;QD=10.57;ReadPosRankSum=-0.277;SOR=0.621	GT:AD:DP:GQ:PL	0/1:37,38:75:99:830,0,772
Chr1	1950747	.	G	GT	272.73	PASS	AC=1;AF=0.500;AN=2;BaseQRankSum=0.890;ClippingRankSum=0.000;DP=82;ExcessHet=3.0103;FS=5.405;MLEAC=1;MLEAF=0.500;MQ=60.00;MQRankSum=0.000;QD=3.45;ReadPosRankSum=0.409;SOR=1.444	GT:AD:DP:GQ:PL	0/1:61,18:79:99:310,0,1635
Chr1	1955112	.	T	C	628.77	PASS	AC=1;AF=0.500;AN=2;BaseQRankSum=-1.411;ClippingRankSum=0.000;DP=75;ExcessHet=3.0103;FS=10.476;MLEAC=1;MLEAF=0.500;MQ=60.00;MQRankSum=0.000;QD=8.38;ReadPosRankSum=-0.729;SOR=1.339	GT:AD:DP:GQ:PL	0/1:49,26:75:99:657,0,1648
Chr1	1955488	.	C	T	618.77	PASS	AC=1;AF=0.500;AN=2;BaseQRankSum=1.132;ClippingRankSum=0.000;DP=77;ExcessHet=3.0103;FS=6.578;MLEAC=1;MLEAF=0.500;MQ=60.00;MQRankSum=0.000;QD=8.14;ReadPosRankSum=-0.288;SOR=1.409	GT:AD:DP:GQ:PL	0/1:53,23:76:99:647,0,1891
Chr1	1957855	.	G	A	681.77	PASS	AC=1;AF=0.500;AN=2;BaseQRankSum=0.637;ClippingRankSum=0.000;DP=70;ExcessHet=3.0103;FS=0.000;MLEAC=1;MLEAF=0.500;MQ=60.00;MQRankSum=0.000;QD=9.74;ReadPosRankSum=-1.149;SOR=0.740	GT:AD:DP:GQ:PL	0/1:47,23:70:99:710,0,1616
Chr1	1958773	.	CT	C	313.73	PASS	AC=1;AF=0.500;AN=2;BaseQRankSum=-0.994;ClippingRankSum=0.000;DP=74;ExcessHet=3.0103;FS=1.040;MLEAC=1;MLEAF=0.500;MQ=60.00;MQRankSum=0.000;QD=4.24;ReadPosRankSum=-0.389;SOR=0.910	GT:AD:DP:GQ:PL	0/1:56,18:74:99:351,0,1556
Chr1	1960842	.	C	A	428.77	PASS	AC=1;AF=0.500;AN=2;BaseQRankSum=-1.263;ClippingRankSum=0.000;DP=83;ExcessHet=3.0103;FS=0.972;MLEAC=1;MLEAF=0.500;MQ=60.00;MQRankSum=0.000;QD=5.17;ReadPosRankSum=-0.758;SOR=0.491	GT:AD:DP:GQ:PL	0/1:62,21:83:99:457,0,2223
Chr1	1961206	.	G	A	508.77	PASS	AC=1;AF=0.500;AN=2;BaseQRankSum=-0.363;ClippingRankSum=0.000;DP=68;ExcessHet=3.0103;FS=9.374;MLEAC=1;MLEAF=0.500;MQ=60.00;MQRankSum=0.000;QD=7.48;ReadPosRankSum=0.466;SOR=1.845	GT:AD:DP:GQ:PL	0/1:47,21:68:99:537,0,1579
Chr1	1967056	.	C	CT	263.73	PASS	AC=1;AF=0.500;AN=2;BaseQRankSum=-2.268;ClippingRankSum=0.000;DP=83;ExcessHet=3.0103;FS=2.250;MLEAC=1;MLEAF=0.500;MQ=60.00;MQRankSum=0.000;QD=3.34;ReadPosRankSum=-1.506;SOR=1.003	GT:AD:DP:GQ:PL	0/1:60,19:79:99:301,0,1399
Chr1	1971980	.	AT	A	506.73	PASS	AC=1;AF=0.500;AN=2;BaseQRankSum=-0.820;ClippingRankSum=0.000;DP=88;ExcessHet=3.0103;FS=3.192;MLEAC=1;MLEAF=0.500;MQ=60.12;MQRankSum=1.507;QD=6.11;ReadPosRankSum=0.326;SOR=0.669	GT:AD:DP:GQ:PL	0/1:57,26:83:99:544,0,1484
Chr1	1976324	.	G	A	777.77	PASS	AC=1;AF=0.500;AN=2;BaseQRankSum=0.831;ClippingRankSum=0.000;DP=87;ExcessHet=3.0103;FS=14.532;MLEAC=1;MLEAF=0.500;MQ=60.00;MQRankSum=0.000;QD=8.94;ReadPosRankSum=-0.139;SOR=2.050	GT:AD:DP:GQ:PL	0/1:60,27:87:99:806,0,2131
Chr1	1976614	.	TA	T	603.73	PASS	AC=1;AF=0.500;AN=2;BaseQRankSum=0.508;ClippingRankSum=0.000;DP=96;ExcessHet=3.0103;FS=0.000;MLEAC=1;MLEAF=0.500;MQ=60.11;MQRankSum=1.449;QD=6.63;ReadPosRankSum=0.082;SOR=0.662	GT:AD:DP:GQ:PL	0/1:61,30:91:99:641,0,1583
Chr1	1977315	.	TA	T	475.73	PASS	AC=1;AF=0.500;AN=2;BaseQRankSum=1.814;ClippingRankSum=0.000;DP=88;ExcessHet=3.0103;FS=10.535;MLEAC=1;MLEAF=0.500;MQ=60.12;MQRankSum=1.497;QD=6.02;ReadPosRankSum=0.106;SOR=1.893	GT:AD:DP:GQ:PL	0/1:54,25:79:99:513,0,1329
Chr1	1978171	.	CT	C	1146.73	PASS	AC=1;AF=0.500;AN=2;BaseQRankSum=-0.873;ClippingRankSum=0.000;DP=77;ExcessHet=3.0103;FS=4.853;MLEAC=1;MLEAF=0.500;MQ=60.14;MQRankSum=0.708;QD=15.71;ReadPosRankSum=0.054;SOR=0.477	GT:AD:DP:GQ:PL	0/1:23,50:73:99:1184,0,436
Chr1	1981732	.	T	C	941.77	PASS	AC=1;AF=0.500;AN=2;BaseQRankSum=0.353;ClippingRankSum=0.000;DP=81;ExcessHet=3.0103;FS=0.862;MLEAC=1;MLEAF=0.500;MQ=60.00;MQRankSum=0.000;QD=11.77;ReadPosRankSum=-0.517;SOR=0.862	GT:AD:DP:GQ:PL	0/1:48,32:80:99:970,0,1640
Chr1	1982770	.	C	T	813.77	PASS	AC=1;AF=0.500;AN=2;BaseQRankSum=0.444;ClippingRankSum=0.000;DP=90;ExcessHet=3.0103;FS=0.849;MLEAC=1;MLEAF=0.500;MQ=60.00;MQRankSum=0.000;QD=9.04;ReadPosRankSum=0.187;SOR=0.582	GT:AD:DP:GQ:PL	0/1:62,28:90:99:842,0,2142
Chr1	1991396	.	C	G	960.77	PASS	AC=1;AF=0.500;AN=2;BaseQRankSum=1.066;ClippingRankSum=0.000;DP=103;ExcessHet=3.0103;FS=20.229;MLEAC=1;MLEAF=0.500;MQ=60.00;MQRankSum=0.000;QD=9.33;ReadPosRankSum=-0.282;SOR=1.058	GT:AD:DP:GQ:PL	0/1:71,32:103:99:989,0,2411
Chr1	1993090	.	A	G	758.77	PASS	AC=1;AF=0.500;AN=2;BaseQRankSum=-0.359;ClippingRankSum=0.000;DP=93;ExcessHet=3.0103;FS=7.792;MLEAC=1;MLEAF=0.500;MQ=60.00;MQRankSum=0.000;QD=8.16;ReadPosRankSum=-0.158;SOR=1.406	GT:AD:DP:GQ:PL	0/1:67,26:93:99:787,0,2437
Chr1	1996680	.	CA	C	304.73	PASS	AC=1;AF=0.500;AN=2;BaseQRankSum=-1.034;ClippingRankSum=0.000;DP=100;ExcessHet=3.0103;FS=0.000;MLEAC=1;MLEAF=0.500;MQ=60.00;MQRankSum=0.000;QD=3.14;ReadPosRankSum=-0.146;SOR=0.746	GT:AD:DP:GQ:PL	0/1:76,21:97:99:342,0,1893
Chr1	1997411	.	GT	G	1503.73	PASS	AC=1;AF=0.500;AN=2;BaseQRankSum=1.850;ClippingRankSum=0.000;DP=88;ExcessHet=3.0103;FS=7.341;MLEAC=1;MLEAF=0.500;MQ=60.12;MQRankSum=0.578;QD=18.34;ReadPosRankSum=-0.323;SOR=0.197	GT:AD:DP:GQ:PL	0/1:19,63:82:99:1541,0,297
Chr1	1998238	.	G	A	787.77	PASS	AC=1;AF=0.500;AN=2;BaseQRankSum=2.077;ClippingRankSum=0.000;DP=85;ExcessHet=3.0103;FS=1.921;MLEAC=1;MLEAF=0.500;MQ=60.00;MQRankSum=0.000;QD=9.27;ReadPosRankSum=0.717;SOR=0.767	GT:AD:DP:GQ:PL	0/1:59,26:85:99:816,0,2026
Chr1	1999391	.	G	A	257.77	PASS	AC=1;AF=0.500;AN=2;BaseQRankSum=-1.027;ClippingRankSum=0.000;DP=89;ExcessHet=3.0103;FS=1.081;MLEAC=1;MLEAF=0.500;MQ=60.00;MQRankSum=0.000;QD=2.90;ReadPosRankSum=0.949;SOR=0.911	GT:AD:DP:GQ:PL	0/1:74,15:89:99:286,0,2663
Chr1	2005475	.	C	T	1003.77	PASS	AC=1;AF=0.500;AN=2;BaseQRankSum=2.900;ClippingRankSum=0.000;DP=91;ExcessHet=3.0103;FS=0.000;MLEAC=1;MLEAF=0.500;MQ=60.00;MQRankSum=0.000;QD=11.03;ReadPosRankSum=-1.543;SOR=0.699	GT:AD:DP:GQ:PL	0/1:59,32:91:99:1032,0,1878
Chr1	2005923	.	C	T	837.77	PASS	AC=1;AF=0.500;AN=2;BaseQRankSum=-0.866;ClippingRankSum=0.000;DP=84;ExcessHet=3.0103;FS=0.000;MLEAC=1;MLEAF=0.500;MQ=60.00;MQRankSum=0.000;QD=9.97;ReadPosRankSum=0.519;SOR=0.679	GT:AD:DP:GQ:PL	0/1:56,28:84:99:866,0,2061
Chr1	2008563	.	G	A	509.77	PASS	AC=1;AF=0.500;AN=2;BaseQRankSum=0.013;ClippingRankSum=0.000;DP=75;ExcessHet=3.0103;FS=2.193;MLEAC=1;MLEAF=0.500;MQ=60.00;MQRankSum=0.000;QD=6.80;ReadPosRankSum=-1.190;SOR=1.022	GT:AD:DP:GQ:PL	0/1:56,19:75:99:538,0,1932
Chr1	2012150	.	G	A	541.77	PASS	AC=1;AF=0.500;AN=2;BaseQRankSum=0.494;ClippingRankSum=0.000;DP=63;ExcessHet=3.0103;FS=0.000;MLEAC=1;MLEAF=0.500;MQ=60.00;MQRankSum=0.000;QD=8.60;ReadPosRankSum=0.974;SOR=0.569	GT:AD:DP:GQ:PL	0/1:43,20:63:99:570,0,1479
Chr1	2016236	.	A	G	716.77	PASS	AC=1;AF=0.500;AN=2;BaseQRankSum=1.616;ClippingRankSum=0.000;DP=87;ExcessHet=3.0103;FS=14.912;MLEAC=1;MLEAF=0.500;MQ=60.00;MQRankSum=0.000;QD=8.24;ReadPosRankSum=1.597;SOR=2.215	GT:AD:DP:GQ:PL	0/1:62,25:87:99:745,0,2027
Chr1	2019065	.	GT	G,GTT	997.73	PASS	AC=1,1;AF=0.500,0.500;AN=2;BaseQRankSum=0.332;ClippingRankSum=0.000;DP=75;ExcessHet=3.0103;FS=9.137;MLEAC=1,1;MLEAF=0.500,0.500;MQ=60.00;MQRankSum=0.000;QD=14.05;ReadPosRankSum=-1.529;SOR=0.793	GT:AD:DP:GQ:PL	1/2:13,34,24:71:99:1035,269,692,623,0,1116
Chr1	2019522	.	A	G	777.77	PASS	AC=1;AF=0.500;AN=2;BaseQRankSum=0.405;ClippingRankSum=0.000;DP=84;ExcessHet=3.0103;FS=0.000;MLEAC=1;MLEAF=0.500;MQ=60.00;MQRankSum=0.000;QD=9.26;ReadPosRankSum=-1.914;SOR=0.735	GT:AD:DP:GQ:PL	0/1:57,27:84:99:806,0,1787
Chr1	2024272	.	T	C	1116.77	PASS	AC=1;AF=0.500;AN=2;BaseQRankSum=0.296;ClippingRankSum=0.000;DP=86;ExcessHet=3.0103;FS=0.000;MLEAC=1;MLEAF=0.500;MQ=60.00;MQRankSum=0.000;QD=12.99;ReadPosRankSum=-0.946;SOR=0.784	GT:AD:DP:GQ:PL	0/1:50,36:86:99:1145,0,1696
Chr1	2024904	.	GT	G	278.73	PASS	AC=1;AF=0.500;AN=2;BaseQRankSum=1.552;ClippingRankSum=0.000;DP=78;ExcessHet=3.0103;FS=3.638;MLEAC=1;MLEAF=0.500;MQ=60.28;MQRankSum=2.534;QD=3.77;ReadPosRankSum=-0.679;SOR=1.179	GT:AD:DP:GQ:PL	0/1:56,18:74:99:316,0,1372
Chr1	2025349	.	C	A	592.77	PASS	AC=1;AF=0.500;AN=2;BaseQRankSum=0.196;ClippingRankSum=0.000;DP=76;ExcessHet=3.0103;FS=0.967;MLEAC=1;MLEAF=0.500;MQ=60.00;MQRankSum=0.000;QD=7.80;ReadPosRankSum=-0.881;SOR=0.905	GT:AD:DP:GQ:PL	0/1:54,22:76:99:621,0,1892
Chr1	2026286	.	T	G	578.77	PASS	AC=1;AF=0.500;AN=2;BaseQRankSum=0.895;ClippingRankSum=0.000;DP=66;ExcessHet=3.0103;FS=3.761;MLEAC=1;MLEAF=0.500;MQ=60.00;MQRankSum=0.000;QD=8.77;ReadPosRankSum=0.362;SOR=0.668	GT:AD:DP:GQ:PL	0/1:46,20:66:99:607,0,1604
Chr1	2027196	.	GTT	G,GT	1575.73	PASS	AC=1,1;AF=0.500,0.500;AN=2;BaseQRankSum=0.563;ClippingRankSum=0.000;DP=78;ExcessHet=3.0103;FS=3.933;MLEAC=1,1;MLEAF=0.500,0.500;MQ=60.00;MQRankSum=0.000;QD=22.51;ReadPosRankSum=0.078;SOR=0.246	GT:AD:DP:GQ:PL	1/2:6,30,34:70:99:1613,670,768,615,0,561
Chr1	2029938	.	CA	C	757.73	PASS	AC=1;AF=0.500;AN=2;BaseQRankSum=-1.327;ClippingRankSum=0.000;DP=83;ExcessHet=3.0103;FS=7.436;MLEAC=1;MLEAF=0.500;MQ=60.13;MQRankSum=1.201;QD=9.35;ReadPosRankSum=0.450;SOR=1.399	GT:AD:DP:GQ:PL	0/1:47,34:81:99:795,0,1186
Chr1	2030198	.	T	A	912.77	PASS	AC=1;AF=0.500;AN=2;BaseQRankSum=0.119;ClippingRankSum=0.000;DP=87;ExcessHet=3.0103;FS=9.360;MLEAC=1;MLEAF=0.500;MQ=60.00;MQRankSum=0.000;QD=10.61;ReadPosRankSum=-1.140;SOR=1.063	GT:AD:DP:GQ:PL	0/1:55,31:86:99:941,0,1696
Chr1	2031533	.	CT	C	411.73	PASS	AC=1;AF=0.500;AN=2;BaseQRankSum=-0.793;ClippingRankSum=0.000;DP=93;ExcessHet=3.0103;FS=4.668;MLEAC=1;MLEAF=0.500;MQ=60.12;MQRankSum=1.720;QD=4.63;ReadPosRankSum=-0.869;SOR=1.144	GT:AD:DP:GQ:PL	0/1:66,23:89:99:449,0,1782
Chr1	2032510	.	G	A	676.77	PASS	AC=1;AF=0.500;AN=2;BaseQRankSum=-0.630;ClippingRankSum=0.000;DP=86;ExcessHet=3.0103;FS=12.506;MLEAC=1;MLEAF=0.500;MQ=60.00;MQRankSum=0.000;QD=7.87;ReadPosRankSum=1.190;SOR=1.201	GT:AD:DP:GQ:PL	0/1:61,25:86:99:705,0,2058
Chr1	2035670	.	AT	A	437.73	PASS	AC=1;AF=0.500;AN=2;BaseQRankSum=1.752;ClippingRankSum=0.000;DP=83;ExcessHet=3.0103;FS=0.932;MLEAC=1;MLEAF=0.500;MQ=60.26;MQRankSum=2.260;QD=5.47;ReadPosRankSum=2.034;SOR=0.547	GT:AD:DP:GQ:PL	0/1:57,23:80:99:475,0,1535
Chr1	2039213	.	G	A	822.77	PASS	AC=1;AF=0.500;AN=2;BaseQRankSum=-0.756;ClippingRankSum=0.000;DP=93;ExcessHet=3.0103;FS=0.000;MLEAC=1;MLEAF=0.500;MQ=60.00;MQRankSum=0.000;QD=8.85;ReadPosRankSum=-2.028;SOR=0.769	GT:AD:DP:GQ:PL	0/1:64,29:93:99:851,0,2211
Chr1	2044330	.	C	T	611.77	PASS	AC=1;AF=0.500;AN=2;BaseQRankSum=1.021;ClippingRankSum=0.000;DP=75;ExcessHet=3.0103;FS=3.507;MLEAC=1;MLEAF=0.500;MQ=60.00;MQRankSum=0.000;QD=8.27;ReadPosRankSum=0.981;SOR=0.994	GT:AD:DP:GQ:PL	0/1:52,22:74:99:640,0,1668
Chr1	2045339	.	G	A	616.77	PASS	AC=1;AF=0.500;AN=2;BaseQRankSum=-0.970;ClippingRankSum=0.000;DP=78;ExcessHet=3.0103;FS=2.041;MLEAC=1;MLEAF=0.500;MQ=60.00;MQRankSum=0.000;QD=7.91;ReadPosRankSum=2.105;SOR=0.446	GT:AD:DP:GQ:PL	0/1:54,24:78:99:645,0,1826
Chr1	2048258	.	GT	G	351.73	PASS	AC=1;AF=0.500;AN=2;BaseQRankSum=1.060;ClippingRankSum=0.000;DP=79;ExcessHet=3.0103;FS=1.006;MLEAC=1;MLEAF=0.500;MQ=60.00;MQRankSum=0.000;QD=4.51;ReadPosRankSum=0.673;SOR=0.495	GT:AD:DP:GQ:PL	0/1:58,20:78:99:389,0,1563
Chr1	2050179	.	G	C	746.77	PASS	AC=1;AF=0.500;AN=2;BaseQRankSum=0.693;ClippingRankSum=0.000;DP=64;ExcessHet=3.0103;FS=2.115;MLEAC=1;MLEAF=0.500;MQ=60.00;MQRankSum=0.000;QD=11.67;ReadPosRankSum=-0.226;SOR=0.459	GT:AD:DP:GQ:PL	0/1:39,25:64:99:775,0,1283
Chr1	2053395	.	A	T	893.77	PASS	AC=1;AF=0.500;AN=2;BaseQRankSum=-0.320;ClippingRankSum=0.000;DP=78;ExcessHet=3.0103;FS=0.887;MLEAC=1;MLEAF=0.500;MQ=60.00;MQRankSum=0.000;QD=11.46;ReadPosRankSum=0.756;SOR=0.656	GT:AD:DP:GQ:PL	0/1:49,29:78:99:922,0,1648
Chr1	2054723	.	GA	G	468.73	PASS	AC=1;AF=0.500;AN=2;BaseQRankSum=-0.289;ClippingRankSum=0.000;DP=84;ExcessHet=3.0103;FS=4.970;MLEAC=1;MLEAF=0.500;MQ=60.13;MQRankSum=1.345;QD=5.86;ReadPosRankSum=-0.138;SOR=0.304	GT:AD:DP:GQ:PL	0/1:54,26:80:99:506,0,1208
Chr1	2055214	.	TAG	T	851.73	PASS	AC=1;AF=0.500;AN=2;BaseQRankSum=0.672;ClippingRankSum=0.000;DP=84;ExcessHet=3.0103;FS=0.000;MLEAC=1;MLEAF=0.500;MQ=60.00;MQRankSum=0.000;QD=10.78;ReadPosRankSum=1.353;SOR=0.783	GT:AD:DP:GQ:PL	0/1:46,33:79:99:889,0,1353
Chr1	2059213	.	G	A	751.77	PASS	AC=1;AF=0.500;AN=2;BaseQRankSum=0.072;ClippingRankSum=0.000;DP=77;ExcessHet=3.0103;FS=10.551;MLEAC=1;MLEAF=0.500;MQ=60.00;MQRankSum=0.000;QD=9.76;ReadPosRankSum=1.126;SOR=0.737	GT:AD:DP:GQ:PL	0/1:51,26:77:99:780,0,1692
Chr1	2061334	.	C	T	312.77	PASS	AC=1;AF=0.500;AN=2;BaseQRankSum=-0.071;ClippingRankSum=0.000;DP=77;ExcessHet=3.0103;FS=3.931;MLEAC=1;MLEAF=0.500;MQ=60.00;MQRankSum=0.000;QD=4.06;ReadPosRankSum=0.334;SOR=1.270	GT:AD:DP:GQ:PL	0/1:61,16:77:99:341,0,2085
Chr1	2064265	.	T	C	551.77	PASS	AC=1;AF=0.500;AN=2;BaseQRankSum=1.357;ClippingRankSum=0.000;DP=82;ExcessHet=3.0103;FS=16.771;MLEAC=1;MLEAF=0.500;MQ=60.00;MQRankSum=0.000;QD=6.73;ReadPosRankSum=-0.081;SOR=2.617	GT:AD:DP:GQ:PL	0/1:60,22:82:99:580,0,1979
Chr1	2065922	.	G	A	966.77	PASS	AC=1;AF=0.500;AN=2;BaseQRankSum=0.087;ClippingRankSum=0.000;DP=90;ExcessHet=3.0103;FS=0.000;MLEAC=1;MLEAF=0.500;MQ=60.00;MQRankSum=0.000;QD=10.74;ReadPosRankSum=1.334;SOR=0.717	GT:AD:DP:GQ:PL	0/1:57,33:90:99:995,0,1922
Chr1	2066584	.	C	T	635.77	PASS	AC=1;AF=0.500;AN=2;BaseQRankSum=0.159;ClippingRankSum=0.000;DP=69;ExcessHet=3.0103;FS=2.092;MLEAC=1;MLEAF=0.500;MQ=60.00;MQRankSum=0.000;QD=9.21;ReadPosRankSum=-0.564;SOR=0.469	GT:AD:DP:GQ:PL	0/1:46,23:69:99:664,0,1583
Chr1	2068975	.	C	CT	223.73	PASS	AC=1;AF=0.500;AN=2;BaseQRankSum=1.008;ClippingRankSum=0.000;DP=103;ExcessHet=3.0103;FS=9.327;MLEAC=1;MLEAF=0.500;MQ=60.11;MQRankSum=2.095;QD=2.36;ReadPosRankSum=-0.657;SOR=1.407	GT:AD:DP:GQ:PL	0/1:77,18:95:99:261,0,2086
Chr1	2070912	.	CT	C	601.73	PASS	AC=1;AF=0.500;AN=2;BaseQRankSum=1.270;ClippingRankSum=0.000;DP=109;ExcessHet=3.0103;FS=0.000;MLEAC=1;MLEAF=0.500;MQ=60.10;MQRankSum=1.492;QD=6.14;ReadPosRankSum=0.632;SOR=0.620	GT:AD:DP:GQ:PL	0/1:67,31:98:99:639,0,1710
Chr1	2072249	.	C	A	643.77	PASS	AC=1;AF=0.500;AN=2;BaseQRankSum=-0.604;ClippingRankSum=0.000;DP=113;ExcessHet=3.0103;FS=1.780;MLEAC=1;MLEAF=0.500;MQ=60.00;MQRankSum=0.000;QD=5.75;ReadPosRankSum=-0.153;SOR=0.970	GT:AD:DP:GQ:PL	0/1:83,29:112:99:672,0,2877
Chr1	2072254	.	C	T	996.77	PASS	AC=1;AF=0.500;AN=2;BaseQRankSum=1.591;ClippingRankSum=0.000;DP=115;ExcessHet=3.0103;FS=0.000;MLEAC=1;MLEAF=0.500;MQ=60.00;MQRankSum=0.000;QD=8.74;ReadPosRankSum=0.083;SOR=0.692	GT:AD:DP:GQ:PL	0/1:79,35:114:99:1025,0,2758
Chr1	2072377	.	A	C	717.77	PASS	AC=1;AF=0.500;AN=2;BaseQRankSum=-0.380;ClippingRankSum=0.000;DP=109;ExcessHet=3.0103;FS=5.550;MLEAC=1;MLEAF=0.500;MQ=60.00;MQRankSum=0.000;QD=6.59;ReadPosRankSum=0.585;SOR=0.953	GT:AD:DP:GQ:PL	0/1:80,29:109:99:746,0,2695
Chr1	2074215	.	CT	C	412.73	PASS	AC=1;AF=0.500;AN=2;BaseQRankSum=0.452;ClippingRankSum=0.000;DP=102;ExcessHet=3.0103;FS=4.571;MLEAC=1;MLEAF=0.500;MQ=60.00;MQRankSum=0.000;QD=4.17;ReadPosRankSum=-0.556;SOR=0.938	GT:AD:DP:GQ:PL	0/1:75,24:99:99:450,0,2025
Chr1	2075435	.	C	T	563.77	PASS	AC=1;AF=0.500;AN=2;BaseQRankSum=-1.180;ClippingRankSum=0.000;DP=97;ExcessHet=3.0103;FS=3.174;MLEAC=1;MLEAF=0.500;MQ=60.00;MQRankSum=0.000;QD=5.81;ReadPosRankSum=-0.784;SOR=0.888	GT:AD:DP:GQ:PL	0/1:74,23:97:99:592,0,2707
Chr1	2078519	.	A	ATT	534.73	PASS	AC=1;AF=0.500;AN=2;BaseQRankSum=0.703;ClippingRankSum=0.000;DP=116;ExcessHet=3.0103;FS=1.994;MLEAC=1;MLEAF=0.500;MQ=60.00;MQRankSum=0.000;QD=4.95;ReadPosRankSum=-0.950;SOR=0.975	GT:AD:DP:GQ:PL	0/1:83,25:108:99:572,0,2861
Chr1	2081155	.	C	T	677.77	PASS	AC=1;AF=0.500;AN=2;BaseQRankSum=-0.314;ClippingRankSum=0.000;DP=110;ExcessHet=3.0103;FS=0.846;MLEAC=1;MLEAF=0.500;MQ=60.00;MQRankSum=0.000;QD=6.16;ReadPosRankSum=-0.796;SOR=0.565	GT:AD:DP:GQ:PL	0/1:84,26:110:99:706,0,2977
Chr1	2081300	.	G	A	991.77	PASS	AC=1;AF=0.500;AN=2;BaseQRankSum=2.663;ClippingRankSum=0.000;DP=108;ExcessHet=3.0103;FS=0.000;MLEAC=1;MLEAF=0.500;MQ=60.00;MQRankSum=0.000;QD=9.18;ReadPosRankSum=-0.843;SOR=0.736	GT:AD:DP:GQ:PL	0/1:75,33:108:99:1020,0,2453
Chr1	2081914	.	C	T	663.77	PASS	AC=1;AF=0.500;AN=2;BaseQRankSum=-0.837;ClippingRankSum=0.000;DP=108;ExcessHet=3.0103;FS=2.818;MLEAC=1;MLEAF=0.500;MQ=60.00;MQRankSum=0.000;QD=6.15;ReadPosRankSum=0.321;SOR=0.939	GT:AD:DP:GQ:PL	0/1:78,30:108:99:692,0,2621
Chr1	2082173	.	A	T	540.77	PASS	AC=1;AF=0.500;AN=2;BaseQRankSum=-0.710;ClippingRankSum=0.000;DP=105;ExcessHet=3.0103;FS=3.100;MLEAC=1;MLEAF=0.500;MQ=60.10;MQRankSum=-0.507;QD=5.15;ReadPosRankSum=-1.715;SOR=0.584	GT:AD:DP:GQ:PL	0/1:82,23:105:99:569,0,2839
Chr1	2085468	.	G	A	686.77	PASS	AC=1;AF=0.500;AN=2;BaseQRankSum=0.692;ClippingRankSum=0.000;DP=107;ExcessHet=3.0103;FS=9.446;MLEAC=1;MLEAF=0.500;MQ=60.00;MQRankSum=0.000;QD=6.42;ReadPosRankSum=1.019;SOR=1.072	GT:AD:DP:GQ:PL	0/1:81,26:107:99:715,0,2852
Chr1	2085542	.	C	T	515.77	PASS	AC=1;AF=0.500;AN=2;BaseQRankSum=0.052;ClippingRankSum=0.000;DP=110;ExcessHet=3.0103;FS=7.849;MLEAC=1;MLEAF=0.500;MQ=60.00;MQRankSum=0.000;QD=4.69;ReadPosRankSum=0.961;SOR=0.850	GT:AD:DP:GQ:PL	0/1:86,24:110:99:544,0,2998
Chr1	2086124	.	G	A	672.77	PASS	AC=1;AF=0.500;AN=2;BaseQRankSum=0.532;ClippingRankSum=0.000;DP=95;ExcessHet=3.0103;FS=1.955;MLEAC=1;MLEAF=0.500;MQ=60.00;MQRankSum=0.000;QD=7.08;ReadPosRankSum=0.420;SOR=1.047	GT:AD:DP:GQ:PL	0/1:70,25:95:99:701,0,2432
Chr1	2086323	.	G	A	611.77	PASS	AC=1;AF=0.500;AN=2;BaseQRankSum=0.620;ClippingRankSum=0.000;DP=99;ExcessHet=3.0103;FS=0.000;MLEAC=1;MLEAF=0.500;MQ=60.11;MQRankSum=1.791;QD=6.18;ReadPosRankSum=0.679;SOR=0.660	GT:AD:DP:GQ:PL	0/1:75,24:99:99:640,0,2607
Chr1	2087756	.	G	A	806.77	PASS	AC=1;AF=0.500;AN=2;BaseQRankSum=-1.009;ClippingRankSum=0.000;DP=115;ExcessHet=3.0103;FS=5.391;MLEAC=1;MLEAF=0.500;MQ=60.00;MQRankSum=0.000;QD=7.02;ReadPosRankSum=-0.954;SOR=1.075	GT:AD:DP:GQ:PL	0/1:85,30:115:99:835,0,3070
Chr1	2094323	.	C	T	675.77	PASS	AC=1;AF=0.500;AN=2;BaseQRankSum=-0.484;ClippingRankSum=0.000;DP=116;ExcessHet=3.0103;FS=4.208;MLEAC=1;MLEAF=0.500;MQ=60.00;MQRankSum=0.000;QD=5.83;ReadPosRankSum=-1.872;SOR=1.208	GT:AD:DP:GQ:PL	0/1:89,27:116:99:704,0,3127
Chr1	2096524	.	A	AT	567.73	PASS	AC=1;AF=0.500;AN=2;BaseQRankSum=-0.078;ClippingRankSum=0.000;DP=107;ExcessHet=3.0103;FS=10.810;MLEAC=1;MLEAF=0.500;MQ=60.00;MQRankSum=0.000;QD=5.51;ReadPosRankSum=0.351;SOR=1.484	GT:AD:DP:GQ:PL	0/1:73,30:103:99:605,0,1914
Chr1	2097259	.	C	T	831.77	PASS	AC=1;AF=0.500;AN=2;BaseQRankSum=1.450;ClippingRankSum=0.000;DP=114;ExcessHet=3.0103;FS=5.429;MLEAC=1;MLEAF=0.500;MQ=60.00;MQRankSum=0.000;QD=7.30;ReadPosRankSum=-0.998;SOR=1.329	GT:AD:DP:GQ:PL	0/1:84,30:114:99:860,0,2950
Chr1	2100397	.	C	G	721.77	PASS	AC=1;AF=0.500;AN=2;BaseQRankSum=-0.263;ClippingRankSum=0.000;DP=95;ExcessHet=3.0103;FS=3.136;MLEAC=1;MLEAF=0.500;MQ=60.00;MQRankSum=0.000;QD=7.60;ReadPosRankSum=-2.728;SOR=1.136	GT:AD:DP:GQ:PL	0/1:70,25:95:99:750,0,2482
Chr1	2101227	.	C	T	672.77	PASS	AC=1;AF=0.500;AN=2;BaseQRankSum=-0.193;ClippingRankSum=0.000;DP=92;ExcessHet=3.0103;FS=0.000;MLEAC=1;MLEAF=0.500;MQ=60.00;MQRankSum=0.000;QD=7.31;ReadPosRankSum=-0.532;SOR=0.621	GT:AD:DP:GQ:PL	0/1:68,24:92:99:701,0,2360
Chr1	2101764	.	CA	C	496.73	PASS	AC=1;AF=0.500;AN=2;BaseQRankSum=1.511;ClippingRankSum=0.000;DP=102;ExcessHet=3.0103;FS=3.058;MLEAC=1;MLEAF=0.500;MQ=60.00;MQRankSum=0.000;QD=5.12;ReadPosRankSum=0.029;SOR=1.145	GT:AD:DP:GQ:PL	0/1:70,27:97:99:534,0,1835
Chr1	2101938	.	GA	G	485.73	PASS	AC=1;AF=0.500;AN=2;BaseQRankSum=2.542;ClippingRankSum=0.000;DP=108;ExcessHet=3.0103;FS=3.036;MLEAC=1;MLEAF=0.500;MQ=60.10;MQRankSum=1.524;QD=5.22;ReadPosRankSum=1.061;SOR=0.933	GT:AD:DP:GQ:PL	0/1:65,28:93:99:523,0,1547
Chr1	2102171	.	CA	C	223.73	PASS	AC=1;AF=0.500;AN=2;BaseQRankSum=1.135;ClippingRankSum=0.000;DP=113;ExcessHet=3.0103;FS=5.070;MLEAC=1;MLEAF=0.500;MQ=60.00;MQRankSum=0.000;QD=2.11;ReadPosRankSum=-0.658;SOR=1.235	GT:AD:DP:GQ:PL	0/1:87,19:106:99:261,0,2331
Chr1	2103256	.	C	CGA	661.73	PASS	AC=1;AF=0.500;AN=2;BaseQRankSum=-1.312;ClippingRankSum=0.000;DP=105;ExcessHet=3.0103;FS=1.865;MLEAC=1;MLEAF=0.500;MQ=60.00;MQRankSum=0.000;QD=6.89;ReadPosRankSum=-1.345;SOR=0.495	GT:AD:DP:GQ:PL	0/1:70,26:96:99:699,0,2392
Chr1	2103645	.	ATT	A,AT	1562.73	PASS	AC=1,1;AF=0.500,0.500;AN=2;BaseQRankSum=0.322;ClippingRankSum=0.000;DP=109;ExcessHet=3.0103;FS=9.556;MLEAC=1,1;MLEAF=0.500,0.500;MQ=60.10;MQRankSum=0.596;QD=15.17;ReadPosRankSum=0.226;SOR=0.618	GT:AD:DP:GQ:PL	1/2:27,42,34:103:99:1600,158,956,511,0,963
Chr1	2103955	.	GA	G	236.73	PASS	AC=1;AF=0.500;AN=2;BaseQRankSum=-0.145;ClippingRankSum=0.000;DP=104;ExcessHet=3.0103;FS=11.333;MLEAC=1;MLEAF=0.500;MQ=60.00;MQRankSum=0.000;QD=2.32;ReadPosRankSum=-0.336;SOR=1.525	GT:AD:DP:GQ:PL	0/1:83,19:102:99:274,0,2219
Chr1	2104205	.	CAA	C,CA	2248.73	PASS	AC=1,1;AF=0.500,0.500;AN=2;BaseQRankSum=1.083;ClippingRankSum=0.000;DP=110;ExcessHet=3.0103;FS=0.000;MLEAC=1,1;MLEAF=0.500,0.500;MQ=60.00;MQRankSum=0.000;QD=23.18;ReadPosRankSum=0.131;SOR=0.716	GT:AD:DP:GQ:PL	1/2:8,39,50:97:99:2286,1064,1222,781,0,723
Chr1	2105927	.	C	A	509.77	PASS	AC=1;AF=0.500;AN=2;BaseQRankSum=0.222;ClippingRankSum=0.000;DP=92;ExcessHet=3.0103;FS=3.407;MLEAC=1;MLEAF=0.500;MQ=60.00;MQRankSum=0.000;QD=5.54;ReadPosRankSum=1.453;SOR=0.863	GT:AD:DP:GQ:PL	0/1:71,21:92:99:538,0,2573
Chr1	2106328	.	G	T	345.77	PASS	AC=1;AF=0.500;AN=2;BaseQRankSum=-0.119;ClippingRankSum=0.000;DP=102;ExcessHet=3.0103;FS=2.095;MLEAC=1;MLEAF=0.500;MQ=60.00;MQRankSum=0.000;QD=3.39;ReadPosRankSum=0.412;SOR=0.466	GT:AD:DP:GQ:PL	0/1:83,19:102:99:374,0,2791
Chr1	2107297	.	CA	C	1324.73	PASS	AC=1;AF=0.500;AN=2;BaseQRankSum=-1.016;ClippingRankSum=0.000;DP=105;ExcessHet=3.0103;FS=1.666;MLEAC=1;MLEAF=0.500;MQ=60.21;MQRankSum=1.195;QD=13.52;ReadPosRankSum=-1.701;SOR=0.757	GT:AD:DP:GQ:PL	0/1:40,58:98:99:1362,0,847
Chr1	2111983	.	TA	T	221.73	PASS	AC=1;AF=0.500;AN=2;BaseQRankSum=-0.210;ClippingRankSum=0.000;DP=89;ExcessHet=3.0103;FS=2.392;MLEAC=1;MLEAF=0.500;MQ=60.00;MQRankSum=0.000;QD=2.55;ReadPosRankSum=-0.550;SOR=0.383	GT:AD:DP:GQ:PL	0/1:71,16:87:99:259,0,2032
Chr1	2112719	.	C	T	826.77	PASS	AC=1;AF=0.500;AN=2;BaseQRankSum=0.356;ClippingRankSum=0.000;DP=104;ExcessHet=3.0103;FS=2.919;MLEAC=1;MLEAF=0.500;MQ=60.00;MQRankSum=0.000;QD=7.95;ReadPosRankSum=0.261;SOR=0.531	GT:AD:DP:GQ:PL	0/1:75,29:104:99:855,0,2747
Chr1	2113540	.	C	T	827.77	PASS	AC=1;AF=0.500;AN=2;BaseQRankSum=0.784;ClippingRankSum=0.000;DP=110;ExcessHet=3.0103;FS=0.000;MLEAC=1;MLEAF=0.500;MQ=60.00;MQRankSum=0.000;QD=7.53;ReadPosRankSum=0.639;SOR=0.733	GT:AD:DP:GQ:PL	0/1:79,31:110:99:856,0,2747
Chr1	2115107	.	TA	T	479.73	PASS	AC=1;AF=0.500;AN=2;BaseQRankSum=1.480;ClippingRankSum=0.000;DP=84;ExcessHet=3.0103;FS=6.227;MLEAC=1;MLEAF=0.500;MQ=60.00;MQRankSum=0.000;QD=5.85;ReadPosRankSum=-0.290;SOR=1.341	GT:AD:DP:GQ:PL	0/1:57,25:82:99:517,0,1485
Chr1	2118385	.	TA	T	411.73	PASS	AC=1;AF=0.500;AN=2;BaseQRankSum=0.802;ClippingRankSum=0.000;DP=75;ExcessHet=3.0103;FS=3.609;MLEAC=1;MLEAF=0.500;MQ=60.00;MQRankSum=0.000;QD=5.56;ReadPosRankSum=-0.696;SOR=0.491	GT:AD:DP:GQ:PL	0/1:53,21:74:99:449,0,1464
Chr1	2120094	.	TA	T	316.73	PASS	AC=1;AF=0.500;AN=2;BaseQRankSum=0.413;ClippingRankSum=0.000;DP=92;ExcessHet=3.0103;FS=3.538;MLEAC=1;MLEAF=0.500;MQ=60.00;MQRankSum=0.000;QD=3.68;ReadPosRankSum=-2.174;SOR=0.941	GT:AD:DP:GQ:PL	0/1:64,22:86:99:354,0,1673
Chr1	2123926	.	TG	T	2613.73	PASS	AC=2;AF=1.00;AN=2;DP=78;ExcessHet=3.0103;FS=0.000;MLEAC=2;MLEAF=1.00;MQ=60.14;QD=33.94;SOR=0.887	GT:AD:DP:GQ:PL	1/1:0,77:77:99:2651,232,0
Chr1	2125003	.	C	T	886.77	PASS	AC=1;AF=0.500;AN=2;BaseQRankSum=1.330;ClippingRankSum=0.000;DP=89;ExcessHet=3.0103;FS=1.882;MLEAC=1;MLEAF=0.500;MQ=60.00;MQRankSum=0.000;QD=9.96;ReadPosRankSum=1.820;SOR=0.710	GT:AD:DP:GQ:PL	0/1:61,28:89:99:915,0,2186
Chr1	2129741	.	C	CT	558.73	PASS	AC=1;AF=0.500;AN=2;BaseQRankSum=0.959;ClippingRankSum=0.000;DP=83;ExcessHet=3.0103;FS=3.850;MLEAC=1;MLEAF=0.500;MQ=60.26;MQRankSum=1.480;QD=7.26;ReadPosRankSum=-0.287;SOR=1.325	GT:AD:DP:GQ:PL	0/1:50,27:77:99:596,0,849
Chr1	2130022	.	TA	T	445.73	PASS	AC=1;AF=0.500;AN=2;BaseQRankSum=0.168;ClippingRankSum=0.000;DP=74;ExcessHet=3.0103;FS=0.000;MLEAC=1;MLEAF=0.500;MQ=60.15;MQRankSum=1.445;QD=6.46;ReadPosRankSum=0.225;SOR=0.683	GT:AD:DP:GQ:PL	0/1:46,23:69:99:483,0,1139
Chr1	2130731	.	C	T	628.77	PASS	AC=1;AF=0.500;AN=2;BaseQRankSum=-0.467;ClippingRankSum=0.000;DP=75;ExcessHet=3.0103;FS=0.000;MLEAC=1;MLEAF=0.500;MQ=60.00;MQRankSum=0.000;QD=8.38;ReadPosRankSum=0.197;SOR=0.770	GT:AD:DP:GQ:PL	0/1:50,25:75:99:657,0,1660
Chr1	2132206	.	GA	G	281.73	PASS	AC=1;AF=0.500;AN=2;BaseQRankSum=-1.384;ClippingRankSum=0.000;DP=75;ExcessHet=3.0103;FS=5.702;MLEAC=1;MLEAF=0.500;MQ=60.00;MQRankSum=0.000;QD=4.02;ReadPosRankSum=-0.041;SOR=1.320	GT:AD:DP:GQ:PL	0/1:53,17:70:99:319,0,1425
Chr1	2135599	.	GA	G	417.73	PASS	AC=1;AF=0.500;AN=2;BaseQRankSum=-1.346;ClippingRankSum=0.000;DP=84;ExcessHet=3.0103;FS=0.949;MLEAC=1;MLEAF=0.500;MQ=60.00;MQRankSum=0.000;QD=5.36;ReadPosRankSum=0.163;SOR=0.874	GT:AD:DP:GQ:PL	0/1:56,22:78:99:455,0,1488
Chr1	2137740	.	C	T	864.77	PASS	AC=1;AF=0.500;AN=2;BaseQRankSum=1.544;ClippingRankSum=0.000;DP=79;ExcessHet=3.0103;FS=6.017;MLEAC=1;MLEAF=0.500;MQ=60.00;MQRankSum=0.000;QD=10.95;ReadPosRankSum=-1.080;SOR=0.832	GT:AD:DP:GQ:PL	0/1:51,28:79:99:893,0,1763
Chr1	2146130	.	C	T	748.77	PASS	AC=1;AF=0.500;AN=2;BaseQRankSum=2.774;ClippingRankSum=0.000;DP=91;ExcessHet=3.0103;FS=6.220;MLEAC=1;MLEAF=0.500;MQ=60.00;MQRankSum=0.000;QD=8.32;ReadPosRankSum=0.318;SOR=1.315	GT:AD:DP:GQ:PL	0/1:65,25:90:99:777,0,2063
Chr1	2148226	.	G	A	590.77	PASS	AC=1;AF=0.500;AN=2;BaseQRankSum=1.221;ClippingRankSum=0.000;DP=75;ExcessHet=3.0103;FS=3.468;MLEAC=1;MLEAF=0.500;MQ=60.00;MQRankSum=0.000;QD=7.88;ReadPosRankSum=0.131;SOR=0.368	GT:AD:DP:GQ:PL	0/1:53,22:75:99:619,0,1758
Chr1	2148735	.	G	A	754.77	PASS	AC=1;AF=0.500;AN=2;BaseQRankSum=0.623;ClippingRankSum=0.000;DP=75;ExcessHet=3.0103;FS=3.312;MLEAC=1;MLEAF=0.500;MQ=60.00;MQRankSum=0.000;QD=10.06;ReadPosRankSum=-2.106;SOR=1.112	GT:AD:DP:GQ:PL	0/1:51,24:75:99:783,0,1814
Chr1	2149554	.	TA	T	602.73	PASS	AC=1;AF=0.500;AN=2;BaseQRankSum=-0.409;ClippingRankSum=0.000;DP=94;ExcessHet=3.0103;FS=2.972;MLEAC=1;MLEAF=0.500;MQ=60.12;MQRankSum=1.520;QD=6.41;ReadPosRankSum=-1.276;SOR=0.542	GT:AD:DP:GQ:PL	0/1:65,29:94:99:640,0,1789
Chr1	2152451	.	G	C	954.77	PASS	AC=1;AF=0.500;AN=2;BaseQRankSum=-0.617;ClippingRankSum=0.000;DP=87;ExcessHet=3.0103;FS=5.700;MLEAC=1;MLEAF=0.500;MQ=60.00;MQRankSum=0.000;QD=10.97;ReadPosRankSum=-0.370;SOR=1.364	GT:AD:DP:GQ:PL	0/1:53,34:87:99:983,0,1817
Chr1	2153664	.	G	A	1048.77	PASS	AC=1;AF=0.500;AN=2;BaseQRankSum=-0.188;ClippingRankSum=0.000;DP=76;ExcessHet=3.0103;FS=1.912;MLEAC=1;MLEAF=0.500;MQ=60.00;MQRankSum=0.000;QD=13.80;ReadPosRankSum=0.297;SOR=0.777	GT:AD:DP:GQ:PL	0/1:43,33:76:99:1077,0,1448
Chr1	2157791	.	G	A	672.77	PASS	AC=1;AF=0.500;AN=2;BaseQRankSum=-1.701;ClippingRankSum=0.000;DP=78;ExcessHet=3.0103;FS=0.915;MLEAC=1;MLEAF=0.500;MQ=60.00;MQRankSum=0.000;QD=8.63;ReadPosRankSum=-2.637;SOR=0.929	GT:AD:DP:GQ:PL	0/1:52,26:78:99:701,0,1816
Chr1	2161725	.	T	C	371.77	PASS	AC=1;AF=0.500;AN=2;BaseQRankSum=-0.564;ClippingRankSum=0.000;DP=78;ExcessHet=3.0103;FS=7.724;MLEAC=1;MLEAF=0.500;MQ=60.00;MQRankSum=0.000;QD=4.77;ReadPosRankSum=1.397;SOR=1.253	GT:AD:DP:GQ:PL	0/1:61,17:78:99:400,0,2186
Chr1	2161863	.	T	G	758.77	PASS	AC=1;AF=0.500;AN=2;BaseQRankSum=0.031;ClippingRankSum=0.000;DP=81;ExcessHet=3.0103;FS=0.000;MLEAC=1;MLEAF=0.500;MQ=60.00;MQRankSum=0.000;QD=9.37;ReadPosRankSum=0.808;SOR=0.691	GT:AD:DP:GQ:PL	0/1:54,27:81:99:787,0,1813
Chr1	2167134	.	G	A	639.77	PASS	AC=1;AF=0.500;AN=2;BaseQRankSum=0.423;ClippingRankSum=0.000;DP=81;ExcessHet=3.0103;FS=6.835;MLEAC=1;MLEAF=0.500;MQ=60.00;MQRankSum=0.000;QD=7.90;ReadPosRankSum=-0.622;SOR=1.582	GT:AD:DP:GQ:PL	0/1:58,23:81:99:668,0,1979
Chr1	2169048	.	CT	C	711.73	PASS	AC=1;AF=0.500;AN=2;BaseQRankSum=0.214;ClippingRankSum=0.000;DP=95;ExcessHet=3.0103;FS=0.825;MLEAC=1;MLEAF=0.500;MQ=60.00;MQRankSum=0.000;QD=7.65;ReadPosRankSum=0.827;SOR=0.850	GT:AD:DP:GQ:PL	0/1:60,33:93:99:749,0,1592
Chr1	2169726	.	G	A	594.77	PASS	AC=1;AF=0.500;AN=2;BaseQRankSum=0.153;ClippingRankSum=0.000;DP=79;ExcessHet=3.0103;FS=3.528;MLEAC=1;MLEAF=0.500;MQ=60.00;MQRankSum=0.000;QD=7.63;ReadPosRankSum=-0.564;SOR=1.210	GT:AD:DP:GQ:PL	0/1:57,21:78:99:623,0,1987
Chr1	2174136	.	C	T	327.77	PASS	AC=1;AF=0.500;AN=2;BaseQRankSum=1.921;ClippingRankSum=0.000;DP=81;ExcessHet=3.0103;FS=0.000;MLEAC=1;MLEAF=0.500;MQ=60.00;MQRankSum=0.000;QD=4.10;ReadPosRankSum=-0.225;SOR=0.725	GT:AD:DP:GQ:PL	0/1:66,14:80:99:356,0,2300
Chr1	2180703	.	G	A	837.77	PASS	AC=1;AF=0.500;AN=2;BaseQRankSum=1.234;ClippingRankSum=0.000;DP=76;ExcessHet=3.0103;FS=0.000;MLEAC=1;MLEAF=0.500;MQ=60.00;MQRankSum=0.000;QD=11.17;ReadPosRankSum=-0.620;SOR=0.674	GT:AD:DP:GQ:PL	0/1:47,28:75:99:866,0,1604
Chr1	2181695	.	T	C	1049.77	PASS	AC=1;AF=0.500;AN=2;BaseQRankSum=0.032;ClippingRankSum=0.000;DP=87;ExcessHet=3.0103;FS=0.816;MLEAC=1;MLEAF=0.500;MQ=60.00;MQRankSum=0.000;QD=12.21;ReadPosRankSum=0.761;SOR=0.595	GT:AD:DP:GQ:PL	0/1:51,35:86:99:1078,0,1728
Chr1	2182000	.	TA	T	654.73	PASS	AC=1;AF=0.500;AN=2;BaseQRankSum=1.231;ClippingRankSum=0.000;DP=89;ExcessHet=3.0103;FS=0.000;MLEAC=1;MLEAF=0.500;MQ=60.00;MQRankSum=0.000;QD=7.70;ReadPosRankSum=0.393;SOR=0.614	GT:AD:DP:GQ:PL	0/1:54,31:85:99:692,0,1385
Chr1	2183518	.	CA	C	658.73	PASS	AC=1;AF=0.500;AN=2;BaseQRankSum=-0.469;ClippingRankSum=0.000;DP=76;ExcessHet=3.0103;FS=0.000;MLEAC=1;MLEAF=0.500;MQ=60.00;MQRankSum=0.000;QD=9.02;ReadPosRankSum=-1.268;SOR=0.685	GT:AD:DP:GQ:PL	0/1:43,30:73:99:696,0,1124
Chr1	2188298	.	A	G	565.77	PASS	AC=1;AF=0.500;AN=2;BaseQRankSum=1.067;ClippingRankSum=0.000;DP=72;ExcessHet=3.0103;FS=1.012;MLEAC=1;MLEAF=0.500;MQ=60.00;MQRankSum=0.000;QD=7.86;ReadPosRankSum=2.185;SOR=0.936	GT:AD:DP:GQ:PL	0/1:52,20:72:99:594,0,1807
Chr1	2188586	.	GT	G	378.73	PASS	AC=1;AF=0.500;AN=2;BaseQRankSum=2.715;ClippingRankSum=0.000;DP=74;ExcessHet=3.0103;FS=0.988;MLEAC=1;MLEAF=0.500;MQ=60.00;MQRankSum=0.000;QD=5.33;ReadPosRankSum=-1.408;SOR=0.896	GT:AD:DP:GQ:PL	0/1:50,21:71:99:416,0,1247
Chr1	2189514	.	T	C	367.77	PASS	AC=1;AF=0.500;AN=2;BaseQRankSum=-3.316;ClippingRankSum=0.000;DP=86;ExcessHet=3.0103;FS=2.249;MLEAC=1;MLEAF=0.500;MQ=60.00;MQRankSum=0.000;QD=4.28;ReadPosRankSum=0.092;SOR=1.132	GT:AD:DP:GQ:PL	0/1:67,19:86:99:396,0,2519
Chr1	2189754	.	CT	C	1451.73	PASS	AC=1;AF=0.500;AN=2;BaseQRankSum=0.597;ClippingRankSum=0.000;DP=78;ExcessHet=3.0103;FS=0.986;MLEAC=1;MLEAF=0.500;MQ=60.00;MQRankSum=0.000;QD=19.10;ReadPosRankSum=1.035;SOR=0.527	GT:AD:DP:GQ:PL	0/1:20,56:76:99:1489,0,361
Chr1	2190800	.	A	T	729.77	PASS	AC=1;AF=0.500;AN=2;BaseQRankSum=0.243;ClippingRankSum=0.000;DP=82;ExcessHet=3.0103;FS=3.222;MLEAC=1;MLEAF=0.500;MQ=60.00;MQRankSum=0.000;QD=8.90;ReadPosRankSum=-0.011;SOR=0.374	GT:AD:DP:GQ:PL	0/1:55,27:82:99:758,0,1840
Chr1	2190901	.	TA	T	633.73	PASS	AC=1;AF=0.500;AN=2;BaseQRankSum=0.863;ClippingRankSum=0.000;DP=92;ExcessHet=3.0103;FS=1.861;MLEAC=1;MLEAF=0.500;MQ=60.00;MQRankSum=0.000;QD=7.04;ReadPosRankSum=-1.745;SOR=0.502	GT:AD:DP:GQ:PL	0/1:58,32:90:99:671,0,1430
Chr1	2191185	.	T	C	662.77	PASS	AC=1;AF=0.500;AN=2;BaseQRankSum=-1.278;ClippingRankSum=0.000;DP=91;ExcessHet=3.0103;FS=1.868;MLEAC=1;MLEAF=0.500;MQ=60.00;MQRankSum=0.000;QD=7.28;ReadPosRankSum=-0.120;SOR=0.505	GT:AD:DP:GQ:PL	0/1:65,26:91:99:691,0,2356
Chr1	2191459	.	AT	A	218.73	PASS	AC=1;AF=0.500;AN=2;BaseQRankSum=-0.653;ClippingRankSum=0.000;DP=76;ExcessHet=3.0103;FS=1.100;MLEAC=1;MLEAF=0.500;MQ=60.00;MQRankSum=0.000;QD=3.00;ReadPosRankSum=-0.227;SOR=1.015	GT:AD:DP:GQ:PL	0/1:57,16:73:99:256,0,1486
Chr1	2191956	.	TA	T	507.73	PASS	AC=1;AF=0.500;AN=2;BaseQRankSum=-0.863;ClippingRankSum=0.000;DP=77;ExcessHet=3.0103;FS=0.952;MLEAC=1;MLEAF=0.500;MQ=60.42;MQRankSum=-1.176;QD=6.68;ReadPosRankSum=-0.074;SOR=0.497	GT:AD:DP:GQ:PL	0/1:52,24:76:99:545,0,1449
Chr1	2194244	.	C	T	752.77	PASS	AC=1;AF=0.500;AN=2;BaseQRankSum=-0.366;ClippingRankSum=0.000;DP=75;ExcessHet=3.0103;FS=0.919;MLEAC=1;MLEAF=0.500;MQ=60.00;MQRankSum=0.000;QD=10.04;ReadPosRankSum=-1.538;SOR=0.814	GT:AD:DP:GQ:PL	0/1:49,26:75:99:781,0,1688
Chr1	2195845	.	C	T	983.77	PASS	AC=1;AF=0.500;AN=2;BaseQRankSum=1.227;ClippingRankSum=0.000;DP=88;ExcessHet=3.0103;FS=0.834;MLEAC=1;MLEAF=0.500;MQ=60.00;MQRankSum=0.000;QD=11.18;ReadPosRankSum=0.069;SOR=0.892	GT:AD:DP:GQ:PL	0/1:55,33:88:99:1012,0,1837
Chr1	2198979	.	CTT	C,CT	1108.73	PASS	AC=1,1;AF=0.500,0.500;AN=2;BaseQRankSum=0.688;ClippingRankSum=0.000;DP=73;ExcessHet=3.0103;FS=2.600;MLEAC=1,1;MLEAF=0.500,0.500;MQ=60.00;MQRankSum=0.000;QD=16.07;ReadPosRankSum=-0.495;SOR=0.762	GT:AD:DP:GQ:PL	1/2:15,25,29:69:99:1146,341,760,293,0,483
Chr1	2201819	.	G	T	309.77	PASS	AC=1;AF=0.500;AN=2;BaseQRankSum=0.094;ClippingRankSum=0.000;DP=78;ExcessHet=3.0103;FS=1.135;MLEAC=1;MLEAF=0.500;MQ=60.00;MQRankSum=0.000;QD=3.97;ReadPosRankSum=-0.794;SOR=0.479	GT:AD:DP:GQ:PL	0/1:64,14:78:99:338,0,2321
Chr1	2206537	.	G	A	755.77	PASS	AC=1;AF=0.500;AN=2;BaseQRankSum=1.156;ClippingRankSum=0.000;DP=74;ExcessHet=3.0103;FS=0.000;MLEAC=1;MLEAF=0.500;MQ=60.00;MQRankSum=0.000;QD=10.35;ReadPosRankSum=-0.176;SOR=0.633	GT:AD:DP:GQ:PL	0/1:47,26:73:99:784,0,1537
Chr1	2207768	.	CAAA	C,CAA	1562.73	PASS	AC=1,1;AF=0.500,0.500;AN=2;BaseQRankSum=1.186;ClippingRankSum=0.000;DP=80;ExcessHet=3.0103;FS=3.142;MLEAC=1,1;MLEAF=0.500,0.500;MQ=60.00;MQRankSum=0.000;QD=23.32;ReadPosRankSum=0.196;SOR=0.316	GT:AD:DP:GQ:PL	1/2:12,33,22:67:99:1600,309,874,898,0,1000
Chr1	2208623	.	TA	T	872.73	PASS	AC=1;AF=0.500;AN=2;BaseQRankSum=-1.044;ClippingRankSum=0.000;DP=81;ExcessHet=3.0103;FS=0.870;MLEAC=1;MLEAF=0.500;MQ=60.27;MQRankSum=1.424;QD=11.33;ReadPosRankSum=0.647;SOR=0.551	GT:AD:DP:GQ:PL	0/1:39,38:77:99:910,0,845
Chr1	2211679	.	A	G	628.77	PASS	AC=1;AF=0.500;AN=2;BaseQRankSum=-0.657;ClippingRankSum=0.000;DP=75;ExcessHet=3.0103;FS=2.049;MLEAC=1;MLEAF=0.500;MQ=60.00;MQRankSum=0.000;QD=8.50;ReadPosRankSum=0.875;SOR=0.450	GT:AD:DP:GQ:PL	0/1:49,25:74:99:657,0,1564
Chr1	2211852	.	G	C	456.77	PASS	AC=1;AF=0.500;AN=2;BaseQRankSum=-0.870;ClippingRankSum=0.000;DP=70;ExcessHet=3.0103;FS=0.000;MLEAC=1;MLEAF=0.500;MQ=60.00;MQRankSum=0.000;QD=6.53;ReadPosRankSum=-1.545;SOR=0.693	GT:AD:DP:GQ:PL	0/1:50,20:70:99:485,0,1706
Chr1	2212086	.	G	T	595.77	PASS	AC=1;AF=0.500;AN=2;BaseQRankSum=1.161;ClippingRankSum=0.000;DP=66;ExcessHet=3.0103;FS=5.614;MLEAC=1;MLEAF=0.500;MQ=60.00;MQRankSum=0.000;QD=9.03;ReadPosRankSum=-1.192;SOR=0.260	GT:AD:DP:GQ:PL	0/1:46,20:66:99:624,0,1559
Chr1	2212323	.	CA	C	427.73	PASS	AC=1;AF=0.500;AN=2;BaseQRankSum=1.008;ClippingRankSum=0.000;DP=74;ExcessHet=3.0103;FS=0.963;MLEAC=1;MLEAF=0.500;MQ=60.00;MQRankSum=0.000;QD=5.94;ReadPosRankSum=-0.073;SOR=0.915	GT:AD:DP:GQ:PL	0/1:49,23:72:99:465,0,1215
Chr1	2212459	.	TA	T	646.73	PASS	AC=1;AF=0.500;AN=2;BaseQRankSum=-0.745;ClippingRankSum=0.000;DP=77;ExcessHet=3.0103;FS=2.044;MLEAC=1;MLEAF=0.500;MQ=60.14;MQRankSum=0.000;QD=8.86;ReadPosRankSum=-0.152;SOR=1.044	GT:AD:DP:GQ:PL	0/1:38,35:73:99:684,0,820
Chr1	2212461	.	A	T	168.77	PASS	AC=1;AF=0.500;AN=2;BaseQRankSum=0.258;ClippingRankSum=0.000;DP=77;ExcessHet=3.0103;FS=1.117;MLEAC=1;MLEAF=0.500;MQ=60.14;MQRankSum=-0.467;QD=2.25;ReadPosRankSum=0.912;SOR=1.027	GT:AD:DP:GQ:PL	0/1:60,15:75:99:197,0,2070
Chr1	2213545	.	T	C	412.77	PASS	AC=1;AF=0.500;AN=2;BaseQRankSum=-0.948;ClippingRankSum=0.000;DP=86;ExcessHet=3.0103;FS=0.000;MLEAC=1;MLEAF=0.500;MQ=60.00;MQRankSum=0.000;QD=4.80;ReadPosRankSum=-0.032;SOR=0.773	GT:AD:DP:GQ:PL	0/1:69,17:86:99:441,0,2549
Chr1	2214861	.	A	G	1283.77	PASS	AC=1;AF=0.500;AN=2;BaseQRankSum=-2.718;ClippingRankSum=0.000;DP=87;ExcessHet=3.0103;FS=0.000;MLEAC=1;MLEAF=0.500;MQ=60.00;MQRankSum=0.000;QD=14.76;ReadPosRankSum=0.113;SOR=0.735	GT:AD:DP:GQ:PL	0/1:43,44:87:99:1312,0,1455
Chr1	2216624	.	G	A	616.77	PASS	AC=1;AF=0.500;AN=2;BaseQRankSum=0.480;ClippingRankSum=0.000;DP=85;ExcessHet=3.0103;FS=0.914;MLEAC=1;MLEAF=0.500;MQ=60.00;MQRankSum=0.000;QD=7.43;ReadPosRankSum=0.576;SOR=0.850	GT:AD:DP:GQ:PL	0/1:59,24:83:99:645,0,1891
Chr1	2225233	.	G	T	570.77	PASS	AC=1;AF=0.500;AN=2;BaseQRankSum=0.174;ClippingRankSum=0.000;DP=73;ExcessHet=3.0103;FS=6.994;MLEAC=1;MLEAF=0.500;MQ=60.00;MQRankSum=0.000;QD=7.82;ReadPosRankSum=0.730;SOR=1.595	GT:AD:DP:GQ:PL	0/1:51,22:73:99:599,0,1686
Chr1	2226282	.	G	A	509.77	PASS	AC=1;AF=0.500;AN=2;BaseQRankSum=0.504;ClippingRankSum=0.000;DP=62;ExcessHet=3.0103;FS=15.876;MLEAC=1;MLEAF=0.500;MQ=60.00;MQRankSum=0.000;QD=8.22;ReadPosRankSum=0.870;SOR=2.398	GT:AD:DP:GQ:PL	0/1:43,19:62:99:538,0,1463
Chr1	2228492	.	C	T	399.77	PASS	AC=1;AF=0.500;AN=2;BaseQRankSum=-0.680;ClippingRankSum=0.000;DP=62;ExcessHet=3.0103;FS=2.407;MLEAC=1;MLEAF=0.500;MQ=60.00;MQRankSum=0.000;QD=6.45;ReadPosRankSum=1.872;SOR=1.143	GT:AD:DP:GQ:PL	0/1:43,19:62:99:428,0,1484
Chr1	2230926	.	C	T	645.77	PASS	AC=1;AF=0.500;AN=2;BaseQRankSum=0.113;ClippingRankSum=0.000;DP=81;ExcessHet=3.0103;FS=0.952;MLEAC=1;MLEAF=0.500;MQ=60.00;MQRankSum=0.000;QD=7.97;ReadPosRankSum=-1.264;SOR=0.505	GT:AD:DP:GQ:PL	0/1:57,24:81:99:674,0,1963
Chr1	2236834	.	G	A	1150.77	PASS	AC=1;AF=0.500;AN=2;BaseQRankSum=1.058;ClippingRankSum=0.000;DP=106;ExcessHet=3.0103;FS=2.600;MLEAC=1;MLEAF=0.500;MQ=60.00;MQRankSum=0.000;QD=10.86;ReadPosRankSum=0.466;SOR=0.648	GT:AD:DP:GQ:PL	0/1:66,40:106:99:1179,0,2190
Chr1	2237618	.	AT	A	524.73	PASS	AC=1;AF=0.500;AN=2;BaseQRankSum=1.553;ClippingRankSum=0.000;DP=86;ExcessHet=3.0103;FS=1.901;MLEAC=1;MLEAF=0.500;MQ=60.00;MQRankSum=0.000;QD=6.32;ReadPosRankSum=-0.529;SOR=0.581	GT:AD:DP:GQ:PL	0/1:54,29:83:99:562,0,1309
Chr1	2237994	.	AT	A	570.73	PASS	AC=1;AF=0.500;AN=2;BaseQRankSum=-0.557;ClippingRankSum=0.000;DP=89;ExcessHet=3.0103;FS=8.065;MLEAC=1;MLEAF=0.500;MQ=60.12;MQRankSum=1.427;QD=6.88;ReadPosRankSum=-1.332;SOR=1.688	GT:AD:DP:GQ:PL	0/1:55,28:83:99:608,0,1431
Chr1	2238690	.	G	A	1009.77	PASS	AC=1;AF=0.500;AN=2;BaseQRankSum=0.761;ClippingRankSum=0.000;DP=89;ExcessHet=3.0103;FS=1.791;MLEAC=1;MLEAF=0.500;MQ=60.00;MQRankSum=0.000;QD=11.35;ReadPosRankSum=-0.331;SOR=0.825	GT:AD:DP:GQ:PL	0/1:56,33:89:99:1038,0,1821
Chr1	2240061	.	G	A	870.77	PASS	AC=1;AF=0.500;AN=2;BaseQRankSum=0.438;ClippingRankSum=0.000;DP=97;ExcessHet=3.0103;FS=0.839;MLEAC=1;MLEAF=0.500;MQ=60.00;MQRankSum=0.000;QD=8.98;ReadPosRankSum=0.830;SOR=0.542	GT:AD:DP:GQ:PL	0/1:68,29:97:99:899,0,2464
Chr1	2241129	.	AT	A	1389.73	PASS	AC=1;AF=0.500;AN=2;BaseQRankSum=2.042;ClippingRankSum=0.000;DP=93;ExcessHet=3.0103;FS=2.184;MLEAC=1;MLEAF=0.500;MQ=60.00;MQRankSum=0.000;QD=16.35;ReadPosRankSum=0.704;SOR=1.118	GT:AD:DP:GQ:PL	0/1:21,64:85:99:1427,0,337
Chr1	2241530	.	G	C	366.77	PASS	AC=1;AF=0.500;AN=2;BaseQRankSum=-1.573;ClippingRankSum=0.000;DP=86;ExcessHet=3.0103;FS=0.000;MLEAC=1;MLEAF=0.500;MQ=60.00;MQRankSum=0.000;QD=4.31;ReadPosRankSum=-0.192;SOR=0.706	GT:AD:DP:GQ:PL	0/1:68,17:85:99:395,0,2420
Chr1	2241690	.	T	C	1173.77	PASS	AC=1;AF=0.500;AN=2;BaseQRankSum=0.000;ClippingRankSum=0.000;DP=100;ExcessHet=3.0103;FS=0.000;MLEAC=1;MLEAF=0.500;MQ=60.00;MQRankSum=0.000;QD=11.74;ReadPosRankSum=0.445;SOR=0.735	GT:AD:DP:GQ:PL	0/1:59,41:100:99:1202,0,1993
Chr1	2243386	.	T	TG	2983.73	PASS	AC=2;AF=1.00;AN=2;DP=77;ExcessHet=3.0103;FS=0.000;MLEAC=2;MLEAF=1.00;MQ=60.00;QD=28.81;SOR=0.774	GT:AD:DP:GQ:PL	1/1:0,75:75:99:3021,226,0
Chr1	2249133	.	A	G	736.77	PASS	AC=1;AF=0.500;AN=2;BaseQRankSum=-0.991;ClippingRankSum=0.000;DP=68;ExcessHet=3.0103;FS=5.008;MLEAC=1;MLEAF=0.500;MQ=60.00;MQRankSum=0.000;QD=11.00;ReadPosRankSum=-0.037;SOR=1.374	GT:AD:DP:GQ:PL	0/1:41,26:67:99:765,0,1363
Chr1	2250588	.	TA	T	670.73	PASS	AC=1;AF=0.500;AN=2;BaseQRankSum=-1.463;ClippingRankSum=0.000;DP=84;ExcessHet=3.0103;FS=4.515;MLEAC=1;MLEAF=0.500;MQ=60.00;MQRankSum=0.000;QD=8.49;ReadPosRankSum=-1.104;SOR=1.284	GT:AD:DP:GQ:PL	0/1:48,31:79:99:708,0,1223
Chr1	2254123	.	CT	C	557.73	PASS	AC=1;AF=0.500;AN=2;BaseQRankSum=-0.827;ClippingRankSum=0.000;DP=76;ExcessHet=3.0103;FS=0.000;MLEAC=1;MLEAF=0.500;MQ=60.00;MQRankSum=0.000;QD=7.97;ReadPosRankSum=-0.503;SOR=0.711	GT:AD:DP:GQ:PL	0/1:41,29:70:99:595,0,919
Chr1	2254551	.	TAA	T	1066.73	PASS	AC=1;AF=0.500;AN=2;BaseQRankSum=0.184;ClippingRankSum=0.000;DP=81;ExcessHet=3.0103;FS=0.000;MLEAC=1;MLEAF=0.500;MQ=60.00;MQRankSum=0.000;QD=14.61;ReadPosRankSum=-2.455;SOR=0.699	GT:AD:DP:GQ:PL	0/1:39,34:73:99:1104,0,1215
Chr1	2257322	.	T	TA	397.73	PASS	AC=1;AF=0.500;AN=2;BaseQRankSum=-0.692;ClippingRankSum=0.000;DP=78;ExcessHet=3.0103;FS=3.494;MLEAC=1;MLEAF=0.500;MQ=60.00;MQRankSum=0.000;QD=5.68;ReadPosRankSum=0.066;SOR=0.373	GT:AD:DP:GQ:PL	0/1:45,25:70:99:435,0,1023
Chr1	2259890	.	G	A	1243.77	PASS	AC=1;AF=0.500;AN=2;BaseQRankSum=-1.240;ClippingRankSum=0.000;DP=100;ExcessHet=3.0103;FS=0.000;MLEAC=1;MLEAF=0.500;MQ=60.00;MQRankSum=0.000;QD=12.44;ReadPosRankSum=0.326;SOR=0.743	GT:AD:DP:GQ:PL	0/1:58,42:100:99:1272,0,2012
Chr1	2262329	.	C	T	669.77	PASS	AC=1;AF=0.500;AN=2;BaseQRankSum=1.568;ClippingRankSum=0.000;DP=76;ExcessHet=3.0103;FS=0.961;MLEAC=1;MLEAF=0.500;MQ=60.00;MQRankSum=0.000;QD=8.81;ReadPosRankSum=-1.269;SOR=0.941	GT:AD:DP:GQ:PL	0/1:53,23:76:99:698,0,1783
Chr1	2262469	.	C	T	956.77	PASS	AC=1;AF=0.500;AN=2;BaseQRankSum=1.447;ClippingRankSum=0.000;DP=97;ExcessHet=3.0103;FS=1.783;MLEAC=1;MLEAF=0.500;MQ=60.00;MQRankSum=0.000;QD=9.86;ReadPosRankSum=0.881;SOR=0.970	GT:AD:DP:GQ:PL	0/1:66,31:97:99:985,0,2329
Chr1	2266047	.	G	A	1285.77	PASS	AC=1;AF=0.500;AN=2;BaseQRankSum=1.094;ClippingRankSum=0.000;DP=96;ExcessHet=3.0103;FS=0.781;MLEAC=1;MLEAF=0.500;MQ=60.00;MQRankSum=0.000;QD=13.39;ReadPosRankSum=-1.077;SOR=0.854	GT:AD:DP:GQ:PL	0/1:56,40:96:99:1314,0,1835
Chr1	2269365	.	TA	T	678.73	PASS	AC=1;AF=0.500;AN=2;BaseQRankSum=-0.379;ClippingRankSum=0.000;DP=95;ExcessHet=3.0103;FS=2.894;MLEAC=1;MLEAF=0.500;MQ=60.00;MQRankSum=0.000;QD=7.30;ReadPosRankSum=-1.000;SOR=1.070	GT:AD:DP:GQ:PL	0/1:61,32:93:99:716,0,1611
Chr1	2269435	.	GA	G	700.73	PASS	AC=1;AF=0.500;AN=2;BaseQRankSum=-0.786;ClippingRankSum=0.000;DP=94;ExcessHet=3.0103;FS=1.811;MLEAC=1;MLEAF=0.500;MQ=60.00;MQRankSum=0.000;QD=7.79;ReadPosRankSum=-1.447;SOR=0.935	GT:AD:DP:GQ:PL	0/1:57,33:90:99:738,0,1463
Chr1	2270429	.	T	C	778.77	PASS	AC=1;AF=0.500;AN=2;BaseQRankSum=-0.260;ClippingRankSum=0.000;DP=85;ExcessHet=3.0103;FS=4.481;MLEAC=1;MLEAF=0.500;MQ=60.00;MQRankSum=0.000;QD=9.16;ReadPosRankSum=-1.383;SOR=0.342	GT:AD:DP:GQ:PL	0/1:57,28:85:99:807,0,2017
Chr1	2271269	.	G	A	752.77	PASS	AC=1;AF=0.500;AN=2;BaseQRankSum=1.588;ClippingRankSum=0.000;DP=81;ExcessHet=3.0103;FS=4.718;MLEAC=1;MLEAF=0.500;MQ=60.00;MQRankSum=0.000;QD=9.29;ReadPosRankSum=-1.728;SOR=1.056	GT:AD:DP:GQ:PL	0/1:56,25:81:99:781,0,1850
Chr1	2272729	.	G	A	552.77	PASS	AC=1;AF=0.500;AN=2;BaseQRankSum=0.443;ClippingRankSum=0.000;DP=73;ExcessHet=3.0103;FS=0.000;MLEAC=1;MLEAF=0.500;MQ=60.15;MQRankSum=-0.584;QD=7.57;ReadPosRankSum=0.364;SOR=0.774	GT:AD:DP:GQ:PL	0/1:53,20:73:99:581,0,1844
Chr1	2275527	.	C	T	715.77	PASS	AC=1;AF=0.500;AN=2;BaseQRankSum=0.420;ClippingRankSum=0.000;DP=77;ExcessHet=3.0103;FS=2.020;MLEAC=1;MLEAF=0.500;MQ=60.00;MQRankSum=0.000;QD=9.30;ReadPosRankSum=0.342;SOR=0.886	GT:AD:DP:GQ:PL	0/1:52,25:77:99:744,0,1774
Chr1	2275718	.	T	C	1012.77	PASS	AC=1;AF=0.500;AN=2;BaseQRankSum=0.353;ClippingRankSum=0.000;DP=98;ExcessHet=3.0103;FS=8.505;MLEAC=1;MLEAF=0.500;MQ=60.00;MQRankSum=0.000;QD=10.33;ReadPosRankSum=-0.675;SOR=1.152	GT:AD:DP:GQ:PL	0/1:64,34:98:99:1041,0,2136
Chr1	2275965	.	CAA	C	738.73	PASS	AC=1;AF=0.500;AN=2;BaseQRankSum=1.147;ClippingRankSum=0.000;DP=85;ExcessHet=3.0103;FS=0.000;MLEAC=1;MLEAF=0.500;MQ=60.00;MQRankSum=0.000;QD=9.85;ReadPosRankSum=-0.404;SOR=0.780	GT:AD:DP:GQ:PL	0/1:50,25:75:99:776,0,1580
Chr1	2277132	.	G	T	909.77	PASS	AC=1;AF=0.500;AN=2;BaseQRankSum=1.532;ClippingRankSum=0.000;DP=81;ExcessHet=3.0103;FS=0.880;MLEAC=1;MLEAF=0.500;MQ=60.00;MQRankSum=0.000;QD=11.23;ReadPosRankSum=-0.383;SOR=0.575	GT:AD:DP:GQ:PL	0/1:52,29:81:99:938,0,1809
Chr1	2280666	.	C	T	163.77	PASS	AC=1;AF=0.500;AN=2;BaseQRankSum=1.047;ClippingRankSum=0.000;DP=67;ExcessHet=3.0103;FS=0.000;MLEAC=1;MLEAF=0.500;MQ=60.00;MQRankSum=0.000;QD=2.44;ReadPosRankSum=-1.072;SOR=0.538	GT:AD:DP:GQ:PL	0/1:57,10:67:99:192,0,1989
Chr1	2282469	.	T	C	737.77	PASS	AC=1;AF=0.500;AN=2;BaseQRankSum=1.320;ClippingRankSum=0.000;DP=66;ExcessHet=3.0103;FS=2.161;MLEAC=1;MLEAF=0.500;MQ=60.00;MQRankSum=0.000;QD=11.18;ReadPosRankSum=1.470;SOR=0.997	GT:AD:DP:GQ:PL	0/1:42,24:66:99:766,0,1316
Chr1	2284752	.	C	T	1289.77	PASS	AC=1;AF=0.500;AN=2;BaseQRankSum=-0.224;ClippingRankSum=0.000;DP=96;ExcessHet=3.0103;FS=3.970;MLEAC=1;MLEAF=0.500;MQ=60.00;MQRankSum=0.000;QD=13.44;ReadPosRankSum=0.350;SOR=0.368	GT:AD:DP:GQ:PL	0/1:54,42:96:99:1318,0,1749
Chr1	2285408	.	G	A	639.77	PASS	AC=1;AF=0.500;AN=2;BaseQRankSum=-0.272;ClippingRankSum=0.000;DP=82;ExcessHet=3.0103;FS=0.937;MLEAC=1;MLEAF=0.500;MQ=60.00;MQRankSum=0.000;QD=7.80;ReadPosRankSum=0.215;SOR=0.915	GT:AD:DP:GQ:PL	0/1:58,24:82:99:668,0,2044
Chr1	2286540	.	C	A	375.77	PASS	AC=1;AF=0.500;AN=2;BaseQRankSum=-0.655;ClippingRankSum=0.000;DP=80;ExcessHet=3.0103;FS=1.031;MLEAC=1;MLEAF=0.500;MQ=60.00;MQRankSum=0.000;QD=4.70;ReadPosRankSum=-0.230;SOR=0.473	GT:AD:DP:GQ:PL	0/1:62,18:80:99:404,0,2134
Chr1	2288264	.	GAA	G,GA	1077.73	PASS	AC=1,1;AF=0.500,0.500;AN=2;BaseQRankSum=-0.329;ClippingRankSum=0.000;DP=78;ExcessHet=3.0103;FS=0.000;MLEAC=1,1;MLEAF=0.500,0.500;MQ=60.28;MQRankSum=-1.314;QD=14.76;ReadPosRankSum=-0.502;SOR=0.926	GT:AD:DP:GQ:PL	1/2:11,16,46:73:99:1115,691,1155,111,0,178
Chr1	2292412	.	G	A	688.77	PASS	AC=1;AF=0.500;AN=2;BaseQRankSum=-0.271;ClippingRankSum=0.000;DP=72;ExcessHet=3.0103;FS=0.000;MLEAC=1;MLEAF=0.500;MQ=54.94;MQRankSum=-1.156;QD=9.57;ReadPosRankSum=1.348;SOR=0.593	GT:AD:DP:GQ:PL	0/1:48,24:72:99:717,0,1628
Chr1	2294093	.	C	A	532.77	PASS	AC=1;AF=0.500;AN=2;BaseQRankSum=-0.007;ClippingRankSum=0.000;DP=67;ExcessHet=3.0103;FS=7.325;MLEAC=1;MLEAF=0.500;MQ=59.94;MQRankSum=-1.500;QD=7.95;ReadPosRankSum=-1.369;SOR=1.655	GT:AD:DP:GQ:PL	0/1:47,20:67:99:561,0,1662
Chr1	2296771	.	C	T	850.77	PASS	AC=1;AF=0.500;AN=2;BaseQRankSum=-2.135;ClippingRankSum=0.000;DP=78;ExcessHet=3.0103;FS=0.882;MLEAC=1;MLEAF=0.500;MQ=60.00;MQRankSum=0.000;QD=10.91;ReadPosRankSum=-0.469;SOR=0.759	GT:AD:DP:GQ:PL	0/1:48,30:78:99:879,0,1707
Chr1	2298342	.	GA	G	1239.73	PASS	AC=1;AF=0.500;AN=2;BaseQRankSum=-0.537;ClippingRankSum=0.000;DP=81;ExcessHet=3.0103;FS=0.876;MLEAC=1;MLEAF=0.500;MQ=60.13;MQRankSum=0.740;QD=15.50;ReadPosRankSum=-1.164;SOR=0.813	GT:AD:DP:GQ:PL	0/1:27,53:80:99:1277,0,530
Chr1	2300100	.	GT	G	620.73	PASS	AC=1;AF=0.500;AN=2;BaseQRankSum=1.325;ClippingRankSum=0.000;DP=94;ExcessHet=3.0103;FS=0.825;MLEAC=1;MLEAF=0.500;MQ=60.00;MQRankSum=0.000;QD=6.82;ReadPosRankSum=0.143;SOR=0.818	GT:AD:DP:GQ:PL	0/1:60,31:91:99:658,0,1464
Chr1	2300215	.	AT	A	606.73	PASS	AC=1;AF=0.500;AN=2;BaseQRankSum=1.347;ClippingRankSum=0.000;DP=97;ExcessHet=3.0103;FS=0.845;MLEAC=1;MLEAF=0.500;MQ=60.00;MQRankSum=0.000;QD=6.32;ReadPosRankSum=-0.293;SOR=0.870	GT:AD:DP:GQ:PL	0/1:63,33:96:99:644,0,1628
Chr1	2301564	.	C	T	875.77	PASS	AC=1;AF=0.500;AN=2;BaseQRankSum=2.375;ClippingRankSum=0.000;DP=96;ExcessHet=3.0103;FS=2.970;MLEAC=1;MLEAF=0.500;MQ=60.00;MQRankSum=0.000;QD=9.12;ReadPosRankSum=2.001;SOR=0.956	GT:AD:DP:GQ:PL	0/1:68,28:96:99:904,0,2406
Chr1	2303573	.	T	C	693.77	PASS	AC=1;AF=0.500;AN=2;BaseQRankSum=-0.520;ClippingRankSum=0.000;DP=77;ExcessHet=3.0103;FS=3.322;MLEAC=1;MLEAF=0.500;MQ=60.00;MQRankSum=0.000;QD=9.01;ReadPosRankSum=-1.390;SOR=0.790	GT:AD:DP:GQ:PL	0/1:52,25:77:99:722,0,1723
Chr1	2306496	.	G	A	629.77	PASS	AC=1;AF=0.500;AN=2;BaseQRankSum=0.232;ClippingRankSum=0.000;DP=83;ExcessHet=3.0103;FS=0.000;MLEAC=1;MLEAF=0.500;MQ=60.00;MQRankSum=0.000;QD=7.59;ReadPosRankSum=-0.225;SOR=0.620	GT:AD:DP:GQ:PL	0/1:59,24:83:99:658,0,1993
Chr1	2308606	.	C	T	457.77	PASS	AC=1;AF=0.500;AN=2;BaseQRankSum=-2.758;ClippingRankSum=0.000;DP=67;ExcessHet=3.0103;FS=3.781;MLEAC=1;MLEAF=0.500;MQ=60.00;MQRankSum=0.000;QD=6.83;ReadPosRankSum=-0.348;SOR=1.292	GT:AD:DP:GQ:PL	0/1:48,19:67:99:486,0,1722
Chr1	2308927	.	TG	T	596.73	PASS	AC=1;AF=0.500;AN=2;BaseQRankSum=-0.860;ClippingRankSum=0.000;DP=66;ExcessHet=3.0103;FS=3.469;MLEAC=1;MLEAF=0.500;MQ=60.00;MQRankSum=0.000;QD=9.32;ReadPosRankSum=-2.034;SOR=0.380	GT:AD:DP:GQ:PL	0/1:40,24:64:99:634,0,1152
Chr1	2309063	.	A	G	863.77	PASS	AC=1;AF=0.500;AN=2;BaseQRankSum=-1.183;ClippingRankSum=0.000;DP=68;ExcessHet=3.0103;FS=3.414;MLEAC=1;MLEAF=0.500;MQ=60.00;MQRankSum=0.000;QD=13.29;ReadPosRankSum=0.077;SOR=1.003	GT:AD:DP:GQ:PL	0/1:36,29:65:99:892,0,1265
Chr1	2311831	.	AT	A	517.73	PASS	AC=1;AF=0.500;AN=2;BaseQRankSum=-0.375;ClippingRankSum=0.000;DP=83;ExcessHet=3.0103;FS=6.286;MLEAC=1;MLEAF=0.500;MQ=60.00;MQRankSum=0.000;QD=6.47;ReadPosRankSum=-0.292;SOR=1.445	GT:AD:DP:GQ:PL	0/1:54,26:80:99:555,0,1467
Chr1	2312832	.	C	T	818.77	PASS	AC=1;AF=0.500;AN=2;BaseQRankSum=0.490;ClippingRankSum=0.000;DP=76;ExcessHet=3.0103;FS=0.916;MLEAC=1;MLEAF=0.500;MQ=60.00;MQRankSum=0.000;QD=10.77;ReadPosRankSum=0.124;SOR=0.507	GT:AD:DP:GQ:PL	0/1:49,27:76:99:847,0,1681
Chr1	2313582	.	GA	G	669.73	PASS	AC=1;AF=0.500;AN=2;BaseQRankSum=-1.402;ClippingRankSum=0.000;DP=93;ExcessHet=3.0103;FS=4.291;MLEAC=1;MLEAF=0.500;MQ=59.78;MQRankSum=0.000;QD=7.79;ReadPosRankSum=-2.205;SOR=0.718	GT:AD:DP:GQ:PL	0/1:55,31:86:99:707,0,1450
Chr1	2318027	.	G	A	1301.77	PASS	AC=1;AF=0.500;AN=2;BaseQRankSum=-0.205;ClippingRankSum=0.000;DP=98;ExcessHet=3.0103;FS=5.088;MLEAC=1;MLEAF=0.500;MQ=60.00;MQRankSum=0.000;QD=13.28;ReadPosRankSum=-2.886;SOR=1.084	GT:AD:DP:GQ:PL	0/1:56,42:98:99:1330,0,1880
Chr1	2318290	.	CT	C	591.73	PASS	AC=1;AF=0.500;AN=2;BaseQRankSum=-0.271;ClippingRankSum=0.000;DP=78;ExcessHet=3.0103;FS=4.740;MLEAC=1;MLEAF=0.500;MQ=60.00;MQRankSum=0.000;QD=8.11;ReadPosRankSum=-0.029;SOR=1.107	GT:AD:DP:GQ:PL	0/1:45,28:73:99:629,0,1092
Chr1	2318420	.	A	AT	2674.73	PASS	AC=2;AF=1.00;AN=2;DP=83;ExcessHet=3.0103;FS=0.000;MLEAC=2;MLEAF=1.00;MQ=60.00;QD=33.02;SOR=0.768	GT:AD:DP:GQ:PL	1/1:0,81:81:99:2712,243,0
Chr1	2321923	.	GT	G	402.73	PASS	AC=1;AF=0.500;AN=2;BaseQRankSum=0.431;ClippingRankSum=0.000;DP=78;ExcessHet=3.0103;FS=2.054;MLEAC=1;MLEAF=0.500;MQ=60.00;MQRankSum=0.000;QD=5.52;ReadPosRankSum=1.251;SOR=0.963	GT:AD:DP:GQ:PL	0/1:50,23:73:99:440,0,1168
Chr1	2325046	.	C	T	834.77	PASS	AC=1;AF=0.500;AN=2;BaseQRankSum=0.846;ClippingRankSum=0.000;DP=88;ExcessHet=3.0103;FS=0.000;MLEAC=1;MLEAF=0.500;MQ=60.00;MQRankSum=0.000;QD=9.49;ReadPosRankSum=-0.059;SOR=0.634	GT:AD:DP:GQ:PL	0/1:60,28:88:99:863,0,2038
Chr1	2325631	.	C	G	757.77	PASS	AC=1;AF=0.500;AN=2;BaseQRankSum=-0.378;ClippingRankSum=0.000;DP=73;ExcessHet=3.0103;FS=0.000;MLEAC=1;MLEAF=0.500;MQ=60.00;MQRankSum=0.000;QD=10.38;ReadPosRankSum=-0.268;SOR=0.801	GT:AD:DP:GQ:PL	0/1:47,26:73:99:786,0,1543
Chr1	2329059	.	A	G	1214.77	PASS	AC=1;AF=0.500;AN=2;BaseQRankSum=1.178;ClippingRankSum=0.000;DP=99;ExcessHet=3.0103;FS=8.449;MLEAC=1;MLEAF=0.500;MQ=60.00;MQRankSum=0.000;QD=12.27;ReadPosRankSum=-0.981;SOR=0.353	GT:AD:DP:GQ:PL	0/1:62,37:99:99:1243,0,2050
Chr1	2329352	.	C	T	1202.77	PASS	AC=1;AF=0.500;AN=2;BaseQRankSum=0.052;ClippingRankSum=0.000;DP=93;ExcessHet=3.0103;FS=0.782;MLEAC=1;MLEAF=0.500;MQ=60.00;MQRankSum=0.000;QD=12.93;ReadPosRankSum=1.286;SOR=0.593	GT:AD:DP:GQ:PL	0/1:55,38:93:99:1231,0,1904
Chr1	2333162	.	G	A	1091.77	PASS	AC=1;AF=0.500;AN=2;BaseQRankSum=1.416;ClippingRankSum=0.000;DP=89;ExcessHet=3.0103;FS=5.541;MLEAC=1;MLEAF=0.500;MQ=60.00;MQRankSum=0.000;QD=12.27;ReadPosRankSum=1.425;SOR=1.224	GT:AD:DP:GQ:PL	0/1:55,34:89:99:1120,0,1857
Chr1	2334605	.	CTT	C	1082.73	PASS	AC=1;AF=0.500;AN=2;BaseQRankSum=-0.355;ClippingRankSum=0.000;DP=90;ExcessHet=3.0103;FS=3.030;MLEAC=1;MLEAF=0.500;MQ=60.00;MQRankSum=0.000;QD=13.53;ReadPosRankSum=0.354;SOR=0.849	GT:AD:DP:GQ:PL	0/1:46,34:80:99:1120,0,1532
Chr1	2335047	.	G	T	904.77	PASS	AC=1;AF=0.500;AN=2;BaseQRankSum=1.986;ClippingRankSum=0.000;DP=94;ExcessHet=3.0103;FS=2.896;MLEAC=1;MLEAF=0.500;MQ=60.00;MQRankSum=0.000;QD=9.63;ReadPosRankSum=-0.382;SOR=1.112	GT:AD:DP:GQ:PL	0/1:62,32:94:99:933,0,2048
Chr1	2338986	.	C	T	639.77	PASS	AC=1;AF=0.500;AN=2;BaseQRankSum=-0.777;ClippingRankSum=0.000;DP=91;ExcessHet=3.0103;FS=4.663;MLEAC=1;MLEAF=0.500;MQ=60.00;MQRankSum=0.000;QD=7.03;ReadPosRankSum=-1.145;SOR=0.926	GT:AD:DP:GQ:PL	0/1:67,24:91:99:668,0,2463
Chr1	2339731	.	TA	T	376.73	PASS	AC=1;AF=0.500;AN=2;BaseQRankSum=0.860;ClippingRankSum=0.000;DP=86;ExcessHet=3.0103;FS=3.444;MLEAC=1;MLEAF=0.500;MQ=60.00;MQRankSum=0.000;QD=4.65;ReadPosRankSum=0.821;SOR=0.667	GT:AD:DP:GQ:PL	0/1:59,22:81:99:414,0,1450
Chr1	2339861	.	G	GA	580.73	PASS	AC=1;AF=0.500;AN=2;BaseQRankSum=1.262;ClippingRankSum=0.000;DP=87;ExcessHet=3.0103;FS=6.155;MLEAC=1;MLEAF=0.500;MQ=60.00;MQRankSum=0.000;QD=6.91;ReadPosRankSum=1.048;SOR=0.278	GT:AD:DP:GQ:PL	0/1:54,30:84:99:618,0,1330
Chr1	2340502	.	TA	T	1650.73	PASS	AC=1;AF=0.500;AN=2;BaseQRankSum=1.138;ClippingRankSum=0.000;DP=95;ExcessHet=3.0103;FS=4.919;MLEAC=1;MLEAF=0.500;MQ=60.11;MQRankSum=0.578;QD=18.34;ReadPosRankSum=-0.317;SOR=0.468	GT:AD:DP:GQ:PL	0/1:21,69:90:99:1688,0,329
Chr1	2343116	.	C	T	483.77	PASS	AC=1;AF=0.500;AN=2;BaseQRankSum=0.407;ClippingRankSum=0.000;DP=84;ExcessHet=3.0103;FS=2.171;MLEAC=1;MLEAF=0.500;MQ=60.00;MQRankSum=0.000;QD=5.76;ReadPosRankSum=-0.594;SOR=1.006	GT:AD:DP:GQ:PL	0/1:65,19:84:99:512,0,2190
Chr1	2344003	.	A	G	820.77	PASS	AC=1;AF=0.500;AN=2;BaseQRankSum=-0.925;ClippingRankSum=0.000;DP=75;ExcessHet=3.0103;FS=0.000;MLEAC=1;MLEAF=0.500;MQ=60.00;MQRankSum=0.000;QD=10.94;ReadPosRankSum=-0.742;SOR=0.742	GT:AD:DP:GQ:PL	0/1:48,27:75:99:849,0,1687
Chr1	2344440	.	CA	C	490.73	PASS	AC=1;AF=0.500;AN=2;BaseQRankSum=-0.434;ClippingRankSum=0.000;DP=77;ExcessHet=3.0103;FS=0.000;MLEAC=1;MLEAF=0.500;MQ=60.00;MQRankSum=0.000;QD=6.72;ReadPosRankSum=-0.493;SOR=0.815	GT:AD:DP:GQ:PL	0/1:49,24:73:99:528,0,1299
Chr1	2345335	.	C	T	896.77	PASS	AC=1;AF=0.500;AN=2;BaseQRankSum=-0.120;ClippingRankSum=0.000;DP=84;ExcessHet=3.0103;FS=0.843;MLEAC=1;MLEAF=0.500;MQ=60.00;MQRankSum=0.000;QD=10.68;ReadPosRankSum=0.244;SOR=0.579	GT:AD:DP:GQ:PL	0/1:53,31:84:99:925,0,1808
Chr1	2346974	.	AT	A	354.73	PASS	AC=1;AF=0.500;AN=2;BaseQRankSum=-0.320;ClippingRankSum=0.000;DP=77;ExcessHet=3.0103;FS=3.701;MLEAC=1;MLEAF=0.500;MQ=60.00;MQRankSum=0.000;QD=4.67;ReadPosRankSum=-0.552;SOR=0.519	GT:AD:DP:GQ:PL	0/1:57,19:76:99:392,0,1623
Chr1	2348458	.	C	A	555.77	PASS	AC=1;AF=0.500;AN=2;BaseQRankSum=0.372;ClippingRankSum=0.000;DP=76;ExcessHet=3.0103;FS=0.979;MLEAC=1;MLEAF=0.500;MQ=60.00;MQRankSum=0.000;QD=7.31;ReadPosRankSum=1.462;SOR=0.534	GT:AD:DP:GQ:PL	0/1:54,22:76:99:584,0,1844
Chr1	2350611	.	G	T	811.77	PASS	AC=1;AF=0.500;AN=2;BaseQRankSum=0.256;ClippingRankSum=0.000;DP=85;ExcessHet=3.0103;FS=1.963;MLEAC=1;MLEAF=0.500;MQ=60.00;MQRankSum=0.000;QD=9.55;ReadPosRankSum=-1.573;SOR=0.968	GT:AD:DP:GQ:PL	0/1:57,28:85:99:840,0,1976
Chr1	2351062	.	C	T	795.77	PASS	AC=1;AF=0.500;AN=2;BaseQRankSum=-1.416;ClippingRankSum=0.000;DP=74;ExcessHet=3.0103;FS=10.213;MLEAC=1;MLEAF=0.500;MQ=60.00;MQRankSum=0.000;QD=10.90;ReadPosRankSum=0.936;SOR=1.792	GT:AD:DP:GQ:PL	0/1:45,28:73:99:824,0,1627
Chr1	2352613	.	G	T	911.77	PASS	AC=1;AF=0.500;AN=2;BaseQRankSum=1.532;ClippingRankSum=0.000;DP=97;ExcessHet=3.0103;FS=0.000;MLEAC=1;MLEAF=0.500;MQ=60.00;MQRankSum=0.000;QD=9.40;ReadPosRankSum=-1.274;SOR=0.732	GT:AD:DP:GQ:PL	0/1:67,30:97:99:940,0,2267
Chr1	2352961	.	C	T	773.77	PASS	AC=1;AF=0.500;AN=2;BaseQRankSum=-0.420;ClippingRankSum=0.000;DP=97;ExcessHet=3.0103;FS=1.881;MLEAC=1;MLEAF=0.500;MQ=60.00;MQRankSum=0.000;QD=7.98;ReadPosRankSum=-2.452;SOR=0.919	GT:AD:DP:GQ:PL	0/1:69,28:97:99:802,0,2302
Chr1	2353348	.	TA	T	537.73	PASS	AC=1;AF=0.500;AN=2;BaseQRankSum=-1.948;ClippingRankSum=0.000;DP=104;ExcessHet=3.0103;FS=4.348;MLEAC=1;MLEAF=0.500;MQ=60.00;MQRankSum=0.000;QD=5.32;ReadPosRankSum=-1.250;SOR=0.484	GT:AD:DP:GQ:PL	0/1:74,27:101:99:575,0,2117
Chr1	2356026	.	CT	C	565.73	PASS	AC=1;AF=0.500;AN=2;BaseQRankSum=-0.147;ClippingRankSum=0.000;DP=69;ExcessHet=3.0103;FS=3.417;MLEAC=1;MLEAF=0.500;MQ=60.00;MQRankSum=0.000;QD=8.57;ReadPosRankSum=-1.015;SOR=0.867	GT:AD:DP:GQ:PL	0/1:38,28:66:99:603,0,935
Chr1	2357022	.	TA	T	1556.73	PASS	AC=1;AF=0.500;AN=2;BaseQRankSum=0.727;ClippingRankSum=0.000;DP=82;ExcessHet=3.0103;FS=0.000;MLEAC=1;MLEAF=0.500;MQ=60.00;MQRankSum=0.000;QD=19.46;ReadPosRankSum=0.263;SOR=0.789	GT:AD:DP:GQ:PL	0/1:15,65:80:99:1594,0,205
Chr1	2358237	.	CT	C	588.73	PASS	AC=1;AF=0.500;AN=2;BaseQRankSum=0.739;ClippingRankSum=0.000;DP=80;ExcessHet=3.0103;FS=0.000;MLEAC=1;MLEAF=0.500;MQ=60.00;MQRankSum=0.000;QD=7.85;ReadPosRankSum=0.328;SOR=0.793	GT:AD:DP:GQ:PL	0/1:44,31:75:99:626,0,1030
Chr1	2359832	.	G	A	687.77	PASS	AC=1;AF=0.500;AN=2;BaseQRankSum=1.047;ClippingRankSum=0.000;DP=68;ExcessHet=3.0103;FS=0.000;MLEAC=1;MLEAF=0.500;MQ=60.00;MQRankSum=0.000;QD=10.11;ReadPosRankSum=-0.039;SOR=0.613	GT:AD:DP:GQ:PL	0/1:46,22:68:99:716,0,1607
Chr1	2362254	.	C	T	938.77	PASS	AC=1;AF=0.500;AN=2;BaseQRankSum=-1.120;ClippingRankSum=0.000;DP=99;ExcessHet=3.0103;FS=0.000;MLEAC=1;MLEAF=0.500;MQ=60.00;MQRankSum=0.000;QD=9.48;ReadPosRankSum=-0.950;SOR=0.724	GT:AD:DP:GQ:PL	0/1:67,32:99:99:967,0,2395
Chr1	2366230	.	TA	T	701.73	PASS	AC=1;AF=0.500;AN=2;BaseQRankSum=-1.529;ClippingRankSum=0.000;DP=91;ExcessHet=3.0103;FS=1.808;MLEAC=1;MLEAF=0.500;MQ=60.00;MQRankSum=0.000;QD=8.16;ReadPosRankSum=-1.341;SOR=0.501	GT:AD:DP:GQ:PL	0/1:54,32:86:99:739,0,1432
Chr1	2366422	.	AT	A	434.73	PASS	AC=1;AF=0.500;AN=2;BaseQRankSum=-0.238;ClippingRankSum=0.000;DP=77;ExcessHet=3.0103;FS=3.483;MLEAC=1;MLEAF=0.500;MQ=60.00;MQRankSum=0.000;QD=5.72;ReadPosRankSum=-0.069;SOR=0.997	GT:AD:DP:GQ:PL	0/1:54,22:76:99:472,0,1483
Chr1	2371215	.	A	G	507.77	PASS	AC=1;AF=0.500;AN=2;BaseQRankSum=-1.428;ClippingRankSum=0.000;DP=71;ExcessHet=3.0103;FS=5.275;MLEAC=1;MLEAF=0.500;MQ=60.00;MQRankSum=0.000;QD=7.25;ReadPosRankSum=-0.197;SOR=1.130	GT:AD:DP:GQ:PL	0/1:49,21:70:99:536,0,1746
Chr1	2371764	.	C	T	945.77	PASS	AC=1;AF=0.500;AN=2;BaseQRankSum=0.519;ClippingRankSum=0.000;DP=74;ExcessHet=3.0103;FS=0.896;MLEAC=1;MLEAF=0.500;MQ=60.00;MQRankSum=0.000;QD=12.78;ReadPosRankSum=0.524;SOR=0.534	GT:AD:DP:GQ:PL	0/1:44,30:74:99:974,0,1519
Chr1	2371777	.	T	C	931.77	PASS	AC=1;AF=0.500;AN=2;BaseQRankSum=0.682;ClippingRankSum=0.000;DP=75;ExcessHet=3.0103;FS=1.898;MLEAC=1;MLEAF=0.500;MQ=60.00;MQRankSum=0.000;QD=12.42;ReadPosRankSum=1.771;SOR=0.502	GT:AD:DP:GQ:PL	0/1:45,30:75:99:960,0,1500
Chr1	2372368	.	TA	T	396.73	PASS	AC=1;AF=0.500;AN=2;BaseQRankSum=2.449;ClippingRankSum=0.000;DP=66;ExcessHet=3.0103;FS=2.178;MLEAC=1;MLEAF=0.500;MQ=60.16;MQRankSum=1.448;QD=6.30;ReadPosRankSum=-0.450;SOR=0.634	GT:AD:DP:GQ:PL	0/1:42,21:63:99:434,0,1060
Chr1	2373635	.	G	A	406.77	PASS	AC=1;AF=0.500;AN=2;BaseQRankSum=-0.792;ClippingRankSum=0.000;DP=68;ExcessHet=3.0103;FS=2.389;MLEAC=1;MLEAF=0.500;MQ=52.11;MQRankSum=-2.782;QD=5.98;ReadPosRankSum=0.331;SOR=1.103	GT:AD:DP:GQ:PL	0/1:51,17:68:99:435,0,1754
Chr1	2375319	.	AT	A	708.73	PASS	AC=1;AF=0.500;AN=2;BaseQRankSum=-0.344;ClippingRankSum=0.000;DP=101;ExcessHet=3.0103;FS=1.740;MLEAC=1;MLEAF=0.500;MQ=60.00;MQRankSum=0.000;QD=7.54;ReadPosRankSum=-1.232;SOR=0.904	GT:AD:DP:GQ:PL	0/1:61,33:94:99:746,0,1618
Chr1	2375401	.	GT	G	988.73	PASS	AC=1;AF=0.500;AN=2;BaseQRankSum=-0.451;ClippingRankSum=0.000;DP=101;ExcessHet=3.0103;FS=1.607;MLEAC=1;MLEAF=0.500;MQ=60.00;MQRankSum=0.000;QD=9.99;ReadPosRankSum=-0.469;SOR=0.546	GT:AD:DP:GQ:PL	0/1:55,44:99:99:1026,0,1380
Chr1	2375977	.	T	TTA	822.73	PASS	AC=1;AF=0.500;AN=2;BaseQRankSum=-2.208;ClippingRankSum=0.000;DP=83;ExcessHet=3.0103;FS=7.902;MLEAC=1;MLEAF=0.500;MQ=60.26;MQRankSum=1.813;QD=10.97;ReadPosRankSum=-0.613;SOR=0.887	GT:AD:DP:GQ:PL	0/1:46,29:75:99:860,0,1510
Chr1	2377045	.	AT	A	391.73	PASS	AC=1;AF=0.500;AN=2;BaseQRankSum=0.328;ClippingRankSum=0.000;DP=83;ExcessHet=3.0103;FS=11.167;MLEAC=1;MLEAF=0.500;MQ=60.13;MQRankSum=1.533;QD=5.09;ReadPosRankSum=-0.623;SOR=2.030	GT:AD:DP:GQ:PL	0/1:54,23:77:99:429,0,1278
Chr1	2378423	.	TA	T	530.73	PASS	AC=1;AF=0.500;AN=2;BaseQRankSum=-0.720;ClippingRankSum=0.000;DP=95;ExcessHet=3.0103;FS=0.000;MLEAC=1;MLEAF=0.500;MQ=60.00;MQRankSum=0.000;QD=5.83;ReadPosRankSum=0.328;SOR=0.673	GT:AD:DP:GQ:PL	0/1:63,28:91:99:568,0,1535
Chr1	2381564	.	GA	G	449.73	PASS	AC=1;AF=0.500;AN=2;BaseQRankSum=-1.706;ClippingRankSum=0.000;DP=76;ExcessHet=3.0103;FS=2.088;MLEAC=1;MLEAF=0.500;MQ=60.00;MQRankSum=0.000;QD=6.25;ReadPosRankSum=0.721;SOR=0.934	GT:AD:DP:GQ:PL	0/1:49,23:72:99:487,0,1241
Chr1	2388061	.	GA	G	1174.73	PASS	AC=1;AF=0.500;AN=2;BaseQRankSum=-0.755;ClippingRankSum=0.000;DP=73;ExcessHet=3.0103;FS=1.012;MLEAC=1;MLEAF=0.500;MQ=60.00;MQRankSum=0.000;QD=16.78;ReadPosRankSum=0.104;SOR=0.543	GT:AD:DP:GQ:PL	0/1:23,47:70:99:1212,0,420
Chr1	2388567	.	C	T	709.77	PASS	AC=1;AF=0.500;AN=2;BaseQRankSum=0.858;ClippingRankSum=0.000;DP=82;ExcessHet=3.0103;FS=1.998;MLEAC=1;MLEAF=0.500;MQ=60.13;MQRankSum=-0.636;QD=8.66;ReadPosRankSum=-0.204;SOR=0.577	GT:AD:DP:GQ:PL	0/1:57,25:82:99:738,0,1961
Chr1	2389208	.	T	C	1106.77	PASS	AC=1;AF=0.500;AN=2;BaseQRankSum=0.725;ClippingRankSum=0.000;DP=96;ExcessHet=3.0103;FS=5.395;MLEAC=1;MLEAF=0.500;MQ=60.00;MQRankSum=0.000;QD=11.77;ReadPosRankSum=-1.441;SOR=0.940	GT:AD:DP:GQ:PL	0/1:58,36:94:99:1135,0,1938
Chr1	2389904	.	CT	C	564.73	PASS	AC=1;AF=0.500;AN=2;BaseQRankSum=0.298;ClippingRankSum=0.000;DP=88;ExcessHet=3.0103;FS=3.207;MLEAC=1;MLEAF=0.500;MQ=60.00;MQRankSum=0.000;QD=7.15;ReadPosRankSum=-0.338;SOR=0.392	GT:AD:DP:GQ:PL	0/1:51,28:79:99:602,0,1240
Chr1	2389954	.	GA	G	1420.73	PASS	AC=1;AF=0.500;AN=2;BaseQRankSum=-0.485;ClippingRankSum=0.000;DP=92;ExcessHet=3.0103;FS=0.899;MLEAC=1;MLEAF=0.500;MQ=60.00;MQRankSum=0.000;QD=16.91;ReadPosRankSum=-1.216;SOR=0.514	GT:AD:DP:GQ:PL	0/1:28,56:84:99:1458,0,601
Chr1	2390517	.	TA	T	1424.73	PASS	AC=1;AF=0.500;AN=2;BaseQRankSum=-0.406;ClippingRankSum=0.000;DP=87;ExcessHet=3.0103;FS=3.147;MLEAC=1;MLEAF=0.500;MQ=60.12;MQRankSum=0.701;QD=17.17;ReadPosRankSum=-0.304;SOR=0.414	GT:AD:DP:GQ:PL	0/1:26,57:83:99:1462,0,504
Chr1	2393286	.	TA	T	483.73	PASS	AC=1;AF=0.500;AN=2;BaseQRankSum=-1.489;ClippingRankSum=0.000;DP=81;ExcessHet=3.0103;FS=0.000;MLEAC=1;MLEAF=0.500;MQ=60.00;MQRankSum=0.000;QD=6.28;ReadPosRankSum=-0.293;SOR=0.687	GT:AD:DP:GQ:PL	0/1:52,25:77:99:521,0,1191
Chr1	2394397	.	CT	C	446.73	PASS	AC=1;AF=0.500;AN=2;BaseQRankSum=0.039;ClippingRankSum=0.000;DP=82;ExcessHet=3.0103;FS=0.928;MLEAC=1;MLEAF=0.500;MQ=60.13;MQRankSum=1.541;QD=5.65;ReadPosRankSum=-1.083;SOR=0.830	GT:AD:DP:GQ:PL	0/1:55,24:79:99:484,0,1444
Chr1	2394622	.	C	T	743.77	PASS	AC=1;AF=0.500;AN=2;BaseQRankSum=2.064;ClippingRankSum=0.000;DP=78;ExcessHet=3.0103;FS=0.000;MLEAC=1;MLEAF=0.500;MQ=60.14;MQRankSum=-0.659;QD=9.54;ReadPosRankSum=0.404;SOR=0.743	GT:AD:DP:GQ:PL	0/1:53,25:78:99:772,0,1675
Chr1	2397176	.	GT	G	456.73	PASS	AC=1;AF=0.500;AN=2;BaseQRankSum=0.784;ClippingRankSum=0.000;DP=70;ExcessHet=3.0103;FS=5.367;MLEAC=1;MLEAF=0.500;MQ=60.00;MQRankSum=0.000;QD=6.62;ReadPosRankSum=0.234;SOR=1.480	GT:AD:DP:GQ:PL	0/1:45,24:69:99:494,0,1088
Chr1	2400304	.	C	T	704.77	PASS	AC=1;AF=0.500;AN=2;BaseQRankSum=-1.425;ClippingRankSum=0.000;DP=68;ExcessHet=3.0103;FS=0.952;MLEAC=1;MLEAF=0.500;MQ=60.00;MQRankSum=0.000;QD=10.52;ReadPosRankSum=-0.283;SOR=0.690	GT:AD:DP:GQ:PL	0/1:42,25:67:99:733,0,1412
Chr1	2401022	.	G	A	794.77	PASS	AC=1;AF=0.500;AN=2;BaseQRankSum=0.051;ClippingRankSum=0.000;DP=81;ExcessHet=3.0103;FS=3.141;MLEAC=1;MLEAF=0.500;MQ=60.00;MQRankSum=0.000;QD=9.81;ReadPosRankSum=-0.814;SOR=0.922	GT:AD:DP:GQ:PL	0/1:53,28:81:99:823,0,1737
Chr1	2405547	.	G	T	826.77	PASS	AC=1;AF=0.500;AN=2;BaseQRankSum=-0.952;ClippingRankSum=0.000;DP=78;ExcessHet=3.0103;FS=1.906;MLEAC=1;MLEAF=0.500;MQ=60.00;MQRankSum=0.000;QD=10.60;ReadPosRankSum=-0.560;SOR=0.875	GT:AD:DP:GQ:PL	0/1:49,29:78:99:855,0,1631
Chr1	2406399	.	GT	G	677.73	PASS	AC=1;AF=0.500;AN=2;BaseQRankSum=-0.298;ClippingRankSum=0.000;DP=99;ExcessHet=3.0103;FS=0.000;MLEAC=1;MLEAF=0.500;MQ=60.00;MQRankSum=0.000;QD=6.92;ReadPosRankSum=0.252;SOR=0.779	GT:AD:DP:GQ:PL	0/1:65,33:98:99:715,0,1663
Chr1	2406838	.	G	A	589.77	PASS	AC=1;AF=0.500;AN=2;BaseQRankSum=-0.573;ClippingRankSum=0.000;DP=88;ExcessHet=3.0103;FS=1.990;MLEAC=1;MLEAF=0.500;MQ=60.00;MQRankSum=0.000;QD=6.70;ReadPosRankSum=-0.197;SOR=1.051	GT:AD:DP:GQ:PL	0/1:64,24:88:99:618,0,2251
Chr1	2409849	.	C	T	694.77	PASS	AC=1;AF=0.500;AN=2;BaseQRankSum=-0.262;ClippingRankSum=0.000;DP=92;ExcessHet=3.0103;FS=0.859;MLEAC=1;MLEAF=0.500;MQ=59.51;MQRankSum=-0.618;QD=7.55;ReadPosRankSum=-0.301;SOR=0.582	GT:AD:DP:GQ:PL	0/1:66,26:92:99:723,0,2279
Chr1	2410221	.	GAA	G	664.73	PASS	AC=1;AF=0.500;AN=2;BaseQRankSum=0.256;ClippingRankSum=0.000;DP=88;ExcessHet=3.0103;FS=3.408;MLEAC=1;MLEAF=0.500;MQ=52.00;MQRankSum=-5.008;QD=8.75;ReadPosRankSum=0.471;SOR=1.179	GT:AD:DP:GQ:PL	0/1:53,23:76:99:702,0,1926
Chr1	2413671	.	AT	A	302.73	PASS	AC=1;AF=0.500;AN=2;BaseQRankSum=0.037;ClippingRankSum=0.000;DP=90;ExcessHet=3.0103;FS=6.895;MLEAC=1;MLEAF=0.500;MQ=60.12;MQRankSum=1.844;QD=3.52;ReadPosRankSum=-1.466;SOR=1.349	GT:AD:DP:GQ:PL	0/1:66,20:86:99:340,0,1635
Chr1	2414638	.	G	A	837.77	PASS	AC=1;AF=0.500;AN=2;BaseQRankSum=0.236;ClippingRankSum=0.000;DP=71;ExcessHet=3.0103;FS=2.023;MLEAC=1;MLEAF=0.500;MQ=60.00;MQRankSum=0.000;QD=11.80;ReadPosRankSum=0.771;SOR=0.965	GT:AD:DP:GQ:PL	0/1:43,28:71:99:866,0,1512
Chr1	2416219	.	GT	G	339.73	PASS	AC=1;AF=0.500;AN=2;BaseQRankSum=-1.225;ClippingRankSum=0.000;DP=74;ExcessHet=3.0103;FS=1.099;MLEAC=1;MLEAF=0.500;MQ=60.00;MQRankSum=0.000;QD=4.78;ReadPosRankSum=-2.053;SOR=0.453	GT:AD:DP:GQ:PL	0/1:51,20:71:99:377,0,1370
Chr1	2417172	.	G	A	844.77	PASS	AC=1;AF=0.500;AN=2;BaseQRankSum=-0.510;ClippingRankSum=0.000;DP=69;ExcessHet=3.0103;FS=3.375;MLEAC=1;MLEAF=0.500;MQ=56.45;MQRankSum=0.060;QD=12.24;ReadPosRankSum=-0.948;SOR=1.044	GT:AD:DP:GQ:PL	0/1:42,27:69:99:873,0,1463
Chr1	2417537	.	C	T	740.77	PASS	AC=1;AF=0.500;AN=2;BaseQRankSum=0.592;ClippingRankSum=0.000;DP=65;ExcessHet=3.0103;FS=1.017;MLEAC=1;MLEAF=0.500;MQ=41.23;MQRankSum=-0.064;QD=11.40;ReadPosRankSum=-1.734;SOR=0.922	GT:AD:DP:GQ:PL	0/1:40,25:65:99:769,0,1394
Chr1	2419595	.	CAT	C	959.73	PASS	AC=1;AF=0.500;AN=2;BaseQRankSum=1.074;ClippingRankSum=0.000;DP=90;ExcessHet=3.0103;FS=7.594;MLEAC=1;MLEAF=0.500;MQ=60.00;MQRankSum=0.000;QD=12.00;ReadPosRankSum=-0.174;SOR=1.205	GT:AD:DP:GQ:PL	0/1:48,32:80:99:997,0,1565
Chr1	2421844	.	C	T	723.77	PASS	AC=1;AF=0.500;AN=2;BaseQRankSum=0.324;ClippingRankSum=0.000;DP=91;ExcessHet=3.0103;FS=6.175;MLEAC=1;MLEAF=0.500;MQ=60.00;MQRankSum=0.000;QD=7.95;ReadPosRankSum=0.563;SOR=1.329	GT:AD:DP:GQ:PL	0/1:66,25:91:99:752,0,2404
Chr1	2422052	.	C	T	517.77	PASS	AC=1;AF=0.500;AN=2;BaseQRankSum=2.194;ClippingRankSum=0.000;DP=84;ExcessHet=3.0103;FS=0.000;MLEAC=1;MLEAF=0.500;MQ=60.00;MQRankSum=0.000;QD=6.16;ReadPosRankSum=0.450;SOR=0.774	GT:AD:DP:GQ:PL	0/1:65,19:84:99:546,0,2163
Chr1	2424029	.	CT	C	1740.73	PASS	AC=2;AF=1.00;AN=2;BaseQRankSum=1.087;ClippingRankSum=0.000;DP=78;ExcessHet=3.0103;FS=0.000;MLEAC=1;MLEAF=0.500;MQ=60.28;MQRankSum=0.274;QD=24.87;ReadPosRankSum=-0.395;SOR=0.274	GT:AD:DP:GQ:PL	1/1:1,69:70:99:1762,179,0
Chr1	2429576	.	C	T	881.77	PASS	AC=1;AF=0.500;AN=2;BaseQRankSum=1.868;ClippingRankSum=0.000;DP=77;ExcessHet=3.0103;FS=8.090;MLEAC=1;MLEAF=0.500;MQ=60.00;MQRankSum=0.000;QD=11.45;ReadPosRankSum=1.113;SOR=0.754	GT:AD:DP:GQ:PL	0/1:49,28:77:99:910,0,1684
Chr1	2431518	.	A	T	893.77	PASS	AC=1;AF=0.500;AN=2;BaseQRankSum=1.564;ClippingRankSum=0.000;DP=84;ExcessHet=3.0103;FS=1.861;MLEAC=1;MLEAF=0.500;MQ=60.00;MQRankSum=0.000;QD=10.64;ReadPosRankSum=0.427;SOR=0.808	GT:AD:DP:GQ:PL	0/1:53,31:84:99:922,0,1642
Chr1	2431547	.	GA	G	582.73	PASS	AC=1;AF=0.500;AN=2;BaseQRankSum=-0.692;ClippingRankSum=0.000;DP=88;ExcessHet=3.0103;FS=0.000;MLEAC=1;MLEAF=0.500;MQ=60.00;MQRankSum=0.000;QD=6.70;ReadPosRankSum=0.704;SOR=0.698	GT:AD:DP:GQ:PL	0/1:60,27:87:99:620,0,1686
Chr1	2433034	.	G	GA	226.73	PASS	AC=1;AF=0.500;AN=2;BaseQRankSum=-1.481;ClippingRankSum=0.000;DP=94;ExcessHet=3.0103;FS=0.000;MLEAC=1;MLEAF=0.500;MQ=60.12;MQRankSum=1.892;QD=2.52;ReadPosRankSum=-0.344;SOR=0.810	GT:AD:DP:GQ:PL	0/1:71,19:90:99:264,0,1642
Chr1	2433289	.	T	C	1206.77	PASS	AC=1;AF=0.500;AN=2;BaseQRankSum=-1.763;ClippingRankSum=0.000;DP=112;ExcessHet=3.0103;FS=3.573;MLEAC=1;MLEAF=0.500;MQ=60.00;MQRankSum=0.000;QD=10.77;ReadPosRankSum=-0.219;SOR=0.610	GT:AD:DP:GQ:PL	0/1:70,42:112:99:1235,0,2460
Chr1	2436290	.	G	A	833.77	PASS	AC=1;AF=0.500;AN=2;BaseQRankSum=0.691;ClippingRankSum=0.000;DP=83;ExcessHet=3.0103;FS=0.877;MLEAC=1;MLEAF=0.500;MQ=60.00;MQRankSum=0.000;QD=10.05;ReadPosRankSum=0.124;SOR=0.806	GT:AD:DP:GQ:PL	0/1:55,28:83:99:862,0,1863
Chr1	2436699	.	C	T	533.77	PASS	AC=1;AF=0.500;AN=2;BaseQRankSum=-0.024;ClippingRankSum=0.000;DP=76;ExcessHet=3.0103;FS=2.098;MLEAC=1;MLEAF=0.500;MQ=60.00;MQRankSum=0.000;QD=7.02;ReadPosRankSum=-2.821;SOR=0.638	GT:AD:DP:GQ:PL	0/1:55,21:76:99:562,0,1841
Chr1	2440452	.	C	T	679.77	PASS	AC=1;AF=0.500;AN=2;BaseQRankSum=0.864;ClippingRankSum=0.000;DP=74;ExcessHet=3.0103;FS=0.000;MLEAC=1;MLEAF=0.500;MQ=60.00;MQRankSum=0.000;QD=9.19;ReadPosRankSum=1.637;SOR=0.582	GT:AD:DP:GQ:PL	0/1:48,26:74:99:708,0,1562
Chr1	2440576	.	C	T	896.77	PASS	AC=1;AF=0.500;AN=2;BaseQRankSum=-0.182;ClippingRankSum=0.000;DP=94;ExcessHet=3.0103;FS=1.812;MLEAC=1;MLEAF=0.500;MQ=60.00;MQRankSum=0.000;QD=9.64;ReadPosRankSum=0.996;SOR=0.471	GT:AD:DP:GQ:PL	0/1:62,31:93:99:925,0,2321
Chr1	2440580	.	CA	C	728.73	PASS	AC=1;AF=0.500;AN=2;BaseQRankSum=0.013;ClippingRankSum=0.000;DP=92;ExcessHet=3.0103;FS=4.170;MLEAC=1;MLEAF=0.500;MQ=60.00;MQRankSum=0.000;QD=8.10;ReadPosRankSum=-0.419;SOR=1.164	GT:AD:DP:GQ:PL	0/1:56,34:90:99:766,0,1868
Chr1	2441118	.	CTT	C,CT	2104.73	PASS	AC=1,1;AF=0.500,0.500;AN=2;BaseQRankSum=0.241;ClippingRankSum=0.000;DP=80;ExcessHet=3.0103;FS=6.314;MLEAC=1,1;MLEAF=0.500,0.500;MQ=60.14;MQRankSum=0.247;QD=27.69;ReadPosRankSum=-0.603;SOR=0.297	GT:AD:DP:GQ:PL	1/2:2,33,41:76:99:2142,984,963,875,0,717
Chr1	2443123	.	C	CA	417.73	PASS	AC=1;AF=0.500;AN=2;BaseQRankSum=-1.441;ClippingRankSum=0.000;DP=86;ExcessHet=3.0103;FS=0.000;MLEAC=1;MLEAF=0.500;MQ=60.00;MQRankSum=0.000;QD=5.22;ReadPosRankSum=0.631;SOR=0.733	GT:AD:DP:GQ:PL	0/1:55,25:80:99:455,0,1334
Chr1	2443237	.	CA	C	557.73	PASS	AC=1;AF=0.500;AN=2;BaseQRankSum=-0.638;ClippingRankSum=0.000;DP=97;ExcessHet=3.0103;FS=0.861;MLEAC=1;MLEAF=0.500;MQ=60.00;MQRankSum=0.000;QD=6.13;ReadPosRankSum=-0.662;SOR=0.884	GT:AD:DP:GQ:PL	0/1:63,28:91:99:595,0,1682
Chr1	2444681	.	G	A	969.77	PASS	AC=1;AF=0.500;AN=2;BaseQRankSum=-1.006;ClippingRankSum=0.000;DP=87;ExcessHet=3.0103;FS=4.218;MLEAC=1;MLEAF=0.500;MQ=60.00;MQRankSum=0.000;QD=11.15;ReadPosRankSum=-0.427;SOR=0.928	GT:AD:DP:GQ:PL	0/1:54,33:87:99:998,0,1897
Chr1	2446300	.	G	A	759.77	PASS	AC=1;AF=0.500;AN=2;BaseQRankSum=0.880;ClippingRankSum=0.000;DP=71;ExcessHet=3.0103;FS=0.932;MLEAC=1;MLEAF=0.500;MQ=60.00;MQRankSum=0.000;QD=10.70;ReadPosRankSum=1.100;SOR=0.548	GT:AD:DP:GQ:PL	0/1:45,26:71:99:788,0,1469
Chr1	2447695	.	C	T	637.77	PASS	AC=1;AF=0.500;AN=2;BaseQRankSum=-0.230;ClippingRankSum=0.000;DP=89;ExcessHet=3.0103;FS=0.884;MLEAC=1;MLEAF=0.500;MQ=60.00;MQRankSum=0.000;QD=7.25;ReadPosRankSum=-2.448;SOR=0.582	GT:AD:DP:GQ:PL	0/1:63,25:88:99:666,0,2170
Chr1	2449643	.	T	C	778.77	PASS	AC=1;AF=0.500;AN=2;BaseQRankSum=-1.512;ClippingRankSum=0.000;DP=85;ExcessHet=3.0103;FS=0.871;MLEAC=1;MLEAF=0.500;MQ=60.00;MQRankSum=0.000;QD=9.16;ReadPosRankSum=-1.556;SOR=0.898	GT:AD:DP:GQ:PL	0/1:56,29:85:99:807,0,2043
Chr1	2450383	.	A	G	742.77	PASS	AC=1;AF=0.500;AN=2;BaseQRankSum=-0.417;ClippingRankSum=0.000;DP=75;ExcessHet=3.0103;FS=1.977;MLEAC=1;MLEAF=0.500;MQ=60.00;MQRankSum=0.000;QD=9.90;ReadPosRankSum=-1.273;SOR=0.639	GT:AD:DP:GQ:PL	0/1:50,25:75:99:771,0,1726
Chr1	2452223	.	C	A	538.77	PASS	AC=1;AF=0.500;AN=2;BaseQRankSum=1.198;ClippingRankSum=0.000;DP=79;ExcessHet=3.0103;FS=0.000;MLEAC=1;MLEAF=0.500;MQ=60.00;MQRankSum=0.000;QD=6.82;ReadPosRankSum=-0.855;SOR=0.724	GT:AD:DP:GQ:PL	0/1:60,19:79:99:567,0,2093
Chr1	2453812	.	G	A	697.77	PASS	AC=1;AF=0.500;AN=2;BaseQRankSum=0.755;ClippingRankSum=0.000;DP=80;ExcessHet=3.0103;FS=4.717;MLEAC=1;MLEAF=0.500;MQ=60.00;MQRankSum=0.000;QD=8.72;ReadPosRankSum=0.582;SOR=1.270	GT:AD:DP:GQ:PL	0/1:56,24:80:99:726,0,1922
Chr1	2453928	.	C	T	830.77	PASS	AC=1;AF=0.500;AN=2;BaseQRankSum=-0.741;ClippingRankSum=0.000;DP=84;ExcessHet=3.0103;FS=1.939;MLEAC=1;MLEAF=0.500;MQ=60.00;MQRankSum=0.000;QD=9.89;ReadPosRankSum=-1.284;SOR=0.447	GT:AD:DP:GQ:PL	0/1:56,28:84:99:859,0,1916
Chr1	2455300	.	CT	C	359.73	PASS	AC=1;AF=0.500;AN=2;BaseQRankSum=0.282;ClippingRankSum=0.000;DP=87;ExcessHet=3.0103;FS=6.826;MLEAC=1;MLEAF=0.500;MQ=60.12;MQRankSum=1.831;QD=4.23;ReadPosRankSum=-0.948;SOR=1.361	GT:AD:DP:GQ:PL	0/1:65,20:85:99:397,0,1855
Chr1	2457774	.	G	A	570.77	PASS	AC=1;AF=0.500;AN=2;BaseQRankSum=-1.478;ClippingRankSum=0.000;DP=67;ExcessHet=3.0103;FS=0.000;MLEAC=1;MLEAF=0.500;MQ=60.00;MQRankSum=0.000;QD=8.52;ReadPosRankSum=-0.435;SOR=0.648	GT:AD:DP:GQ:PL	0/1:45,22:67:99:599,0,1594
Chr1	2458978	.	CT	C	443.73	PASS	AC=1;AF=0.500;AN=2;BaseQRankSum=-0.771;ClippingRankSum=0.000;DP=78;ExcessHet=3.0103;FS=2.043;MLEAC=1;MLEAF=0.500;MQ=60.00;MQRankSum=0.000;QD=6.08;ReadPosRankSum=-0.512;SOR=0.963	GT:AD:DP:GQ:PL	0/1:50,23:73:99:481,0,1301
Chr1	2461117	.	C	T	766.77	PASS	AC=1;AF=0.500;AN=2;BaseQRankSum=0.117;ClippingRankSum=0.000;DP=86;ExcessHet=3.0103;FS=0.000;MLEAC=1;MLEAF=0.500;MQ=60.00;MQRankSum=0.000;QD=8.92;ReadPosRankSum=-1.301;SOR=0.730	GT:AD:DP:GQ:PL	0/1:59,27:86:99:795,0,2124
Chr1	2462448	.	TA	T	550.73	PASS	AC=1;AF=0.500;AN=2;BaseQRankSum=1.061;ClippingRankSum=0.000;DP=82;ExcessHet=3.0103;FS=0.888;MLEAC=1;MLEAF=0.500;MQ=60.00;MQRankSum=0.000;QD=6.80;ReadPosRankSum=0.562;SOR=0.529	GT:AD:DP:GQ:PL	0/1:52,29:81:99:588,0,1214
Chr1	2467089	.	C	A	767.77	PASS	AC=1;AF=0.500;AN=2;BaseQRankSum=-0.697;ClippingRankSum=0.000;DP=81;ExcessHet=3.0103;FS=3.191;MLEAC=1;MLEAF=0.500;MQ=60.00;MQRankSum=0.000;QD=9.48;ReadPosRankSum=-0.057;SOR=1.056	GT:AD:DP:GQ:PL	0/1:54,27:81:99:796,0,1877
Chr1	2470106	.	C	T	684.77	PASS	AC=1;AF=0.500;AN=2;BaseQRankSum=0.818;ClippingRankSum=0.000;DP=74;ExcessHet=3.0103;FS=0.940;MLEAC=1;MLEAF=0.500;MQ=60.00;MQRankSum=0.000;QD=9.25;ReadPosRankSum=1.516;SOR=0.861	GT:AD:DP:GQ:PL	0/1:50,24:74:99:713,0,1737
Chr1	2471697	.	C	T	608.77	PASS	AC=1;AF=0.500;AN=2;BaseQRankSum=0.492;ClippingRankSum=0.000;DP=76;ExcessHet=3.0103;FS=2.124;MLEAC=1;MLEAF=0.500;MQ=60.00;MQRankSum=0.000;QD=8.23;ReadPosRankSum=0.173;SOR=0.761	GT:AD:DP:GQ:PL	0/1:52,22:74:99:637,0,1691
Chr1	2472790	.	C	CT	979.73	PASS	AC=1;AF=0.500;AN=2;BaseQRankSum=1.043;ClippingRankSum=0.000;DP=77;ExcessHet=3.0103;FS=0.866;MLEAC=1;MLEAF=0.500;MQ=60.28;MQRankSum=1.316;QD=13.06;ReadPosRankSum=-0.005;SOR=0.823	GT:AD:DP:GQ:PL	0/1:34,41:75:99:1017,0,814
Chr1	2476254	.	A	G	1057.77	PASS	AC=1;AF=0.500;AN=2;BaseQRankSum=1.310;ClippingRankSum=0.000;DP=93;ExcessHet=3.0103;FS=7.050;MLEAC=1;MLEAF=0.500;MQ=60.00;MQRankSum=0.000;QD=11.50;ReadPosRankSum=1.770;SOR=1.418	GT:AD:DP:GQ:PL	0/1:58,34:92:99:1086,0,1993
Chr1	2476370	.	C	A	928.77	PASS	AC=1;AF=0.500;AN=2;BaseQRankSum=-0.031;ClippingRankSum=0.000;DP=79;ExcessHet=3.0103;FS=4.391;MLEAC=1;MLEAF=0.500;MQ=60.00;MQRankSum=0.000;QD=11.76;ReadPosRankSum=0.840;SOR=0.819	GT:AD:DP:GQ:PL	0/1:47,32:79:99:957,0,1667
Chr1	2476463	.	GT	G	1700.73	PASS	AC=1;AF=0.500;AN=2;BaseQRankSum=0.424;ClippingRankSum=0.000;DP=97;ExcessHet=3.0103;FS=0.000;MLEAC=1;MLEAF=0.500;MQ=60.00;MQRankSum=0.000;QD=18.69;ReadPosRankSum=-0.050;SOR=0.744	GT:AD:DP:GQ:PL	0/1:24,67:91:99:1738,0,422
Chr1	2476875	.	G	A	878.77	PASS	AC=1;AF=0.500;AN=2;BaseQRankSum=1.114;ClippingRankSum=0.000;DP=78;ExcessHet=3.0103;FS=3.116;MLEAC=1;MLEAF=0.500;MQ=60.00;MQRankSum=0.000;QD=11.27;ReadPosRankSum=-0.456;SOR=0.538	GT:AD:DP:GQ:PL	0/1:49,29:78:99:907,0,1702
Chr1	2477729	.	G	A	491.77	PASS	AC=1;AF=0.500;AN=2;BaseQRankSum=0.158;ClippingRankSum=0.000;DP=80;ExcessHet=3.0103;FS=2.171;MLEAC=1;MLEAF=0.500;MQ=60.00;MQRankSum=0.000;QD=6.15;ReadPosRankSum=-0.158;SOR=0.990	GT:AD:DP:GQ:PL	0/1:61,19:80:99:520,0,2161
Chr1	2480158	.	ATT	A,AT	2018.73	PASS	AC=1,1;AF=0.500,0.500;AN=2;BaseQRankSum=0.031;ClippingRankSum=0.000;DP=88;ExcessHet=3.0103;FS=7.104;MLEAC=1,1;MLEAF=0.500,0.500;MQ=60.00;MQRankSum=0.000;QD=24.62;ReadPosRankSum=-0.896;SOR=0.383	GT:AD:DP:GQ:PL	1/2:5,41,36:82:99:2056,719,794,905,0,823
Chr1	2487054	.	G	A	664.77	PASS	AC=1;AF=0.500;AN=2;BaseQRankSum=-0.144;ClippingRankSum=0.000;DP=81;ExcessHet=3.0103;FS=13.348;MLEAC=1;MLEAF=0.500;MQ=60.00;MQRankSum=0.000;QD=8.21;ReadPosRankSum=-2.025;SOR=2.187	GT:AD:DP:GQ:PL	0/1:57,24:81:99:693,0,1941
Chr1	2488213	.	GA	G	421.73	PASS	AC=1;AF=0.500;AN=2;BaseQRankSum=1.183;ClippingRankSum=0.000;DP=81;ExcessHet=3.0103;FS=0.000;MLEAC=1;MLEAF=0.500;MQ=60.00;MQRankSum=0.000;QD=5.55;ReadPosRankSum=-0.533;SOR=0.776	GT:AD:DP:GQ:PL	0/1:52,24:76:99:459,0,1238
Chr1	2488506	.	T	C	975.77	PASS	AC=1;AF=0.500;AN=2;BaseQRankSum=0.781;ClippingRankSum=0.000;DP=105;ExcessHet=3.0103;FS=1.697;MLEAC=1;MLEAF=0.500;MQ=60.00;MQRankSum=0.000;QD=9.38;ReadPosRankSum=-0.050;SOR=0.857	GT:AD:DP:GQ:PL	0/1:71,33:104:99:1004,0,2323
Chr1	2488812	.	C	T	738.77	PASS	AC=1;AF=0.500;AN=2;BaseQRankSum=1.939;ClippingRankSum=0.000;DP=80;ExcessHet=3.0103;FS=2.030;MLEAC=1;MLEAF=0.500;MQ=60.00;MQRankSum=0.000;QD=9.23;ReadPosRankSum=1.377;SOR=1.017	GT:AD:DP:GQ:PL	0/1:55,25:80:99:767,0,1787
Chr1	2493422	.	C	T	777.77	PASS	AC=1;AF=0.500;AN=2;BaseQRankSum=-2.818;ClippingRankSum=0.000;DP=83;ExcessHet=3.0103;FS=0.877;MLEAC=1;MLEAF=0.500;MQ=60.39;MQRankSum=-1.308;QD=9.72;ReadPosRankSum=-0.127;SOR=0.839	GT:AD:DP:GQ:PL	0/1:51,29:80:99:806,0,1788
Chr1	2496518	.	A	T	603.77	PASS	AC=1;AF=0.500;AN=2;BaseQRankSum=-0.868;ClippingRankSum=0.000;DP=77;ExcessHet=3.0103;FS=0.926;MLEAC=1;MLEAF=0.500;MQ=60.00;MQRankSum=0.000;QD=7.94;ReadPosRankSum=0.401;SOR=0.671	GT:AD:DP:GQ:PL	0/1:51,25:76:99:632,0,1748
Chr1	2498328	.	A	T	520.77	PASS	AC=1;AF=0.500;AN=2;BaseQRankSum=-0.359;ClippingRankSum=0.000;DP=89;ExcessHet=3.0103;FS=0.000;MLEAC=1;MLEAF=0.500;MQ=60.12;MQRankSum=-0.547;QD=5.85;ReadPosRankSum=-0.598;SOR=0.708	GT:AD:DP:GQ:PL	0/1:67,22:89:99:549,0,2321
Chr1	2499630	.	G	A	718.77	PASS	AC=1;AF=0.500;AN=2;BaseQRankSum=1.588;ClippingRankSum=0.000;DP=56;ExcessHet=3.0103;FS=1.053;MLEAC=1;MLEAF=0.500;MQ=60.00;MQRankSum=0.000;QD=12.84;ReadPosRankSum=-0.723;SOR=0.877	GT:AD:DP:GQ:PL	0/1:33,23:56:99:747,0,978
Chr1	2502746	.	C	T	739.77	PASS	AC=1;AF=0.500;AN=2;BaseQRankSum=-1.034;ClippingRankSum=0.000;DP=70;ExcessHet=3.0103;FS=0.936;MLEAC=1;MLEAF=0.500;MQ=60.00;MQRankSum=0.000;QD=10.72;ReadPosRankSum=-0.512;SOR=0.573	GT:AD:DP:GQ:PL	0/1:45,24:69:99:768,0,1591
Chr1	2503314	.	C	T	724.77	PASS	AC=1;AF=0.500;AN=2;BaseQRankSum=-0.571;ClippingRankSum=0.000;DP=79;ExcessHet=3.0103;FS=1.968;MLEAC=1;MLEAF=0.500;MQ=60.00;MQRankSum=0.000;QD=9.17;ReadPosRankSum=0.200;SOR=0.581	GT:AD:DP:GQ:PL	0/1:52,27:79:99:753,0,1773
Chr1	2507787	.	A	G	733.77	PASS	AC=1;AF=0.500;AN=2;BaseQRankSum=-1.482;ClippingRankSum=0.000;DP=80;ExcessHet=3.0103;FS=0.889;MLEAC=1;MLEAF=0.500;MQ=60.00;MQRankSum=0.000;QD=9.17;ReadPosRankSum=-0.896;SOR=0.774	GT:AD:DP:GQ:PL	0/1:52,28:80:99:762,0,1784
Chr1	2507819	.	C	T	523.77	PASS	AC=1;AF=0.500;AN=2;BaseQRankSum=0.104;ClippingRankSum=0.000;DP=79;ExcessHet=3.0103;FS=8.987;MLEAC=1;MLEAF=0.500;MQ=60.00;MQRankSum=0.000;QD=6.63;ReadPosRankSum=-2.555;SOR=1.432	GT:AD:DP:GQ:PL	0/1:58,21:79:99:552,0,1923
Chr1	2509309	.	T	C	998.77	PASS	AC=1;AF=0.500;AN=2;BaseQRankSum=0.655;ClippingRankSum=0.000;DP=94;ExcessHet=3.0103;FS=0.000;MLEAC=1;MLEAF=0.500;MQ=60.00;MQRankSum=0.000;QD=10.63;ReadPosRankSum=0.023;SOR=0.625	GT:AD:DP:GQ:PL	0/1:62,32:94:99:1027,0,2141
Chr1	2511129	.	CA	C	474.73	PASS	AC=1;AF=0.500;AN=2;BaseQRankSum=-0.706;ClippingRankSum=0.000;DP=86;ExcessHet=3.0103;FS=0.000;MLEAC=1;MLEAF=0.500;MQ=60.00;MQRankSum=0.000;QD=5.72;ReadPosRankSum=-1.720;SOR=0.750	GT:AD:DP:GQ:PL	0/1:59,24:83:99:512,0,1671
Chr1	2511260	.	G	C	883.77	PASS	AC=1;AF=0.500;AN=2;BaseQRankSum=-2.391;ClippingRankSum=0.000;DP=100;ExcessHet=3.0103;FS=0.786;MLEAC=1;MLEAF=0.500;MQ=60.00;MQRankSum=0.000;QD=8.93;ReadPosRankSum=-0.934;SOR=0.602	GT:AD:DP:GQ:PL	0/1:64,35:99:99:912,0,2149
Chr1	2511410	.	C	T	1192.77	PASS	AC=1;AF=0.500;AN=2;BaseQRankSum=0.415;ClippingRankSum=0.000;DP=100;ExcessHet=3.0103;FS=5.106;MLEAC=1;MLEAF=0.500;MQ=60.00;MQRankSum=0.000;QD=11.93;ReadPosRankSum=-0.020;SOR=0.723	GT:AD:DP:GQ:PL	0/1:60,40:100:99:1221,0,1935
Chr1	2512347	.	GT	G	511.73	PASS	AC=1;AF=0.500;AN=2;BaseQRankSum=0.483;ClippingRankSum=0.000;DP=81;ExcessHet=3.0103;FS=0.000;MLEAC=1;MLEAF=0.500;MQ=60.00;MQRankSum=0.000;QD=7.01;ReadPosRankSum=0.395;SOR=0.598	GT:AD:DP:GQ:PL	0/1:45,28:73:99:549,0,988
Chr1	2514229	.	AC	A	751.73	PASS	AC=1;AF=0.500;AN=2;BaseQRankSum=1.211;ClippingRankSum=0.000;DP=82;ExcessHet=3.0103;FS=0.904;MLEAC=1;MLEAF=0.500;MQ=60.00;MQRankSum=0.000;QD=9.17;ReadPosRankSum=-1.069;SOR=0.904	GT:AD:DP:GQ:PL	0/1:53,29:82:99:789,0,1608
Chr1	2515739	.	C	A	518.77	PASS	AC=1;AF=0.500;AN=2;BaseQRankSum=-1.231;ClippingRankSum=0.000;DP=89;ExcessHet=3.0103;FS=0.903;MLEAC=1;MLEAF=0.500;MQ=60.00;MQRankSum=0.000;QD=5.83;ReadPosRankSum=-0.824;SOR=0.824	GT:AD:DP:GQ:PL	0/1:66,23:89:99:547,0,2337
Chr1	2525984	.	GA	G	1059.73	PASS	AC=1;AF=0.500;AN=2;BaseQRankSum=-0.023;ClippingRankSum=0.000;DP=81;ExcessHet=3.0103;FS=1.916;MLEAC=1;MLEAF=0.500;MQ=60.27;MQRankSum=1.138;QD=13.94;ReadPosRankSum=-1.017;SOR=0.941	GT:AD:DP:GQ:PL	0/1:29,47:76:99:1097,0,587
Chr1	2529189	.	CA	C	716.73	PASS	AC=1;AF=0.500;AN=2;BaseQRankSum=0.281;ClippingRankSum=0.000;DP=96;ExcessHet=3.0103;FS=0.000;MLEAC=1;MLEAF=0.500;MQ=60.11;MQRankSum=1.183;QD=8.05;ReadPosRankSum=-0.075;SOR=0.734	GT:AD:DP:GQ:PL	0/1:50,39:89:99:754,0,1087
Chr1	2531552	.	A	C	659.77	PASS	AC=1;AF=0.500;AN=2;BaseQRankSum=0.705;ClippingRankSum=0.000;DP=76;ExcessHet=3.0103;FS=0.000;MLEAC=1;MLEAF=0.500;MQ=59.64;MQRankSum=-0.571;QD=8.68;ReadPosRankSum=0.818;SOR=0.608	GT:AD:DP:GQ:PL	0/1:53,23:76:99:688,0,1782
Chr1	2536708	.	C	T	697.77	PASS	AC=1;AF=0.500;AN=2;BaseQRankSum=0.724;ClippingRankSum=0.000;DP=76;ExcessHet=3.0103;FS=0.000;MLEAC=1;MLEAF=0.500;MQ=60.00;MQRankSum=0.000;QD=9.18;ReadPosRankSum=1.127;SOR=0.631	GT:AD:DP:GQ:PL	0/1:52,24:76:99:726,0,1846
Chr1	2537104	.	G	T	800.77	PASS	AC=1;AF=0.500;AN=2;BaseQRankSum=0.006;ClippingRankSum=0.000;DP=74;ExcessHet=3.0103;FS=8.393;MLEAC=1;MLEAF=0.500;MQ=60.00;MQRankSum=0.000;QD=10.82;ReadPosRankSum=0.105;SOR=1.378	GT:AD:DP:GQ:PL	0/1:48,26:74:99:829,0,1674
Chr1	2539462	.	G	T	678.77	PASS	AC=1;AF=0.500;AN=2;BaseQRankSum=-0.587;ClippingRankSum=0.000;DP=70;ExcessHet=3.0103;FS=2.105;MLEAC=1;MLEAF=0.500;MQ=60.00;MQRankSum=0.000;QD=9.70;ReadPosRankSum=0.359;SOR=0.731	GT:AD:DP:GQ:PL	0/1:46,24:70:99:707,0,1519
Chr1	2545104	.	A	G	829.77	PASS	AC=1;AF=0.500;AN=2;BaseQRankSum=-0.359;ClippingRankSum=0.000;DP=90;ExcessHet=3.0103;FS=0.000;MLEAC=1;MLEAF=0.500;MQ=60.00;MQRankSum=0.000;QD=9.32;ReadPosRankSum=0.120;SOR=0.661	GT:AD:DP:GQ:PL	0/1:59,30:89:99:858,0,2089
Chr1	2551510	.	CA	C	792.73	PASS	AC=1;AF=0.500;AN=2;BaseQRankSum=0.879;ClippingRankSum=0.000;DP=72;ExcessHet=3.0103;FS=0.995;MLEAC=1;MLEAF=0.500;MQ=60.00;MQRankSum=0.000;QD=11.66;ReadPosRankSum=-0.674;SOR=0.556	GT:AD:DP:GQ:PL	0/1:25,43:68:99:830,0,491
Chr1	2552214	.	A	G	928.77	PASS	AC=1;AF=0.500;AN=2;BaseQRankSum=0.265;ClippingRankSum=0.000;DP=86;ExcessHet=3.0103;FS=5.804;MLEAC=1;MLEAF=0.500;MQ=60.00;MQRankSum=0.000;QD=10.80;ReadPosRankSum=-1.406;SOR=1.349	GT:AD:DP:GQ:PL	0/1:55,31:86:99:957,0,1842
Chr1	2554083	.	G	T	454.77	PASS	AC=1;AF=0.500;AN=2;BaseQRankSum=0.889;ClippingRankSum=0.000;DP=75;ExcessHet=3.0103;FS=3.779;MLEAC=1;MLEAF=0.500;MQ=60.00;MQRankSum=0.000;QD=6.06;ReadPosRankSum=-0.256;SOR=0.977	GT:AD:DP:GQ:PL	0/1:58,17:75:99:483,0,2082
Chr1	2554554	.	G	A	695.77	PASS	AC=1;AF=0.500;AN=2;BaseQRankSum=-0.067;ClippingRankSum=0.000;DP=80;ExcessHet=3.0103;FS=8.432;MLEAC=1;MLEAF=0.500;MQ=60.00;MQRankSum=0.000;QD=8.70;ReadPosRankSum=0.025;SOR=0.521	GT:AD:DP:GQ:PL	0/1:56,24:80:99:724,0,1971
Chr1	2558827	.	T	TA	499.73	PASS	AC=1;AF=0.500;AN=2;BaseQRankSum=-0.197;ClippingRankSum=0.000;DP=79;ExcessHet=3.0103;FS=1.977;MLEAC=1;MLEAF=0.500;MQ=60.00;MQRankSum=0.000;QD=6.66;ReadPosRankSum=0.198;SOR=0.639	GT:AD:DP:GQ:PL	0/1:50,25:75:99:537,0,1290
Chr1	2559228	.	ATT	A,AT	1971.73	PASS	AC=1,1;AF=0.500,0.500;AN=2;BaseQRankSum=-1.457;ClippingRankSum=0.000;DP=80;ExcessHet=3.0103;FS=0.000;MLEAC=1,1;MLEAF=0.500,0.500;MQ=60.14;MQRankSum=0.241;QD=28.17;ReadPosRankSum=-0.305;SOR=0.348	GT:AD:DP:GQ:PL	1/2:1,31,38:70:99:2009,937,903,831,0,661
Chr1	2559638	.	A	G	823.77	PASS	AC=1;AF=0.500;AN=2;BaseQRankSum=-1.271;ClippingRankSum=0.000;DP=86;ExcessHet=3.0103;FS=1.859;MLEAC=1;MLEAF=0.500;MQ=60.00;MQRankSum=0.000;QD=9.58;ReadPosRankSum=0.527;SOR=0.615	GT:AD:DP:GQ:PL	0/1:57,29:86:99:852,0,2027
Chr1	2560757	.	C	T	891.77	PASS	AC=1;AF=0.500;AN=2;BaseQRankSum=1.269;ClippingRankSum=0.000;DP=84;ExcessHet=3.0103;FS=1.880;MLEAC=1;MLEAF=0.500;MQ=60.00;MQRankSum=0.000;QD=10.74;ReadPosRankSum=0.226;SOR=0.470	GT:AD:DP:GQ:PL	0/1:53,30:83:99:920,0,1651
Chr1	2561076	.	GA	G	498.73	PASS	AC=1;AF=0.500;AN=2;BaseQRankSum=-0.661;ClippingRankSum=0.000;DP=88;ExcessHet=3.0103;FS=0.953;MLEAC=1;MLEAF=0.500;MQ=60.00;MQRankSum=0.000;QD=6.23;ReadPosRankSum=-0.307;SOR=0.859	GT:AD:DP:GQ:PL	0/1:55,25:80:99:536,0,1475
Chr1	2561115	.	G	GA	354.73	PASS	AC=1;AF=0.500;AN=2;BaseQRankSum=0.730;ClippingRankSum=0.000;DP=81;ExcessHet=3.0103;FS=0.000;MLEAC=1;MLEAF=0.500;MQ=60.00;MQRankSum=0.000;QD=4.49;ReadPosRankSum=-0.919;SOR=0.594	GT:AD:DP:GQ:PL	0/1:58,21:79:99:392,0,1511
Chr1	2561234	.	TA	T	1434.73	PASS	AC=1;AF=0.500;AN=2;BaseQRankSum=0.953;ClippingRankSum=0.000;DP=79;ExcessHet=3.0103;FS=9.343;MLEAC=1;MLEAF=0.500;MQ=60.00;MQRankSum=0.000;QD=20.50;ReadPosRankSum=0.237;SOR=1.713	GT:AD:DP:GQ:PL	0/1:14,56:70:99:1472,0,178
Chr1	2562515	.	G	T	702.77	PASS	AC=1;AF=0.500;AN=2;BaseQRankSum=0.348;ClippingRankSum=0.000;DP=87;ExcessHet=3.0103;FS=0.000;MLEAC=1;MLEAF=0.500;MQ=60.00;MQRankSum=0.000;QD=8.08;ReadPosRankSum=-0.033;SOR=0.693	GT:AD:DP:GQ:PL	0/1:61,26:87:99:731,0,2121
Chr1	2564240	.	GA	G	1624.73	PASS	AC=1;AF=0.500;AN=2;BaseQRankSum=-0.082;ClippingRankSum=0.000;DP=81;ExcessHet=3.0103;FS=8.115;MLEAC=1;MLEAF=0.500;MQ=60.00;MQRankSum=0.000;QD=20.83;ReadPosRankSum=-0.637;SOR=0.286	GT:AD:DP:GQ:PL	0/1:11,67:78:44:1662,0,44
Chr1	2565894	.	C	T	803.77	PASS	AC=1;AF=0.500;AN=2;BaseQRankSum=1.907;ClippingRankSum=0.000;DP=77;ExcessHet=3.0103;FS=0.000;MLEAC=1;MLEAF=0.500;MQ=60.14;MQRankSum=-0.666;QD=10.44;ReadPosRankSum=-1.337;SOR=0.693	GT:AD:DP:GQ:PL	0/1:52,25:77:99:832,0,1809
Chr1	2569522	.	C	T	460.77	PASS	AC=1;AF=0.500;AN=2;BaseQRankSum=0.159;ClippingRankSum=0.000;DP=83;ExcessHet=3.0103;FS=0.000;MLEAC=1;MLEAF=0.500;MQ=60.00;MQRankSum=0.000;QD=5.62;ReadPosRankSum=2.023;SOR=0.766	GT:AD:DP:GQ:PL	0/1:63,19:82:99:489,0,2243
Chr1	2570381	.	TA	T	2239.73	PASS	AC=2;AF=1.00;AN=2;BaseQRankSum=-1.579;ClippingRankSum=0.000;DP=90;ExcessHet=3.0103;FS=3.040;MLEAC=2;MLEAF=1.00;MQ=60.00;MQRankSum=0.000;QD=26.04;ReadPosRankSum=0.339;SOR=0.126	GT:AD:DP:GQ:PL	1/1:2,84:86:99:2277,201,0
Chr1	2571224	.	T	A	845.77	PASS	AC=1;AF=0.500;AN=2;BaseQRankSum=-0.896;ClippingRankSum=0.000;DP=81;ExcessHet=3.0103;FS=1.969;MLEAC=1;MLEAF=0.500;MQ=60.00;MQRankSum=0.000;QD=10.44;ReadPosRankSum=0.434;SOR=1.025	GT:AD:DP:GQ:PL	0/1:53,28:81:99:874,0,1921
Chr1	2573201	.	AT	A	634.73	PASS	AC=1;AF=0.500;AN=2;BaseQRankSum=0.765;ClippingRankSum=0.000;DP=81;ExcessHet=3.0103;FS=3.206;MLEAC=1;MLEAF=0.500;MQ=60.00;MQRankSum=0.000;QD=8.35;ReadPosRankSum=0.840;SOR=0.357	GT:AD:DP:GQ:PL	0/1:46,30:76:99:672,0,1082
Chr1	2573439	.	ATT	A,AT	1835.73	PASS	AC=1,1;AF=0.500,0.500;AN=2;BaseQRankSum=2.066;ClippingRankSum=0.000;DP=82;ExcessHet=3.0103;FS=0.000;MLEAC=1,1;MLEAF=0.500,0.500;MQ=60.00;MQRankSum=0.000;QD=22.39;ReadPosRankSum=-0.206;SOR=1.051	GT:AD:DP:GQ:PL	1/2:6,14,62:82:99:1873,1405,1585,228,0,157
Chr1	2573827	.	CA	C	265.73	PASS	AC=1;AF=0.500;AN=2;BaseQRankSum=0.751;ClippingRankSum=0.000;DP=81;ExcessHet=3.0103;FS=3.614;MLEAC=1;MLEAF=0.500;MQ=60.00;MQRankSum=0.000;QD=3.41;ReadPosRankSum=-0.735;SOR=1.165	GT:AD:DP:GQ:PL	0/1:59,19:78:99:303,0,1487
Chr1	2574757	.	C	A	1058.77	PASS	AC=1;AF=0.500;AN=2;BaseQRankSum=0.448;ClippingRankSum=0.000;DP=87;ExcessHet=3.0103;FS=13.384;MLEAC=1;MLEAF=0.500;MQ=60.00;MQRankSum=0.000;QD=12.17;ReadPosRankSum=-0.575;SOR=1.787	GT:AD:DP:GQ:PL	0/1:53,34:87:99:1087,0,1802
Chr1	2576910	.	A	AT	359.73	PASS	AC=1;AF=0.500;AN=2;BaseQRankSum=-1.334;ClippingRankSum=0.000;DP=73;ExcessHet=3.0103;FS=1.041;MLEAC=1;MLEAF=0.500;MQ=60.15;MQRankSum=1.533;QD=5.29;ReadPosRankSum=-0.694;SOR=0.880	GT:AD:DP:GQ:PL	0/1:45,23:68:99:397,0,1472
Chr1	2576919	.	T	G	686.77	PASS	AC=1;AF=0.500;AN=2;BaseQRankSum=0.181;ClippingRankSum=0.000;DP=74;ExcessHet=3.0103;FS=0.974;MLEAC=1;MLEAF=0.500;MQ=60.15;MQRankSum=-0.686;QD=9.28;ReadPosRankSum=2.373;SOR=0.880	GT:AD:DP:GQ:PL	0/1:49,25:74:99:715,0,1815
Chr1	2578175	.	C	T	1099.77	PASS	AC=1;AF=0.500;AN=2;BaseQRankSum=-1.157;ClippingRankSum=0.000;DP=98;ExcessHet=3.0103;FS=0.788;MLEAC=1;MLEAF=0.500;MQ=60.00;MQRankSum=0.000;QD=11.34;ReadPosRankSum=-0.512;SOR=0.601	GT:AD:DP:GQ:PL	0/1:59,38:97:99:1128,0,2103
Chr1	2578259	.	C	T	1238.77	PASS	AC=1;AF=0.500;AN=2;BaseQRankSum=0.228;ClippingRankSum=0.000;DP=88;ExcessHet=3.0103;FS=2.968;MLEAC=1;MLEAF=0.500;MQ=60.00;MQRankSum=0.000;QD=14.24;ReadPosRankSum=0.552;SOR=0.432	GT:AD:DP:GQ:PL	0/1:48,39:87:99:1267,0,1662
Chr1	2579269	.	T	TC	436.73	PASS	AC=1;AF=0.500;AN=2;BaseQRankSum=-1.786;ClippingRankSum=0.000;DP=79;ExcessHet=3.0103;FS=0.000;MLEAC=1;MLEAF=0.500;MQ=60.00;MQRankSum=0.000;QD=5.75;ReadPosRankSum=0.545;SOR=0.744	GT:AD:DP:GQ:PL	0/1:53,23:76:99:474,0,1389
Chr1	2579688	.	CA	C	1735.73	PASS	AC=2;AF=1.00;AN=2;BaseQRankSum=1.725;ClippingRankSum=0.000;DP=81;ExcessHet=3.0103;FS=1.890;MLEAC=2;MLEAF=1.00;MQ=60.00;MQRankSum=0.000;QD=22.25;ReadPosRankSum=-1.090;SOR=0.863	GT:AD:DP:GQ:PL	1/1:5,73:78:97:1773,97,0
Chr1	2582216	.	A	G	825.77	PASS	AC=1;AF=0.500;AN=2;BaseQRankSum=-0.949;ClippingRankSum=0.000;DP=76;ExcessHet=3.0103;FS=4.708;MLEAC=1;MLEAF=0.500;MQ=60.00;MQRankSum=0.000;QD=11.01;ReadPosRankSum=0.023;SOR=1.322	GT:AD:DP:GQ:PL	0/1:47,28:75:99:854,0,1632
Chr1	2583664	.	G	A	667.77	PASS	AC=1;AF=0.500;AN=2;BaseQRankSum=0.593;ClippingRankSum=0.000;DP=76;ExcessHet=3.0103;FS=11.248;MLEAC=1;MLEAF=0.500;MQ=60.00;MQRankSum=0.000;QD=8.79;ReadPosRankSum=-0.747;SOR=0.452	GT:AD:DP:GQ:PL	0/1:52,24:76:99:696,0,1784
Chr1	2583842	.	CT	C	738.73	PASS	AC=1;AF=0.500;AN=2;BaseQRankSum=-0.324;ClippingRankSum=0.000;DP=88;ExcessHet=3.0103;FS=0.000;MLEAC=1;MLEAF=0.500;MQ=60.00;MQRankSum=0.000;QD=8.79;ReadPosRankSum=1.912;SOR=0.604	GT:AD:DP:GQ:PL	0/1:51,33:84:99:776,0,1337
Chr1	2584183	.	TA	T	1074.73	PASS	AC=1;AF=0.500;AN=2;BaseQRankSum=-0.682;ClippingRankSum=0.000;DP=89;ExcessHet=3.0103;FS=0.804;MLEAC=1;MLEAF=0.500;MQ=60.12;MQRankSum=0.956;QD=12.50;ReadPosRankSum=0.383;SOR=0.591	GT:AD:DP:GQ:PL	0/1:40,46:86:99:1112,0,899
Chr1	2585429	.	C	T	855.77	PASS	AC=1;AF=0.500;AN=2;BaseQRankSum=-0.519;ClippingRankSum=0.000;DP=82;ExcessHet=3.0103;FS=4.544;MLEAC=1;MLEAF=0.500;MQ=60.00;MQRankSum=0.000;QD=10.44;ReadPosRankSum=0.765;SOR=0.344	GT:AD:DP:GQ:PL	0/1:53,29:82:99:884,0,1871
Chr1	2585820	.	G	A	653.77	PASS	AC=1;AF=0.500;AN=2;BaseQRankSum=1.793;ClippingRankSum=0.000;DP=88;ExcessHet=3.0103;FS=4.739;MLEAC=1;MLEAF=0.500;MQ=60.00;MQRankSum=0.000;QD=7.43;ReadPosRankSum=0.878;SOR=1.127	GT:AD:DP:GQ:PL	0/1:65,23:88:99:682,0,2109
Chr1	2586056	.	CT	C	342.73	PASS	AC=1;AF=0.500;AN=2;BaseQRankSum=0.558;ClippingRankSum=0.000;DP=78;ExcessHet=3.0103;FS=5.074;MLEAC=1;MLEAF=0.500;MQ=60.14;MQRankSum=1.574;QD=4.63;ReadPosRankSum=0.244;SOR=1.187	GT:AD:DP:GQ:PL	0/1:53,21:74:99:380,0,1234
Chr1	2586261	.	G	A	900.77	PASS	AC=1;AF=0.500;AN=2;BaseQRankSum=-0.267;ClippingRankSum=0.000;DP=68;ExcessHet=3.0103;FS=0.000;MLEAC=1;MLEAF=0.500;MQ=60.00;MQRankSum=0.000;QD=13.25;ReadPosRankSum=0.107;SOR=0.715	GT:AD:DP:GQ:PL	0/1:39,29:68:99:929,0,1238
Chr1	2587996	.	T	TA	431.73	PASS	AC=1;AF=0.500;AN=2;BaseQRankSum=-0.383;ClippingRankSum=0.000;DP=80;ExcessHet=3.0103;FS=4.789;MLEAC=1;MLEAF=0.500;MQ=60.00;MQRankSum=0.000;QD=5.61;ReadPosRankSum=0.160;SOR=0.473	GT:AD:DP:GQ:PL	0/1:52,25:77:99:469,0,1186
Chr1	2589290	.	CT	C	515.73	PASS	AC=1;AF=0.500;AN=2;BaseQRankSum=0.047;ClippingRankSum=0.000;DP=77;ExcessHet=3.0103;FS=0.000;MLEAC=1;MLEAF=0.500;MQ=60.14;MQRankSum=1.596;QD=6.79;ReadPosRankSum=0.329;SOR=0.646	GT:AD:DP:GQ:PL	0/1:54,22:76:99:553,0,1648
Chr1	2591650	.	C	T	782.77	PASS	AC=1;AF=0.500;AN=2;BaseQRankSum=0.284;ClippingRankSum=0.000;DP=76;ExcessHet=3.0103;FS=2.004;MLEAC=1;MLEAF=0.500;MQ=60.00;MQRankSum=0.000;QD=10.44;ReadPosRankSum=0.136;SOR=0.568	GT:AD:DP:GQ:PL	0/1:48,27:75:99:811,0,1665
Chr1	2596600	.	TA	T	559.73	PASS	AC=1;AF=0.500;AN=2;BaseQRankSum=-1.530;ClippingRankSum=0.000;DP=74;ExcessHet=3.0103;FS=0.929;MLEAC=1;MLEAF=0.500;MQ=60.00;MQRankSum=0.000;QD=7.77;ReadPosRankSum=0.767;SOR=0.567	GT:AD:DP:GQ:PL	0/1:46,26:72:99:597,0,1217
Chr1	2599716	.	T	A	822.77	PASS	AC=1;AF=0.500;AN=2;BaseQRankSum=0.178;ClippingRankSum=0.000;DP=87;ExcessHet=3.0103;FS=0.861;MLEAC=1;MLEAF=0.500;MQ=60.00;MQRankSum=0.000;QD=9.46;ReadPosRankSum=0.012;SOR=0.906	GT:AD:DP:GQ:PL	0/1:58,29:87:99:851,0,1926
Chr1	2605217	.	C	T	589.77	PASS	AC=1;AF=0.500;AN=2;BaseQRankSum=0.801;ClippingRankSum=0.000;DP=81;ExcessHet=3.0103;FS=0.961;MLEAC=1;MLEAF=0.500;MQ=60.00;MQRankSum=0.000;QD=7.28;ReadPosRankSum=-0.819;SOR=0.535	GT:AD:DP:GQ:PL	0/1:60,21:81:99:618,0,1975
Chr1	2605991	.	AT	A	447.73	PASS	AC=1;AF=0.500;AN=2;BaseQRankSum=1.359;ClippingRankSum=0.000;DP=95;ExcessHet=3.0103;FS=3.217;MLEAC=1;MLEAF=0.500;MQ=60.23;MQRankSum=0.648;QD=5.27;ReadPosRankSum=0.621;SOR=0.537	GT:AD:DP:GQ:PL	0/1:60,25:85:99:485,0,1462
Chr1	2607433	.	AT	A	618.73	PASS	AC=1;AF=0.500;AN=2;BaseQRankSum=-0.618;ClippingRankSum=0.000;DP=81;ExcessHet=3.0103;FS=1.921;MLEAC=1;MLEAF=0.500;MQ=60.00;MQRankSum=0.000;QD=8.14;ReadPosRankSum=-0.064;SOR=0.874	GT:AD:DP:GQ:PL	0/1:47,29:76:99:656,0,1202
Chr1	2610962	.	C	T	400.77	PASS	AC=1;AF=0.500;AN=2;BaseQRankSum=0.212;ClippingRankSum=0.000;DP=76;ExcessHet=3.0103;FS=1.059;MLEAC=1;MLEAF=0.500;MQ=60.00;MQRankSum=0.000;QD=5.27;ReadPosRankSum=0.057;SOR=0.670	GT:AD:DP:GQ:PL	0/1:59,17:76:99:429,0,1968
Chr1	2612324	.	T	C	727.77	PASS	AC=1;AF=0.500;AN=2;BaseQRankSum=-1.619;ClippingRankSum=0.000;DP=95;ExcessHet=3.0103;FS=0.000;MLEAC=1;MLEAF=0.500;MQ=60.00;MQRankSum=0.000;QD=7.66;ReadPosRankSum=0.034;SOR=0.652	GT:AD:DP:GQ:PL	0/1:66,29:95:99:756,0,2429
Chr1	2613564	.	CTT	C,CT	2061.73	PASS	AC=1,1;AF=0.500,0.500;AN=2;BaseQRankSum=0.185;ClippingRankSum=0.000;DP=85;ExcessHet=3.0103;FS=0.000;MLEAC=1,1;MLEAF=0.500,0.500;MQ=60.00;MQRankSum=0.000;QD=26.43;ReadPosRankSum=0.290;SOR=0.279	GT:AD:DP:GQ:PL	1/2:1,21,56:78:99:2099,1371,1367,566,0,371
Chr1	2617492	.	T	A	982.77	PASS	AC=1;AF=0.500;AN=2;BaseQRankSum=-0.142;ClippingRankSum=0.000;DP=99;ExcessHet=3.0103;FS=4.028;MLEAC=1;MLEAF=0.500;MQ=60.00;MQRankSum=0.000;QD=9.93;ReadPosRankSum=0.853;SOR=1.202	GT:AD:DP:GQ:PL	0/1:65,34:99:99:1011,0,2228
Chr1	2619907	.	C	T	1027.77	PASS	AC=1;AF=0.500;AN=2;BaseQRankSum=0.016;ClippingRankSum=0.000;DP=79;ExcessHet=3.0103;FS=9.961;MLEAC=1;MLEAF=0.500;MQ=60.00;MQRankSum=0.000;QD=13.18;ReadPosRankSum=-0.203;SOR=0.293	GT:AD:DP:GQ:PL	0/1:45,33:78:99:1056,0,1513
Chr1	2619983	.	G	A	411.77	PASS	AC=1;AF=0.500;AN=2;BaseQRankSum=1.754;ClippingRankSum=0.000;DP=74;ExcessHet=3.0103;FS=19.971;MLEAC=1;MLEAF=0.500;MQ=60.00;MQRankSum=0.000;QD=5.56;ReadPosRankSum=-0.396;SOR=2.552	GT:AD:DP:GQ:PL	0/1:58,16:74:99:440,0,2002
Chr1	2625072	.	CT	C	499.73	PASS	AC=1;AF=0.500;AN=2;BaseQRankSum=-1.818;ClippingRankSum=0.000;DP=82;ExcessHet=3.0103;FS=12.796;MLEAC=1;MLEAF=0.500;MQ=60.00;MQRankSum=0.000;QD=6.09;ReadPosRankSum=-0.909;SOR=1.510	GT:AD:DP:GQ:PL	0/1:55,27:82:99:537,0,1427
Chr1	2625778	.	G	A	642.77	PASS	AC=1;AF=0.500;AN=2;BaseQRankSum=-1.628;ClippingRankSum=0.000;DP=70;ExcessHet=3.0103;FS=2.103;MLEAC=1;MLEAF=0.500;MQ=60.00;MQRankSum=0.000;QD=9.18;ReadPosRankSum=1.470;SOR=1.051	GT:AD:DP:GQ:PL	0/1:46,24:70:99:671,0,1580
Chr1	2628705	.	A	ATC	466.73	PASS	AC=1;AF=0.500;AN=2;BaseQRankSum=-0.594;ClippingRankSum=0.000;DP=81;ExcessHet=3.0103;FS=2.157;MLEAC=1;MLEAF=0.500;MQ=60.00;MQRankSum=0.000;QD=6.14;ReadPosRankSum=-2.905;SOR=0.588	GT:AD:DP:GQ:PL	0/1:55,21:76:99:504,0,1876
Chr1	2629079	.	CA	C	1230.73	PASS	AC=1;AF=0.500;AN=2;BaseQRankSum=-2.592;ClippingRankSum=0.000;DP=100;ExcessHet=3.0103;FS=7.092;MLEAC=1;MLEAF=0.500;MQ=60.11;MQRankSum=0.866;QD=12.96;ReadPosRankSum=-2.829;SOR=1.333	GT:AD:DP:GQ:PL	0/1:37,58:95:99:1268,0,774
Chr1	2630712	.	GTT	G,GT	1883.73	PASS	AC=1,1;AF=0.500,0.500;AN=2;BaseQRankSum=0.969;ClippingRankSum=0.000;DP=78;ExcessHet=3.0103;FS=0.000;MLEAC=1,1;MLEAF=0.500,0.500;MQ=60.14;MQRankSum=0.250;QD=27.30;ReadPosRankSum=-1.257;SOR=0.223	GT:AD:DP:GQ:PL	1/2:3,47,19:69:99:1921,396,381,1150,0,1074
Chr1	2636995	.	C	T	657.77	PASS	AC=1;AF=0.500;AN=2;BaseQRankSum=1.810;ClippingRankSum=0.000;DP=77;ExcessHet=3.0103;FS=3.372;MLEAC=1;MLEAF=0.500;MQ=60.00;MQRankSum=0.000;QD=8.54;ReadPosRankSum=-0.210;SOR=1.062	GT:AD:DP:GQ:PL	0/1:55,22:77:99:686,0,1865
Chr1	2637087	.	G	A	261.77	PASS	AC=1;AF=0.500;AN=2;BaseQRankSum=-0.921;ClippingRankSum=0.000;DP=74;ExcessHet=3.0103;FS=0.000;MLEAC=1;MLEAF=0.500;MQ=60.00;MQRankSum=0.000;QD=3.54;ReadPosRankSum=-0.248;SOR=0.693	GT:AD:DP:GQ:PL	0/1:60,14:74:99:290,0,2063
Chr1	2637425	.	C	T	633.77	PASS	AC=1;AF=0.500;AN=2;BaseQRankSum=-0.218;ClippingRankSum=0.000;DP=89;ExcessHet=3.0103;FS=6.472;MLEAC=1;MLEAF=0.500;MQ=60.00;MQRankSum=0.000;QD=7.12;ReadPosRankSum=-1.502;SOR=1.559	GT:AD:DP:GQ:PL	0/1:65,24:89:99:662,0,2289
Chr1	2639400	.	AT	A	497.73	PASS	AC=1;AF=0.500;AN=2;BaseQRankSum=1.357;ClippingRankSum=0.000;DP=76;ExcessHet=3.0103;FS=0.939;MLEAC=1;MLEAF=0.500;MQ=60.00;MQRankSum=0.000;QD=6.91;ReadPosRankSum=1.358;SOR=0.824	GT:AD:DP:GQ:PL	0/1:49,23:72:99:535,0,1374
Chr1	2641566	.	TA	T	1818.73	PASS	AC=1;AF=0.500;AN=2;BaseQRankSum=0.180;ClippingRankSum=0.000;DP=94;ExcessHet=3.0103;FS=4.575;MLEAC=1;MLEAF=0.500;MQ=60.00;MQRankSum=0.000;QD=19.99;ReadPosRankSum=-0.217;SOR=0.628	GT:AD:DP:GQ:PL	0/1:24,67:91:99:1856,0,485
Chr1	2641779	.	AT	A	207.73	PASS	AC=1;AF=0.500;AN=2;BaseQRankSum=-1.315;ClippingRankSum=0.000;DP=78;ExcessHet=3.0103;FS=0.000;MLEAC=1;MLEAF=0.500;MQ=60.00;MQRankSum=0.000;QD=2.93;ReadPosRankSum=0.481;SOR=0.632	GT:AD:DP:GQ:PL	0/1:56,15:71:99:245,0,1512
Chr1	2641964	.	AT	A	385.73	PASS	AC=1;AF=0.500;AN=2;BaseQRankSum=-0.429;ClippingRankSum=0.000;DP=85;ExcessHet=3.0103;FS=0.936;MLEAC=1;MLEAF=0.500;MQ=60.00;MQRankSum=0.000;QD=4.65;ReadPosRankSum=1.174;SOR=0.547	GT:AD:DP:GQ:PL	0/1:61,22:83:99:423,0,1607
Chr1	2643204	.	G	A	900.77	PASS	AC=1;AF=0.500;AN=2;BaseQRankSum=0.948;ClippingRankSum=0.000;DP=95;ExcessHet=3.0103;FS=1.818;MLEAC=1;MLEAF=0.500;MQ=60.00;MQRankSum=0.000;QD=9.48;ReadPosRankSum=-0.111;SOR=0.459	GT:AD:DP:GQ:PL	0/1:65,30:95:99:929,0,2244
Chr1	2643976	.	G	A	573.77	PASS	AC=1;AF=0.500;AN=2;BaseQRankSum=-0.445;ClippingRankSum=0.000;DP=80;ExcessHet=3.0103;FS=0.936;MLEAC=1;MLEAF=0.500;MQ=60.00;MQRankSum=0.000;QD=7.17;ReadPosRankSum=1.291;SOR=0.688	GT:AD:DP:GQ:PL	0/1:57,23:80:99:602,0,1954
Chr1	2647023	.	G	A	639.77	PASS	AC=1;AF=0.500;AN=2;BaseQRankSum=-0.917;ClippingRankSum=0.000;DP=77;ExcessHet=3.0103;FS=4.939;MLEAC=1;MLEAF=0.500;MQ=60.00;MQRankSum=0.000;QD=8.31;ReadPosRankSum=-1.328;SOR=1.099	GT:AD:DP:GQ:PL	0/1:54,23:77:99:668,0,1965
Chr1	2648115	.	C	T	659.77	PASS	AC=1;AF=0.500;AN=2;BaseQRankSum=-0.313;ClippingRankSum=0.000;DP=74;ExcessHet=3.0103;FS=6.574;MLEAC=1;MLEAF=0.500;MQ=60.00;MQRankSum=0.000;QD=8.92;ReadPosRankSum=-0.046;SOR=0.874	GT:AD:DP:GQ:PL	0/1:50,24:74:99:688,0,1705
Chr1	2649918	.	GTT	G,GT	849.73	PASS	AC=1,1;AF=0.500,0.500;AN=2;BaseQRankSum=0.584;ClippingRankSum=0.000;DP=67;ExcessHet=3.0103;FS=0.000;MLEAC=1,1;MLEAF=0.500,0.500;MQ=60.16;MQRankSum=0.485;QD=13.49;ReadPosRankSum=2.188;SOR=0.739	GT:AD:DP:GQ:PL	1/2:20,23,20:63:99:887,178,603,282,0,443
Chr1	2650858	.	T	C	819.77	PASS	AC=1;AF=0.500;AN=2;BaseQRankSum=0.478;ClippingRankSum=0.000;DP=77;ExcessHet=3.0103;FS=0.000;MLEAC=1;MLEAF=0.500;MQ=60.00;MQRankSum=0.000;QD=10.65;ReadPosRankSum=0.058;SOR=0.760	GT:AD:DP:GQ:PL	0/1:48,29:77:99:848,0,1580
Chr1	2654932	.	C	T	712.77	PASS	AC=1;AF=0.500;AN=2;BaseQRankSum=-0.644;ClippingRankSum=0.000;DP=86;ExcessHet=3.0103;FS=0.865;MLEAC=1;MLEAF=0.500;MQ=60.00;MQRankSum=0.000;QD=8.29;ReadPosRankSum=0.711;SOR=0.837	GT:AD:DP:GQ:PL	0/1:58,28:86:99:741,0,1951
Chr1	2655849	.	G	A	876.77	PASS	AC=1;AF=0.500;AN=2;BaseQRankSum=1.492;ClippingRankSum=0.000;DP=85;ExcessHet=3.0103;FS=9.914;MLEAC=1;MLEAF=0.500;MQ=60.00;MQRankSum=0.000;QD=10.31;ReadPosRankSum=-0.773;SOR=1.806	GT:AD:DP:GQ:PL	0/1:57,28:85:99:905,0,1876
Chr1	2657306	.	CA	C	554.73	PASS	AC=1;AF=0.500;AN=2;BaseQRankSum=1.343;ClippingRankSum=0.000;DP=72;ExcessHet=3.0103;FS=6.929;MLEAC=1;MLEAF=0.500;MQ=60.00;MQRankSum=0.000;QD=8.16;ReadPosRankSum=1.527;SOR=1.094	GT:AD:DP:GQ:PL	0/1:42,26:68:99:592,0,1005
Chr1	2658144	.	C	CT	229.73	PASS	AC=1;AF=0.500;AN=2;BaseQRankSum=0.328;ClippingRankSum=0.000;DP=74;ExcessHet=3.0103;FS=1.098;MLEAC=1;MLEAF=0.500;MQ=60.00;MQRankSum=0.000;QD=3.33;ReadPosRankSum=-1.396;SOR=0.913	GT:AD:DP:GQ:PL	0/1:53,16:69:99:267,0,1431
Chr1	2659038	.	A	G	1049.77	PASS	AC=1;AF=0.500;AN=2;BaseQRankSum=0.791;ClippingRankSum=0.000;DP=82;ExcessHet=3.0103;FS=0.000;MLEAC=1;MLEAF=0.500;MQ=60.00;MQRankSum=0.000;QD=12.80;ReadPosRankSum=0.013;SOR=0.793	GT:AD:DP:GQ:PL	0/1:48,34:82:99:1078,0,1624
Chr1	2659442	.	G	C	696.77	PASS	AC=1;AF=0.500;AN=2;BaseQRankSum=1.112;ClippingRankSum=0.000;DP=68;ExcessHet=3.0103;FS=1.028;MLEAC=1;MLEAF=0.500;MQ=60.00;MQRankSum=0.000;QD=10.25;ReadPosRankSum=-0.016;SOR=0.527	GT:AD:DP:GQ:PL	0/1:45,23:68:99:725,0,1534
Chr1	2660448	.	G	T	706.77	PASS	AC=1;AF=0.500;AN=2;BaseQRankSum=-1.320;ClippingRankSum=0.000;DP=67;ExcessHet=3.0103;FS=0.000;MLEAC=1;MLEAF=0.500;MQ=60.00;MQRankSum=0.000;QD=10.55;ReadPosRankSum=1.301;SOR=0.635	GT:AD:DP:GQ:PL	0/1:44,23:67:99:735,0,1621
Chr1	2661951	.	T	TA	393.73	PASS	AC=1;AF=0.500;AN=2;BaseQRankSum=-1.121;ClippingRankSum=0.000;DP=80;ExcessHet=3.0103;FS=2.065;MLEAC=1;MLEAF=0.500;MQ=60.00;MQRankSum=0.000;QD=5.25;ReadPosRankSum=1.420;SOR=0.983	GT:AD:DP:GQ:PL	0/1:52,23:75:99:431,0,1265
Chr1	2662513	.	GTT	G,GT	1299.73	PASS	AC=1,1;AF=0.500,0.500;AN=2;BaseQRankSum=0.658;ClippingRankSum=0.000;DP=79;ExcessHet=3.0103;FS=2.133;MLEAC=1,1;MLEAF=0.500,0.500;MQ=60.00;MQRankSum=0.000;QD=17.56;ReadPosRankSum=0.670;SOR=0.280	GT:AD:DP:GQ:PL	1/2:19,26,29:74:99:1337,489,748,468,0,529
Chr1	2662978	.	C	A	812.77	PASS	AC=1;AF=0.500;AN=2;BaseQRankSum=-0.358;ClippingRankSum=0.000;DP=91;ExcessHet=3.0103;FS=4.227;MLEAC=1;MLEAF=0.500;MQ=60.00;MQRankSum=0.000;QD=8.93;ReadPosRankSum=-0.336;SOR=0.867	GT:AD:DP:GQ:PL	0/1:61,30:91:99:841,0,1980
Chr1	2663199	.	C	T	731.77	PASS	AC=1;AF=0.500;AN=2;BaseQRankSum=0.343;ClippingRankSum=0.000;DP=84;ExcessHet=3.0103;FS=6.679;MLEAC=1;MLEAF=0.500;MQ=60.00;MQRankSum=0.000;QD=8.71;ReadPosRankSum=0.558;SOR=1.616	GT:AD:DP:GQ:PL	0/1:57,27:84:99:760,0,1979
Chr1	2664655	.	GT	G	1029.73	PASS	AC=1;AF=0.500;AN=2;BaseQRankSum=-0.433;ClippingRankSum=0.000;DP=73;ExcessHet=3.0103;FS=2.039;MLEAC=1;MLEAF=0.500;MQ=60.00;MQRankSum=0.000;QD=14.30;ReadPosRankSum=1.153;SOR=1.048	GT:AD:DP:GQ:PL	0/1:30,42:72:99:1067,0,717
Chr1	2665524	.	A	G	729.77	PASS	AC=1;AF=0.500;AN=2;BaseQRankSum=-2.079;ClippingRankSum=0.000;DP=96;ExcessHet=3.0103;FS=0.000;MLEAC=1;MLEAF=0.500;MQ=60.00;MQRankSum=0.000;QD=7.60;ReadPosRankSum=-0.841;SOR=0.739	GT:AD:DP:GQ:PL	0/1:69,27:96:99:758,0,2589
Chr1	2666309	.	GT	G	414.73	PASS	AC=1;AF=0.500;AN=2;BaseQRankSum=0.671;ClippingRankSum=0.000;DP=95;ExcessHet=3.0103;FS=0.902;MLEAC=1;MLEAF=0.500;MQ=60.11;MQRankSum=1.769;QD=4.46;ReadPosRankSum=-0.697;SOR=0.560	GT:AD:DP:GQ:PL	0/1:70,23:93:99:452,0,1936
Chr1	2668752	.	C	T	801.77	PASS	AC=1;AF=0.500;AN=2;BaseQRankSum=0.168;ClippingRankSum=0.000;DP=78;ExcessHet=3.0103;FS=0.000;MLEAC=1;MLEAF=0.500;MQ=60.00;MQRankSum=0.000;QD=10.28;ReadPosRankSum=-1.440;SOR=0.688	GT:AD:DP:GQ:PL	0/1:52,26:78:99:830,0,1733
Chr1	2668808	.	AT	A	403.73	PASS	AC=1;AF=0.500;AN=2;BaseQRankSum=0.628;ClippingRankSum=0.000;DP=93;ExcessHet=3.0103;FS=0.000;MLEAC=1;MLEAF=0.500;MQ=60.12;MQRankSum=1.720;QD=4.34;ReadPosRankSum=0.527;SOR=0.650	GT:AD:DP:GQ:PL	0/1:69,24:93:99:441,0,1721
Chr1	2669939	.	C	T	982.77	PASS	AC=1;AF=0.500;AN=2;BaseQRankSum=-0.065;ClippingRankSum=0.000;DP=88;ExcessHet=3.0103;FS=1.847;MLEAC=1;MLEAF=0.500;MQ=60.00;MQRankSum=0.000;QD=11.30;ReadPosRankSum=-0.244;SOR=0.457	GT:AD:DP:GQ:PL	0/1:55,32:87:99:1011,0,1903
Chr1	2674632	.	G	A	906.77	PASS	AC=1;AF=0.500;AN=2;BaseQRankSum=0.871;ClippingRankSum=0.000;DP=84;ExcessHet=3.0103;FS=0.000;MLEAC=1;MLEAF=0.500;MQ=60.00;MQRankSum=0.000;QD=10.92;ReadPosRankSum=-1.325;SOR=0.728	GT:AD:DP:GQ:PL	0/1:52,31:83:99:935,0,1777
Chr1	2675869	.	A	ATC	772.73	PASS	AC=1;AF=0.500;AN=2;BaseQRankSum=0.668;ClippingRankSum=0.000;DP=85;ExcessHet=3.0103;FS=0.947;MLEAC=1;MLEAF=0.500;MQ=60.00;MQRankSum=0.000;QD=10.30;ReadPosRankSum=-0.660;SOR=0.515	GT:AD:DP:GQ:PL	0/1:46,29:75:99:810,0,1341
Chr1	2676024	.	CA	C	408.73	PASS	AC=1;AF=0.500;AN=2;BaseQRankSum=0.737;ClippingRankSum=0.000;DP=85;ExcessHet=3.0103;FS=3.308;MLEAC=1;MLEAF=0.500;MQ=60.00;MQRankSum=0.000;QD=4.98;ReadPosRankSum=-0.296;SOR=1.134	GT:AD:DP:GQ:PL	0/1:59,23:82:99:446,0,1434
Chr1	2676351	.	GA	G	3305.73	PASS	AC=2;AF=1.00;AN=2;DP=75;ExcessHet=3.0103;FS=0.000;MLEAC=2;MLEAF=1.00;MQ=60.00;QD=30.31;SOR=0.719	GT:AD:DP:GQ:PL	1/1:0,75:75:99:3343,229,0
Chr1	2676631	.	CA	C	2949.73	PASS	AC=2;AF=1.00;AN=2;DP=83;ExcessHet=3.0103;FS=0.000;MLEAC=2;MLEAF=1.00;MQ=60.00;QD=28.94;SOR=0.850	GT:AD:DP:GQ:PL	1/1:0,80:80:99:2987,241,0
Chr1	2676777	.	AG	A	2666.73	PASS	AC=2;AF=1.00;AN=2;DP=76;ExcessHet=3.0103;FS=0.000;MLEAC=2;MLEAF=1.00;MQ=60.00;QD=28.37;SOR=0.801	GT:AD:DP:GQ:PL	1/1:0,76:76:99:2704,228,0
Chr1	2676814	.	TA	T	2927.73	PASS	AC=2;AF=1.00;AN=2;DP=79;ExcessHet=3.0103;FS=0.000;MLEAC=2;MLEAF=1.00;MQ=60.00;QD=31.17;SOR=0.881	GT:AD:DP:GQ:PL	1/1:0,79:79:99:2965,238,0
Chr1	2676854	.	AT	A	2918.73	PASS	AC=2;AF=1.00;AN=2;DP=81;ExcessHet=3.0103;FS=0.000;MLEAC=2;MLEAF=1.00;MQ=60.00;QD=30.97;SOR=0.881	GT:AD:DP:GQ:PL	1/1:0,79:79:99:2956,238,0
Chr1	2676951	.	AT	A	3246.73	PASS	AC=2;AF=1.00;AN=2;DP=79;ExcessHet=3.0103;FS=0.000;MLEAC=2;MLEAF=1.00;MQ=60.00;QD=30.40;SOR=0.719	GT:AD:DP:GQ:PL	1/1:0,75:75:99:3284,226,0
Chr1	2676973	.	CT	C	3634.73	PASS	AC=2;AF=1.00;AN=2;DP=81;ExcessHet=3.0103;FS=0.000;MLEAC=2;MLEAF=1.00;MQ=60.00;QD=26.47;SOR=0.718	GT:AD:DP:GQ:PL	1/1:0,81:81:99:3672,247,0
Chr1	2676988	.	TC	T	3649.73	PASS	AC=2;AF=1.00;AN=2;DP=83;ExcessHet=3.0103;FS=0.000;MLEAC=2;MLEAF=1.00;MQ=60.00;QD=35.61;SOR=0.928	GT:AD:DP:GQ:PL	1/1:0,83:83:99:3687,250,0
Chr1	2677262	.	TA	T	1715.73	PASS	AC=2;AF=1.00;AN=2;BaseQRankSum=-0.315;ClippingRankSum=0.000;DP=79;ExcessHet=3.0103;FS=13.928;MLEAC=2;MLEAF=1.00;MQ=60.00;MQRankSum=0.000;QD=23.19;ReadPosRankSum=-0.563;SOR=0.598	GT:AD:DP:GQ:PL	1/1:4,70:74:99:1752,112,0
Chr1	2679093	.	C	T	923.77	PASS	AC=1;AF=0.500;AN=2;BaseQRankSum=1.101;ClippingRankSum=0.000;DP=79;ExcessHet=3.0103;FS=3.152;MLEAC=1;MLEAF=0.500;MQ=60.00;MQRankSum=0.000;QD=11.69;ReadPosRankSum=0.786;SOR=1.020	GT:AD:DP:GQ:PL	0/1:50,29:79:99:952,0,1723
Chr1	2680056	.	CT	C	725.73	PASS	AC=1;AF=0.500;AN=2;BaseQRankSum=0.892;ClippingRankSum=0.000;DP=91;ExcessHet=3.0103;FS=2.920;MLEAC=1;MLEAF=0.500;MQ=60.00;MQRankSum=0.000;QD=8.44;ReadPosRankSum=-0.174;SOR=1.042	GT:AD:DP:GQ:PL	0/1:52,34:86:99:763,0,1249
Chr1	2681230	.	GT	G	365.73	PASS	AC=1;AF=0.500;AN=2;BaseQRankSum=0.125;ClippingRankSum=0.000;DP=85;ExcessHet=3.0103;FS=9.189;MLEAC=1;MLEAF=0.500;MQ=60.13;MQRankSum=1.705;QD=4.57;ReadPosRankSum=0.362;SOR=0.356	GT:AD:DP:GQ:PL	0/1:59,21:80:99:403,0,1595
Chr1	2681393	.	A	T	1055.77	PASS	AC=1;AF=0.500;AN=2;BaseQRankSum=0.762;ClippingRankSum=0.000;DP=91;ExcessHet=3.0103;FS=7.185;MLEAC=1;MLEAF=0.500;MQ=60.00;MQRankSum=0.000;QD=11.60;ReadPosRankSum=0.645;SOR=1.450	GT:AD:DP:GQ:PL	0/1:57,34:91:99:1084,0,2011
Chr1	2681843	.	TA	T	501.73	PASS	AC=1;AF=0.500;AN=2;BaseQRankSum=1.631;ClippingRankSum=0.000;DP=79;ExcessHet=3.0103;FS=3.291;MLEAC=1;MLEAF=0.500;MQ=60.00;MQRankSum=0.000;QD=6.60;ReadPosRankSum=0.111;SOR=1.179	GT:AD:DP:GQ:PL	0/1:48,28:76:99:539,0,1070
Chr1	2682073	.	GA	G	430.73	PASS	AC=1;AF=0.500;AN=2;BaseQRankSum=1.553;ClippingRankSum=0.000;DP=80;ExcessHet=3.0103;FS=0.000;MLEAC=1;MLEAF=0.500;MQ=60.00;MQRankSum=0.000;QD=5.52;ReadPosRankSum=-0.165;SOR=0.761	GT:AD:DP:GQ:PL	0/1:55,23:78:99:468,0,1459
Chr1	2682507	.	A	G	661.77	PASS	AC=1;AF=0.500;AN=2;BaseQRankSum=0.730;ClippingRankSum=0.000;DP=84;ExcessHet=3.0103;FS=0.950;MLEAC=1;MLEAF=0.500;MQ=60.00;MQRankSum=0.000;QD=7.88;ReadPosRankSum=-0.193;SOR=0.862	GT:AD:DP:GQ:PL	0/1:61,23:84:99:690,0,2101
Chr1	2683122	.	G	A	610.77	PASS	AC=1;AF=0.500;AN=2;BaseQRankSum=-0.839;ClippingRankSum=0.000;DP=81;ExcessHet=3.0103;FS=10.385;MLEAC=1;MLEAF=0.500;MQ=60.00;MQRankSum=0.000;QD=7.54;ReadPosRankSum=-0.612;SOR=1.685	GT:AD:DP:GQ:PL	0/1:58,23:81:99:639,0,2116
Chr1	2685826	.	T	C	515.77	PASS	AC=1;AF=0.500;AN=2;BaseQRankSum=-0.093;ClippingRankSum=0.000;DP=76;ExcessHet=3.0103;FS=0.000;MLEAC=1;MLEAF=0.500;MQ=60.00;MQRankSum=0.000;QD=6.79;ReadPosRankSum=-0.494;SOR=0.713	GT:AD:DP:GQ:PL	0/1:56,20:76:99:544,0,1822
Chr1	2692180	.	C	CA	540.73	PASS	AC=1;AF=0.500;AN=2;BaseQRankSum=-0.473;ClippingRankSum=0.000;DP=77;ExcessHet=3.0103;FS=0.910;MLEAC=1;MLEAF=0.500;MQ=60.00;MQRankSum=0.000;QD=7.11;ReadPosRankSum=1.683;SOR=0.551	GT:AD:DP:GQ:PL	0/1:50,26:76:99:578,0,1317
Chr1	2694019	.	CA	C	570.73	PASS	AC=1;AF=0.500;AN=2;BaseQRankSum=0.237;ClippingRankSum=0.000;DP=75;ExcessHet=3.0103;FS=2.112;MLEAC=1;MLEAF=0.500;MQ=60.00;MQRankSum=0.000;QD=7.93;ReadPosRankSum=0.560;SOR=0.428	GT:AD:DP:GQ:PL	0/1:45,27:72:99:608,0,1149
Chr1	2694097	.	CA	C	418.73	PASS	AC=1;AF=0.500;AN=2;BaseQRankSum=0.094;ClippingRankSum=0.000;DP=81;ExcessHet=3.0103;FS=0.000;MLEAC=1;MLEAF=0.500;MQ=60.00;MQRankSum=0.000;QD=5.66;ReadPosRankSum=-0.100;SOR=0.746	GT:AD:DP:GQ:PL	0/1:51,23:74:99:456,0,1338
Chr1	2694853	.	AT	A	748.73	PASS	AC=1;AF=0.500;AN=2;BaseQRankSum=-0.281;ClippingRankSum=0.000;DP=98;ExcessHet=3.0103;FS=0.817;MLEAC=1;MLEAF=0.500;MQ=60.00;MQRankSum=0.000;QD=8.23;ReadPosRankSum=0.738;SOR=0.538	GT:AD:DP:GQ:PL	0/1:57,34:91:99:786,0,1491
Chr1	2695325	.	C	T	395.77	PASS	AC=1;AF=0.500;AN=2;BaseQRankSum=-2.248;ClippingRankSum=0.000;DP=80;ExcessHet=3.0103;FS=7.377;MLEAC=1;MLEAF=0.500;MQ=60.00;MQRankSum=0.000;QD=4.95;ReadPosRankSum=-0.746;SOR=1.442	GT:AD:DP:GQ:PL	0/1:62,18:80:99:424,0,2212
Chr1	2695358	.	T	C	980.77	PASS	AC=1;AF=0.500;AN=2;BaseQRankSum=0.812;ClippingRankSum=0.000;DP=81;ExcessHet=3.0103;FS=0.853;MLEAC=1;MLEAF=0.500;MQ=60.00;MQRankSum=0.000;QD=12.26;ReadPosRankSum=-0.572;SOR=0.577	GT:AD:DP:GQ:PL	0/1:48,32:80:99:1009,0,1555
Chr1	2697576	.	G	A	567.77	PASS	AC=1;AF=0.500;AN=2;BaseQRankSum=-0.459;ClippingRankSum=0.000;DP=76;ExcessHet=3.0103;FS=5.202;MLEAC=1;MLEAF=0.500;MQ=60.00;MQRankSum=0.000;QD=7.47;ReadPosRankSum=0.140;SOR=1.402	GT:AD:DP:GQ:PL	0/1:56,20:76:99:596,0,2000
Chr1	2698196	.	G	A	920.77	PASS	AC=1;AF=0.500;AN=2;BaseQRankSum=-0.035;ClippingRankSum=0.000;DP=82;ExcessHet=3.0103;FS=0.000;MLEAC=1;MLEAF=0.500;MQ=60.00;MQRankSum=0.000;QD=11.23;ReadPosRankSum=-0.999;SOR=0.765	GT:AD:DP:GQ:PL	0/1:51,31:82:99:949,0,1757
Chr1	2698354	.	T	C	340.77	PASS	AC=1;AF=0.500;AN=2;BaseQRankSum=-2.004;ClippingRankSum=0.000;DP=89;ExcessHet=3.0103;FS=2.218;MLEAC=1;MLEAF=0.500;MQ=60.00;MQRankSum=0.000;QD=3.83;ReadPosRankSum=-1.977;SOR=0.813	GT:AD:DP:GQ:PL	0/1:71,18:89:99:369,0,2584
Chr1	2698382	.	G	T	671.77	PASS	AC=1;AF=0.500;AN=2;BaseQRankSum=0.480;ClippingRankSum=0.000;DP=85;ExcessHet=3.0103;FS=6.305;MLEAC=1;MLEAF=0.500;MQ=60.00;MQRankSum=0.000;QD=8.00;ReadPosRankSum=1.349;SOR=1.420	GT:AD:DP:GQ:PL	0/1:60,24:84:99:700,0,2049
Chr1	2701321	.	A	G	1098.77	PASS	AC=1;AF=0.500;AN=2;BaseQRankSum=0.115;ClippingRankSum=0.000;DP=73;ExcessHet=3.0103;FS=1.921;MLEAC=1;MLEAF=0.500;MQ=60.00;MQRankSum=0.000;QD=15.05;ReadPosRankSum=-0.237;SOR=0.478	GT:AD:DP:GQ:PL	0/1:39,34:73:99:1127,0,1248
Chr1	2701448	.	C	T	719.77	PASS	AC=1;AF=0.500;AN=2;BaseQRankSum=-0.962;ClippingRankSum=0.000;DP=70;ExcessHet=3.0103;FS=14.002;MLEAC=1;MLEAF=0.500;MQ=60.00;MQRankSum=0.000;QD=10.28;ReadPosRankSum=0.070;SOR=0.555	GT:AD:DP:GQ:PL	0/1:45,25:70:99:748,0,1568
Chr1	2703193	.	CA	C	1607.73	PASS	AC=2;AF=1.00;AN=2;BaseQRankSum=-1.568;ClippingRankSum=0.000;DP=78;ExcessHet=3.0103;FS=8.269;MLEAC=1;MLEAF=0.500;MQ=60.00;MQRankSum=0.000;QD=21.73;ReadPosRankSum=-0.125;SOR=1.061	GT:AD:DP:GQ:PL	1/1:5,69:74:84:1586,84,0
Chr1	2705788	.	AT	A	325.73	PASS	AC=1;AF=0.500;AN=2;BaseQRankSum=0.364;ClippingRankSum=0.000;DP=73;ExcessHet=3.0103;FS=1.014;MLEAC=1;MLEAF=0.500;MQ=60.15;MQRankSum=1.655;QD=4.72;ReadPosRankSum=0.475;SOR=0.726	GT:AD:DP:GQ:PL	0/1:50,19:69:99:363,0,1243
Chr1	2706156	.	G	A	403.77	PASS	AC=1;AF=0.500;AN=2;BaseQRankSum=0.986;ClippingRankSum=0.000;DP=84;ExcessHet=3.0103;FS=5.531;MLEAC=1;MLEAF=0.500;MQ=60.00;MQRankSum=0.000;QD=4.86;ReadPosRankSum=0.233;SOR=0.893	GT:AD:DP:GQ:PL	0/1:66,17:83:99:432,0,2372
Chr1	2706902	.	GA	G	569.73	PASS	AC=1;AF=0.500;AN=2;BaseQRankSum=2.258;ClippingRankSum=0.000;DP=77;ExcessHet=3.0103;FS=0.928;MLEAC=1;MLEAF=0.500;MQ=60.00;MQRankSum=0.000;QD=7.60;ReadPosRankSum=0.340;SOR=0.883	GT:AD:DP:GQ:PL	0/1:46,29:75:99:607,0,1085
Chr1	2709465	.	C	T	545.77	PASS	AC=1;AF=0.500;AN=2;BaseQRankSum=-0.070;ClippingRankSum=0.000;DP=87;ExcessHet=3.0103;FS=11.468;MLEAC=1;MLEAF=0.500;MQ=60.00;MQRankSum=0.000;QD=6.27;ReadPosRankSum=0.238;SOR=2.086	GT:AD:DP:GQ:PL	0/1:67,20:87:99:574,0,2412
Chr1	2712881	.	CT	C	450.73	PASS	AC=1;AF=0.500;AN=2;BaseQRankSum=-1.036;ClippingRankSum=0.000;DP=81;ExcessHet=3.0103;FS=8.559;MLEAC=1;MLEAF=0.500;MQ=60.00;MQRankSum=0.000;QD=5.93;ReadPosRankSum=-1.155;SOR=0.354	GT:AD:DP:GQ:PL	0/1:51,25:76:99:488,0,1217
Chr1	2715524	.	C	A	865.77	PASS	AC=1;AF=0.500;AN=2;BaseQRankSum=-0.246;ClippingRankSum=0.000;DP=80;ExcessHet=3.0103;FS=3.113;MLEAC=1;MLEAF=0.500;MQ=60.00;MQRankSum=0.000;QD=10.82;ReadPosRankSum=-0.091;SOR=1.078	GT:AD:DP:GQ:PL	0/1:52,28:80:99:894,0,1891
Chr1	2722158	.	TA	T	412.73	PASS	AC=1;AF=0.500;AN=2;BaseQRankSum=-1.799;ClippingRankSum=0.000;DP=84;ExcessHet=3.0103;FS=0.000;MLEAC=1;MLEAF=0.500;MQ=60.00;MQRankSum=0.000;QD=5.22;ReadPosRankSum=0.299;SOR=0.690	GT:AD:DP:GQ:PL	0/1:57,22:79:99:450,0,1540
Chr1	2722477	.	G	A	861.77	PASS	AC=1;AF=0.500;AN=2;BaseQRankSum=0.779;ClippingRankSum=0.000;DP=87;ExcessHet=3.0103;FS=16.341;MLEAC=1;MLEAF=0.500;MQ=60.00;MQRankSum=0.000;QD=9.91;ReadPosRankSum=0.607;SOR=1.683	GT:AD:DP:GQ:PL	0/1:57,30:87:99:890,0,1860
Chr1	2723628	.	CT	C	488.73	PASS	AC=1;AF=0.500;AN=2;BaseQRankSum=0.384;ClippingRankSum=0.000;DP=91;ExcessHet=3.0103;FS=0.895;MLEAC=1;MLEAF=0.500;MQ=60.00;MQRankSum=0.000;QD=5.89;ReadPosRankSum=-1.113;SOR=0.560	GT:AD:DP:GQ:PL	0/1:54,29:83:99:526,0,1285
Chr1	2724321	.	C	A	854.77	PASS	AC=1;AF=0.500;AN=2;BaseQRankSum=1.336;ClippingRankSum=0.000;DP=74;ExcessHet=3.0103;FS=1.994;MLEAC=1;MLEAF=0.500;MQ=60.00;MQRankSum=0.000;QD=11.55;ReadPosRankSum=0.101;SOR=0.594	GT:AD:DP:GQ:PL	0/1:47,27:74:99:883,0,1567
Chr1	2725651	.	C	T	345.77	PASS	AC=1;AF=0.500;AN=2;BaseQRankSum=-0.077;ClippingRankSum=0.000;DP=69;ExcessHet=3.0103;FS=0.000;MLEAC=1;MLEAF=0.500;MQ=60.00;MQRankSum=0.000;QD=5.01;ReadPosRankSum=-0.239;SOR=0.563	GT:AD:DP:GQ:PL	0/1:55,14:69:99:374,0,2023
Chr1	2728798	.	CA	C	1317.73	PASS	AC=1;AF=0.500;AN=2;BaseQRankSum=0.838;ClippingRankSum=0.000;DP=92;ExcessHet=3.0103;FS=0.000;MLEAC=1;MLEAF=0.500;MQ=60.12;MQRankSum=0.756;QD=15.32;ReadPosRankSum=-0.583;SOR=0.616	GT:AD:DP:GQ:PL	0/1:30,56:86:99:1355,0,603
Chr1	2732613	.	A	G	980.77	PASS	AC=1;AF=0.500;AN=2;BaseQRankSum=0.661;ClippingRankSum=0.000;DP=72;ExcessHet=3.0103;FS=12.441;MLEAC=1;MLEAF=0.500;MQ=60.00;MQRankSum=0.000;QD=13.62;ReadPosRankSum=-0.083;SOR=1.095	GT:AD:DP:GQ:PL	0/1:40,32:72:99:1009,0,1217
Chr1	2735031	.	A	G	1156.77	PASS	AC=1;AF=0.500;AN=2;BaseQRankSum=-0.229;ClippingRankSum=0.000;DP=94;ExcessHet=3.0103;FS=0.781;MLEAC=1;MLEAF=0.500;MQ=60.00;MQRankSum=0.000;QD=12.44;ReadPosRankSum=0.601;SOR=0.793	GT:AD:DP:GQ:PL	0/1:55,38:93:99:1185,0,1915
Chr1	2735323	.	TA	T	1645.73	PASS	AC=1;AF=0.500;AN=2;BaseQRankSum=0.794;ClippingRankSum=0.000;DP=83;ExcessHet=3.0103;FS=2.324;MLEAC=1;MLEAF=0.500;MQ=60.00;MQRankSum=0.000;QD=20.57;ReadPosRankSum=0.049;SOR=0.549	GT:AD:DP:GQ:PL	0/1:17,63:80:99:1683,0,276
Chr1	2737181	.	TA	T	463.73	PASS	AC=1;AF=0.500;AN=2;BaseQRankSum=0.845;ClippingRankSum=0.000;DP=77;ExcessHet=3.0103;FS=19.116;MLEAC=1;MLEAF=0.500;MQ=60.00;MQRankSum=0.000;QD=6.27;ReadPosRankSum=0.961;SOR=2.068	GT:AD:DP:GQ:PL	0/1:50,24:74:99:501,0,1236
Chr1	2737771	.	T	C	476.77	PASS	AC=1;AF=0.500;AN=2;BaseQRankSum=0.080;ClippingRankSum=0.000;DP=87;ExcessHet=3.0103;FS=0.956;MLEAC=1;MLEAF=0.500;MQ=60.00;MQRankSum=0.000;QD=5.48;ReadPosRankSum=0.005;SOR=0.858	GT:AD:DP:GQ:PL	0/1:67,20:87:99:505,0,2351
Chr1	2743034	.	A	G	989.77	PASS	AC=1;AF=0.500;AN=2;BaseQRankSum=-1.165;ClippingRankSum=0.000;DP=88;ExcessHet=3.0103;FS=0.839;MLEAC=1;MLEAF=0.500;MQ=60.00;MQRankSum=0.000;QD=11.25;ReadPosRankSum=0.274;SOR=0.871	GT:AD:DP:GQ:PL	0/1:54,34:88:99:1018,0,1878
Chr1	2743951	.	G	A	580.77	PASS	AC=1;AF=0.500;AN=2;BaseQRankSum=-0.901;ClippingRankSum=0.000;DP=106;ExcessHet=3.0103;FS=1.918;MLEAC=1;MLEAF=0.500;MQ=60.00;MQRankSum=0.000;QD=5.48;ReadPosRankSum=-0.822;SOR=0.748	GT:AD:DP:GQ:PL	0/1:82,24:106:99:609,0,2861
Chr1	2746698	.	A	T	704.77	PASS	AC=1;AF=0.500;AN=2;BaseQRankSum=0.983;ClippingRankSum=0.000;DP=78;ExcessHet=3.0103;FS=0.000;MLEAC=1;MLEAF=0.500;MQ=60.14;MQRankSum=1.483;QD=9.04;ReadPosRankSum=-1.659;SOR=0.739	GT:AD:DP:GQ:PL	0/1:53,25:78:99:733,0,2303
Chr1	2747663	.	CA	C	309.73	PASS	AC=1;AF=0.500;AN=2;BaseQRankSum=-0.309;ClippingRankSum=0.000;DP=79;ExcessHet=3.0103;FS=0.000;MLEAC=1;MLEAF=0.500;MQ=60.14;MQRankSum=-0.552;QD=4.13;ReadPosRankSum=-0.226;SOR=0.703	GT:AD:DP:GQ:PL	0/1:56,19:75:99:347,0,1409
Chr1	2749178	.	C	CA	476.73	PASS	AC=1;AF=0.500;AN=2;BaseQRankSum=-1.491;ClippingRankSum=0.000;DP=97;ExcessHet=3.0103;FS=3.085;MLEAC=1;MLEAF=0.500;MQ=60.00;MQRankSum=0.000;QD=5.30;ReadPosRankSum=1.196;SOR=1.088	GT:AD:DP:GQ:PL	0/1:63,27:90:99:514,0,1621
Chr1	2752121	.	TA	T	429.73	PASS	AC=1;AF=0.500;AN=2;BaseQRankSum=0.900;ClippingRankSum=0.000;DP=89;ExcessHet=3.0103;FS=0.000;MLEAC=1;MLEAF=0.500;MQ=60.24;MQRankSum=2.355;QD=5.06;ReadPosRankSum=-1.287;SOR=0.591	GT:AD:DP:GQ:PL	0/1:62,23:85:99:467,0,1682
Chr1	2754092	.	C	T	901.77	PASS	AC=1;AF=0.500;AN=2;BaseQRankSum=0.369;ClippingRankSum=0.000;DP=87;ExcessHet=3.0103;FS=3.052;MLEAC=1;MLEAF=0.500;MQ=60.00;MQRankSum=0.000;QD=10.37;ReadPosRankSum=0.080;SOR=1.027	GT:AD:DP:GQ:PL	0/1:58,29:87:99:930,0,2032
Chr1	2755071	.	CA	C	927.77	PASS	AC=1;AF=0.500;AN=2;BaseQRankSum=-0.500;ClippingRankSum=0.000;DP=85;ExcessHet=3.0103;FS=3.671;MLEAC=1;MLEAF=0.500;MQ=60.00;MQRankSum=0.000;QD=11.60;ReadPosRankSum=0.016;SOR=0.921	GT:AD:DP:GQ:PL	0/1:24,56:80:99:945,0,437
Chr1	2756161	.	CA	C	584.73	PASS	AC=1;AF=0.500;AN=2;BaseQRankSum=0.217;ClippingRankSum=0.000;DP=82;ExcessHet=3.0103;FS=6.003;MLEAC=1;MLEAF=0.500;MQ=60.00;MQRankSum=0.000;QD=7.50;ReadPosRankSum=-0.572;SOR=1.147	GT:AD:DP:GQ:PL	0/1:47,31:78:99:622,0,1100
Chr1	2760046	.	AT	A	675.73	PASS	AC=1;AF=0.500;AN=2;BaseQRankSum=1.930;ClippingRankSum=0.000;DP=97;ExcessHet=3.0103;FS=7.282;MLEAC=1;MLEAF=0.500;MQ=60.00;MQRankSum=0.000;QD=7.19;ReadPosRankSum=1.798;SOR=1.482	GT:AD:DP:GQ:PL	0/1:62,32:94:99:713,0,1640
Chr1	2761877	.	G	GA	441.73	PASS	AC=1;AF=0.500;AN=2;BaseQRankSum=1.294;ClippingRankSum=0.000;DP=87;ExcessHet=3.0103;FS=2.032;MLEAC=1;MLEAF=0.500;MQ=60.00;MQRankSum=0.000;QD=5.66;ReadPosRankSum=-0.375;SOR=0.630	GT:AD:DP:GQ:PL	0/1:55,23:78:99:479,0,1473
Chr1	2762591	.	C	T	941.77	PASS	AC=1;AF=0.500;AN=2;BaseQRankSum=0.611;ClippingRankSum=0.000;DP=84;ExcessHet=3.0103;FS=1.892;MLEAC=1;MLEAF=0.500;MQ=60.00;MQRankSum=0.000;QD=11.35;ReadPosRankSum=1.919;SOR=0.489	GT:AD:DP:GQ:PL	0/1:53,30:83:99:970,0,1840
Chr1	2763077	.	GT	G	559.73	PASS	AC=1;AF=0.500;AN=2;BaseQRankSum=1.498;ClippingRankSum=0.000;DP=80;ExcessHet=3.0103;FS=3.212;MLEAC=1;MLEAF=0.500;MQ=60.00;MQRankSum=0.000;QD=7.46;ReadPosRankSum=0.759;SOR=1.123	GT:AD:DP:GQ:PL	0/1:47,28:75:99:597,0,1435
Chr1	2763085	.	TG	T	368.73	PASS	AC=1;AF=0.500;AN=2;BaseQRankSum=-0.504;ClippingRankSum=0.000;DP=77;ExcessHet=3.0103;FS=0.000;MLEAC=1;MLEAF=0.500;MQ=60.00;MQRankSum=0.000;QD=4.98;ReadPosRankSum=-0.841;SOR=0.602	GT:AD:DP:GQ:PL	0/1:53,21:74:99:406,0,1642
Chr1	2769602	.	C	A	1690.77	PASS	AC=2;AF=1.00;AN=2;BaseQRankSum=-0.438;ClippingRankSum=0.000;DP=75;ExcessHet=3.0103;FS=1.895;MLEAC=2;MLEAF=1.00;MQ=60.00;MQRankSum=0.000;QD=24.50;ReadPosRankSum=0.035;SOR=0.358	GT:AD:DP:GQ:PL	1/1:5,64:69:76:1719,76,0
Chr1	2769604	.	C	A	3084.77	PASS	AC=2;AF=1.00;AN=2;BaseQRankSum=1.766;ClippingRankSum=0.000;DP=75;ExcessHet=3.0103;FS=4.424;MLEAC=2;MLEAF=1.00;MQ=60.00;MQRankSum=0.000;QD=30.21;ReadPosRankSum=1.772;SOR=1.258	GT:AD:DP:GQ:PL	1/1:1,71:72:99:3113,207,0
Chr1	2769730	.	CT	C	1062.73	PASS	AC=1;AF=0.500;AN=2;BaseQRankSum=1.124;ClippingRankSum=0.000;DP=71;ExcessHet=3.0103;FS=3.696;MLEAC=1;MLEAF=0.500;MQ=60.15;MQRankSum=0.708;QD=15.63;ReadPosRankSum=1.006;SOR=0.869	GT:AD:DP:GQ:PL	0/1:20,48:68:99:1100,0,373
Chr1	2777160	.	G	GCT	3556.73	PASS	AC=2;AF=1.00;AN=2;DP=83;ExcessHet=3.0103;FS=0.000;MLEAC=2;MLEAF=1.00;MQ=60.00;QD=31.70;SOR=0.796	GT:AD:DP:GQ:PL	1/1:0,80:80:99:3594,241,0
Chr1	2778315	.	C	T	399.77	PASS	AC=1;AF=0.500;AN=2;BaseQRankSum=1.306;ClippingRankSum=0.000;DP=76;ExcessHet=3.0103;FS=2.405;MLEAC=1;MLEAF=0.500;MQ=60.00;MQRankSum=0.000;QD=5.26;ReadPosRankSum=-0.297;SOR=1.154	GT:AD:DP:GQ:PL	0/1:60,16:76:99:428,0,2028
Chr1	2782247	.	G	A	786.77	PASS	AC=1;AF=0.500;AN=2;BaseQRankSum=-0.195;ClippingRankSum=0.000;DP=87;ExcessHet=3.0103;FS=4.508;MLEAC=1;MLEAF=0.500;MQ=60.00;MQRankSum=0.000;QD=9.04;ReadPosRankSum=-0.890;SOR=0.473	GT:AD:DP:GQ:PL	0/1:60,27:87:99:815,0,2067
Chr1	2782967	.	C	A	934.77	PASS	AC=1;AF=0.500;AN=2;BaseQRankSum=-0.075;ClippingRankSum=0.000;DP=82;ExcessHet=3.0103;FS=1.823;MLEAC=1;MLEAF=0.500;MQ=60.00;MQRankSum=0.000;QD=11.54;ReadPosRankSum=-1.296;SOR=0.910	GT:AD:DP:GQ:PL	0/1:49,32:81:99:963,0,1668
Chr1	2787495	.	C	T	794.77	PASS	AC=1;AF=0.500;AN=2;BaseQRankSum=-0.685;ClippingRankSum=0.000;DP=83;ExcessHet=3.0103;FS=0.879;MLEAC=1;MLEAF=0.500;MQ=60.00;MQRankSum=0.000;QD=9.58;ReadPosRankSum=0.289;SOR=0.540	GT:AD:DP:GQ:PL	0/1:54,29:83:99:823,0,1959
Chr1	2803327	.	C	T	520.77	PASS	AC=1;AF=0.500;AN=2;BaseQRankSum=0.559;ClippingRankSum=0.000;DP=96;ExcessHet=3.0103;FS=2.047;MLEAC=1;MLEAF=0.500;MQ=60.00;MQRankSum=0.000;QD=5.42;ReadPosRankSum=0.631;SOR=0.971	GT:AD:DP:GQ:PL	0/1:75,21:96:99:549,0,2694
Chr1	2805327	.	CA	C	609.73	PASS	AC=1;AF=0.500;AN=2;BaseQRankSum=-1.151;ClippingRankSum=0.000;DP=68;ExcessHet=3.0103;FS=2.096;MLEAC=1;MLEAF=0.500;MQ=60.00;MQRankSum=0.000;QD=9.10;ReadPosRankSum=-1.276;SOR=0.451	GT:AD:DP:GQ:PL	0/1:41,26:67:99:647,0,1133
Chr1	2806244	.	C	T	354.77	PASS	AC=1;AF=0.500;AN=2;BaseQRankSum=-2.000;ClippingRankSum=0.000;DP=70;ExcessHet=3.0103;FS=3.949;MLEAC=1;MLEAF=0.500;MQ=60.00;MQRankSum=0.000;QD=5.07;ReadPosRankSum=-0.122;SOR=0.912	GT:AD:DP:GQ:PL	0/1:53,17:70:99:383,0,1814
Chr1	2809512	.	G	A	483.77	PASS	AC=1;AF=0.500;AN=2;BaseQRankSum=-0.075;ClippingRankSum=0.000;DP=71;ExcessHet=3.0103;FS=3.714;MLEAC=1;MLEAF=0.500;MQ=60.00;MQRankSum=0.000;QD=6.81;ReadPosRankSum=-0.713;SOR=0.350	GT:AD:DP:GQ:PL	0/1:52,19:71:99:512,0,1836
Chr1	2811647	.	C	T	1199.77	PASS	AC=1;AF=0.500;AN=2;BaseQRankSum=-0.079;ClippingRankSum=0.000;DP=100;ExcessHet=3.0103;FS=1.633;MLEAC=1;MLEAF=0.500;MQ=60.00;MQRankSum=0.000;QD=12.00;ReadPosRankSum=0.985;SOR=0.526	GT:AD:DP:GQ:PL	0/1:59,41:100:99:1228,0,1905
Chr1	2812793	.	G	GT	2686.73	PASS	AC=2;AF=1.00;AN=2;DP=77;ExcessHet=3.0103;FS=0.000;MLEAC=2;MLEAF=1.00;MQ=60.00;QD=28.40;SOR=1.270	GT:AD:DP:GQ:PL	1/1:0,76:76:99:2724,232,0
Chr1	2813156	.	TA	T	446.73	PASS	AC=1;AF=0.500;AN=2;BaseQRankSum=-0.397;ClippingRankSum=0.000;DP=88;ExcessHet=3.0103;FS=0.000;MLEAC=1;MLEAF=0.500;MQ=60.00;MQRankSum=0.000;QD=5.38;ReadPosRankSum=0.092;SOR=0.776	GT:AD:DP:GQ:PL	0/1:59,24:83:99:484,0,1547
Chr1	2813418	.	G	T	1246.77	PASS	AC=1;AF=0.500;AN=2;BaseQRankSum=0.248;ClippingRankSum=0.000;DP=85;ExcessHet=3.0103;FS=5.530;MLEAC=1;MLEAF=0.500;MQ=60.00;MQRankSum=0.000;QD=14.67;ReadPosRankSum=0.328;SOR=0.721	GT:AD:DP:GQ:PL	0/1:47,38:85:99:1275,0,1604
Chr1	2815831	.	G	A	690.77	PASS	AC=1;AF=0.500;AN=2;BaseQRankSum=-1.545;ClippingRankSum=0.000;DP=97;ExcessHet=3.0103;FS=4.193;MLEAC=1;MLEAF=0.500;MQ=60.00;MQRankSum=0.000;QD=7.20;ReadPosRankSum=0.945;SOR=0.761	GT:AD:DP:GQ:PL	0/1:67,29:96:99:719,0,2362
Chr1	2818415	.	C	T	638.77	PASS	AC=1;AF=0.500;AN=2;BaseQRankSum=-0.191;ClippingRankSum=0.000;DP=73;ExcessHet=3.0103;FS=0.962;MLEAC=1;MLEAF=0.500;MQ=60.00;MQRankSum=0.000;QD=8.75;ReadPosRankSum=-0.997;SOR=0.646	GT:AD:DP:GQ:PL	0/1:50,23:73:99:667,0,1770
Chr1	2820137	.	C	T	1159.77	PASS	AC=1;AF=0.500;AN=2;BaseQRankSum=-1.233;ClippingRankSum=0.000;DP=79;ExcessHet=3.0103;FS=0.840;MLEAC=1;MLEAF=0.500;MQ=60.00;MQRankSum=0.000;QD=14.68;ReadPosRankSum=-1.370;SOR=0.596	GT:AD:DP:GQ:PL	0/1:43,36:79:99:1188,0,1480
Chr1	2821226	.	GA	G	1510.73	PASS	AC=1;AF=0.500;AN=2;BaseQRankSum=0.597;ClippingRankSum=0.000;DP=98;ExcessHet=3.0103;FS=3.583;MLEAC=1;MLEAF=0.500;MQ=60.11;MQRankSum=0.596;QD=16.97;ReadPosRankSum=1.240;SOR=1.234	GT:AD:DP:GQ:PL	0/1:23,66:89:99:1548,0,336
Chr1	2821481	.	T	C	548.77	PASS	AC=1;AF=0.500;AN=2;BaseQRankSum=0.314;ClippingRankSum=0.000;DP=72;ExcessHet=3.0103;FS=3.459;MLEAC=1;MLEAF=0.500;MQ=60.00;MQRankSum=0.000;QD=7.62;ReadPosRankSum=-2.250;SOR=0.378	GT:AD:DP:GQ:PL	0/1:50,22:72:99:577,0,1583
Chr1	2821589	.	C	T	634.77	PASS	AC=1;AF=0.500;AN=2;BaseQRankSum=0.722;ClippingRankSum=0.000;DP=72;ExcessHet=3.0103;FS=18.572;MLEAC=1;MLEAF=0.500;MQ=60.00;MQRankSum=0.000;QD=8.82;ReadPosRankSum=0.753;SOR=2.078	GT:AD:DP:GQ:PL	0/1:48,24:72:99:663,0,1676
Chr1	2821831	.	G	A	1086.77	PASS	AC=1;AF=0.500;AN=2;BaseQRankSum=1.132;ClippingRankSum=0.000;DP=82;ExcessHet=3.0103;FS=1.852;MLEAC=1;MLEAF=0.500;MQ=60.00;MQRankSum=0.000;QD=13.25;ReadPosRankSum=2.906;SOR=0.789	GT:AD:DP:GQ:PL	0/1:49,33:82:99:1115,0,1720
Chr1	2821869	.	G	A	646.77	PASS	AC=1;AF=0.500;AN=2;BaseQRankSum=0.808;ClippingRankSum=0.000;DP=82;ExcessHet=3.0103;FS=3.308;MLEAC=1;MLEAF=0.500;MQ=60.00;MQRankSum=0.000;QD=7.89;ReadPosRankSum=0.134;SOR=1.134	GT:AD:DP:GQ:PL	0/1:59,23:82:99:675,0,2023
Chr1	2824128	.	C	A	717.77	PASS	AC=1;AF=0.500;AN=2;BaseQRankSum=0.042;ClippingRankSum=0.000;DP=81;ExcessHet=3.0103;FS=8.181;MLEAC=1;MLEAF=0.500;MQ=60.00;MQRankSum=0.000;QD=8.97;ReadPosRankSum=1.556;SOR=1.384	GT:AD:DP:GQ:PL	0/1:54,26:80:99:746,0,1808
Chr1	2825440	.	TA	T	728.73	PASS	AC=1;AF=0.500;AN=2;BaseQRankSum=-1.222;ClippingRankSum=0.000;DP=88;ExcessHet=3.0103;FS=0.849;MLEAC=1;MLEAF=0.500;MQ=60.12;MQRankSum=1.299;QD=8.68;ReadPosRankSum=0.856;SOR=0.755	GT:AD:DP:GQ:PL	0/1:52,32:84:99:766,0,1398
Chr1	2826810	.	T	C	869.77	PASS	AC=1;AF=0.500;AN=2;BaseQRankSum=2.160;ClippingRankSum=0.000;DP=93;ExcessHet=3.0103;FS=2.934;MLEAC=1;MLEAF=0.500;MQ=60.00;MQRankSum=0.000;QD=9.35;ReadPosRankSum=0.841;SOR=1.031	GT:AD:DP:GQ:PL	0/1:63,30:93:99:898,0,1984
Chr1	2832700	.	C	T	783.77	PASS	AC=1;AF=0.500;AN=2;BaseQRankSum=0.989;ClippingRankSum=0.000;DP=85;ExcessHet=3.0103;FS=0.000;MLEAC=1;MLEAF=0.500;MQ=60.00;MQRankSum=0.000;QD=9.22;ReadPosRankSum=-2.412;SOR=0.752	GT:AD:DP:GQ:PL	0/1:59,26:85:99:812,0,2130
Chr1	2833485	.	G	T	625.77	PASS	AC=1;AF=0.500;AN=2;BaseQRankSum=1.365;ClippingRankSum=0.000;DP=98;ExcessHet=3.0103;FS=0.000;MLEAC=1;MLEAF=0.500;MQ=60.00;MQRankSum=0.000;QD=6.39;ReadPosRankSum=0.364;SOR=0.800	GT:AD:DP:GQ:PL	0/1:74,24:98:99:654,0,2558
Chr1	2837028	.	C	T	866.77	PASS	AC=1;AF=0.500;AN=2;BaseQRankSum=2.114;ClippingRankSum=0.000;DP=79;ExcessHet=3.0103;FS=4.508;MLEAC=1;MLEAF=0.500;MQ=60.00;MQRankSum=0.000;QD=10.97;ReadPosRankSum=-0.461;SOR=1.156	GT:AD:DP:GQ:PL	0/1:51,28:79:99:895,0,1605
Chr1	2838389	.	G	A	515.77	PASS	AC=1;AF=0.500;AN=2;BaseQRankSum=-1.642;ClippingRankSum=0.000;DP=70;ExcessHet=3.0103;FS=0.988;MLEAC=1;MLEAF=0.500;MQ=60.00;MQRankSum=0.000;QD=7.37;ReadPosRankSum=0.174;SOR=0.481	GT:AD:DP:GQ:PL	0/1:48,22:70:99:544,0,1622
Chr1	2841505	.	TA	T	413.73	PASS	AC=1;AF=0.500;AN=2;BaseQRankSum=0.965;ClippingRankSum=0.000;DP=77;ExcessHet=3.0103;FS=2.164;MLEAC=1;MLEAF=0.500;MQ=60.00;MQRankSum=0.000;QD=5.67;ReadPosRankSum=0.616;SOR=1.085	GT:AD:DP:GQ:PL	0/1:51,22:73:99:451,0,1292
Chr1	2841988	.	C	T	718.77	PASS	AC=1;AF=0.500;AN=2;BaseQRankSum=0.842;ClippingRankSum=0.000;DP=77;ExcessHet=3.0103;FS=19.030;MLEAC=1;MLEAF=0.500;MQ=60.00;MQRankSum=0.000;QD=9.33;ReadPosRankSum=-0.618;SOR=1.347	GT:AD:DP:GQ:PL	0/1:53,24:77:99:747,0,1975
Chr1	2842012	.	C	T	593.77	PASS	AC=1;AF=0.500;AN=2;BaseQRankSum=-0.841;ClippingRankSum=0.000;DP=83;ExcessHet=3.0103;FS=0.891;MLEAC=1;MLEAF=0.500;MQ=60.13;MQRankSum=-0.630;QD=7.15;ReadPosRankSum=0.327;SOR=0.575	GT:AD:DP:GQ:PL	0/1:58,25:83:99:622,0,2085
Chr1	2842149	.	G	GAA	840.73	PASS	AC=1;AF=0.500;AN=2;BaseQRankSum=0.233;ClippingRankSum=0.000;DP=79;ExcessHet=3.0103;FS=12.901;MLEAC=1;MLEAF=0.500;MQ=60.41;MQRankSum=2.524;QD=11.06;ReadPosRankSum=-1.357;SOR=0.887	GT:AD:DP:GQ:PL	0/1:51,25:76:99:878,0,2106
Chr1	2844484	.	G	A	964.77	PASS	AC=1;AF=0.500;AN=2;BaseQRankSum=-0.836;ClippingRankSum=0.000;DP=83;ExcessHet=3.0103;FS=1.817;MLEAC=1;MLEAF=0.500;MQ=60.00;MQRankSum=0.000;QD=11.62;ReadPosRankSum=0.160;SOR=0.926	GT:AD:DP:GQ:PL	0/1:50,33:83:99:993,0,1758
Chr1	2846145	.	C	T	821.77	PASS	AC=1;AF=0.500;AN=2;BaseQRankSum=1.496;ClippingRankSum=0.000;DP=81;ExcessHet=3.0103;FS=10.329;MLEAC=1;MLEAF=0.500;MQ=60.00;MQRankSum=0.000;QD=10.15;ReadPosRankSum=-0.037;SOR=0.317	GT:AD:DP:GQ:PL	0/1:54,27:81:99:850,0,1818
Chr1	2846674	.	CA	C	495.73	PASS	AC=1;AF=0.500;AN=2;BaseQRankSum=0.600;ClippingRankSum=0.000;DP=80;ExcessHet=3.0103;FS=0.000;MLEAC=1;MLEAF=0.500;MQ=60.00;MQRankSum=0.000;QD=6.44;ReadPosRankSum=0.482;SOR=0.616	GT:AD:DP:GQ:PL	0/1:52,25:77:99:533,0,1351
Chr1	2846814	.	G	A	1128.77	PASS	AC=1;AF=0.500;AN=2;BaseQRankSum=1.693;ClippingRankSum=0.000;DP=90;ExcessHet=3.0103;FS=0.838;MLEAC=1;MLEAF=0.500;MQ=60.00;MQRankSum=0.000;QD=12.54;ReadPosRankSum=-0.697;SOR=0.581	GT:AD:DP:GQ:PL	0/1:55,35:90:99:1157,0,1844
Chr1	2847406	.	T	C	876.77	PASS	AC=1;AF=0.500;AN=2;BaseQRankSum=-0.603;ClippingRankSum=0.000;DP=74;ExcessHet=3.0103;FS=0.000;MLEAC=1;MLEAF=0.500;MQ=60.00;MQRankSum=0.000;QD=11.85;ReadPosRankSum=0.170;SOR=0.721	GT:AD:DP:GQ:PL	0/1:45,29:74:99:905,0,1477
Chr1	2849201	.	C	T	790.77	PASS	AC=1;AF=0.500;AN=2;BaseQRankSum=0.114;ClippingRankSum=0.000;DP=97;ExcessHet=3.0103;FS=2.976;MLEAC=1;MLEAF=0.500;MQ=60.11;MQRankSum=-0.631;QD=8.15;ReadPosRankSum=-0.635;SOR=1.051	GT:AD:DP:GQ:PL	0/1:68,29:97:99:819,0,2206
Chr1	2852279	.	T	TA	868.73	PASS	AC=1;AF=0.500;AN=2;BaseQRankSum=-1.319;ClippingRankSum=0.000;DP=86;ExcessHet=3.0103;FS=4.167;MLEAC=1;MLEAF=0.500;MQ=60.00;MQRankSum=0.000;QD=10.34;ReadPosRankSum=0.651;SOR=1.176	GT:AD:DP:GQ:PL	0/1:45,39:84:99:906,0,1085
Chr1	2856046	.	G	T	988.77	PASS	AC=1;AF=0.500;AN=2;BaseQRankSum=0.657;ClippingRankSum=0.000;DP=89;ExcessHet=3.0103;FS=2.926;MLEAC=1;MLEAF=0.500;MQ=60.00;MQRankSum=0.000;QD=11.11;ReadPosRankSum=-0.658;SOR=1.085	GT:AD:DP:GQ:PL	0/1:56,33:89:99:1017,0,1803
Chr1	2856244	.	T	C	768.77	PASS	AC=1;AF=0.500;AN=2;BaseQRankSum=-0.278;ClippingRankSum=0.000;DP=93;ExcessHet=3.0103;FS=5.847;MLEAC=1;MLEAF=0.500;MQ=60.00;MQRankSum=0.000;QD=8.27;ReadPosRankSum=-0.679;SOR=0.566	GT:AD:DP:GQ:PL	0/1:65,28:93:99:797,0,2242
Chr1	2857142	.	T	A	1105.77	PASS	AC=1;AF=0.500;AN=2;BaseQRankSum=0.619;ClippingRankSum=0.000;DP=90;ExcessHet=3.0103;FS=0.814;MLEAC=1;MLEAF=0.500;MQ=60.00;MQRankSum=0.000;QD=12.57;ReadPosRankSum=1.046;SOR=0.827	GT:AD:DP:GQ:PL	0/1:53,35:88:99:1134,0,1734
Chr1	2858814	.	G	A	945.77	PASS	AC=1;AF=0.500;AN=2;BaseQRankSum=-0.320;ClippingRankSum=0.000;DP=86;ExcessHet=3.0103;FS=1.840;MLEAC=1;MLEAF=0.500;MQ=60.00;MQRankSum=0.000;QD=11.13;ReadPosRankSum=-0.433;SOR=0.470	GT:AD:DP:GQ:PL	0/1:53,32:85:99:974,0,1840
Chr1	2859036	.	A	AC	2796.73	PASS	AC=2;AF=1.00;AN=2;DP=77;ExcessHet=3.0103;FS=0.000;MLEAC=2;MLEAF=1.00;MQ=60.14;QD=27.99;SOR=1.209	GT:AD:DP:GQ:PL	1/1:0,76:76:99:2834,229,0
Chr1	2862304	.	C	A	932.77	PASS	AC=1;AF=0.500;AN=2;BaseQRankSum=-0.410;ClippingRankSum=0.000;DP=94;ExcessHet=3.0103;FS=7.165;MLEAC=1;MLEAF=0.500;MQ=60.00;MQRankSum=0.000;QD=9.92;ReadPosRankSum=0.632;SOR=0.881	GT:AD:DP:GQ:PL	0/1:63,31:94:99:961,0,2132
Chr1	2862328	.	GT	G	691.73	PASS	AC=1;AF=0.500;AN=2;BaseQRankSum=0.042;ClippingRankSum=0.000;DP=97;ExcessHet=3.0103;FS=2.839;MLEAC=1;MLEAF=0.500;MQ=60.11;MQRankSum=1.436;QD=7.21;ReadPosRankSum=-1.495;SOR=0.673	GT:AD:DP:GQ:PL	0/1:64,32:96:99:729,0,1752
Chr1	2863717	.	AT	A	1400.73	PASS	AC=1;AF=0.500;AN=2;BaseQRankSum=0.662;ClippingRankSum=0.000;DP=83;ExcessHet=3.0103;FS=0.000;MLEAC=1;MLEAF=0.500;MQ=60.13;MQRankSum=-1.795;QD=17.96;ReadPosRankSum=-0.524;SOR=0.687	GT:AD:DP:GQ:PL	0/1:18,60:78:99:1438,0,260
Chr1	2863820	.	CT	C	1590.86	PASS	AC=1;AF=0.500;AN=2;BaseQRankSum=1.004;ClippingRankSum=0.000;DP=88;ExcessHet=3.0103;FS=3.181;MLEAC=1;MLEAF=0.500;MQ=60.00;MQRankSum=0.000;QD=20.14;ReadPosRankSum=0.092;SOR=0.328	GT:AD:DP:GQ:PL	0/1:9,70:79:2:1626,0,2
Chr1	2865106	.	CA	C	1088.73	PASS	AC=1;AF=0.500;AN=2;BaseQRankSum=3.128;ClippingRankSum=0.000;DP=88;ExcessHet=3.0103;FS=0.903;MLEAC=1;MLEAF=0.500;MQ=60.00;MQRankSum=0.000;QD=12.96;ReadPosRankSum=0.408;SOR=0.838	GT:AD:DP:GQ:PL	0/1:30,54:84:99:1126,0,559
Chr1	2865286	.	AT	A	1330.73	PASS	AC=1;AF=0.500;AN=2;BaseQRankSum=1.280;ClippingRankSum=0.000;DP=83;ExcessHet=3.0103;FS=0.000;MLEAC=1;MLEAF=0.500;MQ=60.00;MQRankSum=0.000;QD=16.63;ReadPosRankSum=-0.859;SOR=0.661	GT:AD:DP:GQ:PL	0/1:27,53:80:99:1368,0,583
Chr1	2865423	.	G	A	682.77	PASS	AC=1;AF=0.500;AN=2;BaseQRankSum=-0.099;ClippingRankSum=0.000;DP=93;ExcessHet=3.0103;FS=4.472;MLEAC=1;MLEAF=0.500;MQ=60.00;MQRankSum=0.000;QD=7.34;ReadPosRankSum=-1.386;SOR=1.204	GT:AD:DP:GQ:PL	0/1:67,26:93:99:711,0,2332
Chr1	2866681	.	G	A	964.77	PASS	AC=1;AF=0.500;AN=2;BaseQRankSum=2.496;ClippingRankSum=0.000;DP=97;ExcessHet=3.0103;FS=17.641;MLEAC=1;MLEAF=0.500;MQ=60.11;MQRankSum=-0.663;QD=9.95;ReadPosRankSum=-1.359;SOR=1.237	GT:AD:DP:GQ:PL	0/1:66,31:97:99:993,0,2136
Chr1	2866712	.	TA	T	735.73	PASS	AC=1;AF=0.500;AN=2;BaseQRankSum=2.667;ClippingRankSum=0.000;DP=91;ExcessHet=3.0103;FS=0.968;MLEAC=1;MLEAF=0.500;MQ=60.12;MQRankSum=-0.888;QD=8.86;ReadPosRankSum=-1.008;SOR=0.565	GT:AD:DP:GQ:PL	0/1:33,50:83:99:773,0,683
Chr1	2866753	.	C	CA	592.73	PASS	AC=1;AF=0.500;AN=2;BaseQRankSum=-1.240;ClippingRankSum=0.000;DP=90;ExcessHet=3.0103;FS=1.956;MLEAC=1;MLEAF=0.500;MQ=60.12;MQRankSum=-0.688;QD=6.97;ReadPosRankSum=0.863;SOR=1.037	GT:AD:DP:GQ:PL	0/1:56,29:85:99:630,0,1456
Chr1	2867716	.	A	G	581.77	PASS	AC=1;AF=0.500;AN=2;BaseQRankSum=-0.165;ClippingRankSum=0.000;DP=88;ExcessHet=3.0103;FS=8.432;MLEAC=1;MLEAF=0.500;MQ=60.00;MQRankSum=0.000;QD=6.61;ReadPosRankSum=-1.347;SOR=0.551	GT:AD:DP:GQ:PL	0/1:66,22:88:99:610,0,2308
Chr1	2869012	.	C	CA	636.19	PASS	AC=1;AF=0.500;AN=2;BaseQRankSum=-1.730;ClippingRankSum=0.000;DP=89;ExcessHet=3.0103;FS=0.960;MLEAC=1;MLEAF=0.500;MQ=60.00;MQRankSum=0.000;QD=7.31;ReadPosRankSum=0.565;SOR=0.569	GT:AD:DP:GQ:PL	0/1:56,31:87:99:672,0,925
Chr1	2872023	.	G	T	793.77	PASS	AC=1;AF=0.500;AN=2;BaseQRankSum=1.085;ClippingRankSum=0.000;DP=77;ExcessHet=3.0103;FS=1.979;MLEAC=1;MLEAF=0.500;MQ=60.14;MQRankSum=-0.750;QD=10.31;ReadPosRankSum=-0.749;SOR=0.474	GT:AD:DP:GQ:PL	0/1:48,29:77:99:822,0,1430
Chr1	2874789	.	CT	C	1224.73	PASS	AC=1;AF=0.500;AN=2;BaseQRankSum=-0.041;ClippingRankSum=0.000;DP=81;ExcessHet=3.0103;FS=0.000;MLEAC=1;MLEAF=0.500;MQ=60.13;MQRankSum=0.708;QD=16.11;ReadPosRankSum=-0.140;SOR=0.593	GT:AD:DP:GQ:PL	0/1:24,52:76:99:1262,0,439
Chr1	2875376	.	GT	G	1079.73	PASS	AC=1;AF=0.500;AN=2;BaseQRankSum=-0.584;ClippingRankSum=0.000;DP=88;ExcessHet=3.0103;FS=0.000;MLEAC=1;MLEAF=0.500;MQ=60.00;MQRankSum=0.000;QD=14.02;ReadPosRankSum=1.299;SOR=0.660	GT:AD:DP:GQ:PL	0/1:28,49:77:99:1117,0,503
Chr1	2877961	.	G	A	945.77	PASS	AC=1;AF=0.500;AN=2;BaseQRankSum=1.724;ClippingRankSum=0.000;DP=81;ExcessHet=3.0103;FS=3.114;MLEAC=1;MLEAF=0.500;MQ=60.00;MQRankSum=0.000;QD=11.68;ReadPosRankSum=0.090;SOR=0.524	GT:AD:DP:GQ:PL	0/1:52,29:81:99:974,0,1798
Chr1	2878546	.	CA	C	499.73	PASS	AC=1;AF=0.500;AN=2;BaseQRankSum=0.975;ClippingRankSum=0.000;DP=83;ExcessHet=3.0103;FS=13.002;MLEAC=1;MLEAF=0.500;MQ=60.00;MQRankSum=0.000;QD=6.33;ReadPosRankSum=0.623;SOR=2.100	GT:AD:DP:GQ:PL	0/1:52,27:79:99:537,0,1174
Chr1	2879261	.	G	A	517.77	PASS	AC=1;AF=0.500;AN=2;BaseQRankSum=-0.152;ClippingRankSum=0.000;DP=73;ExcessHet=3.0103;FS=5.176;MLEAC=1;MLEAF=0.500;MQ=60.00;MQRankSum=0.000;QD=7.09;ReadPosRankSum=0.485;SOR=1.394	GT:AD:DP:GQ:PL	0/1:52,21:73:99:546,0,1839
Chr1	2882152	.	GT	G	494.73	PASS	AC=1;AF=0.500;AN=2;BaseQRankSum=1.255;ClippingRankSum=0.000;DP=80;ExcessHet=3.0103;FS=0.906;MLEAC=1;MLEAF=0.500;MQ=60.00;MQRankSum=0.000;QD=6.26;ReadPosRankSum=-0.217;SOR=0.706	GT:AD:DP:GQ:PL	0/1:54,25:79:99:532,0,1442
Chr1	2885345	.	C	A	812.77	PASS	AC=1;AF=0.500;AN=2;BaseQRankSum=-1.076;ClippingRankSum=0.000;DP=86;ExcessHet=3.0103;FS=0.861;MLEAC=1;MLEAF=0.500;MQ=60.00;MQRankSum=0.000;QD=9.45;ReadPosRankSum=0.901;SOR=0.894	GT:AD:DP:GQ:PL	0/1:55,31:86:99:841,0,1814
Chr1	2887059	.	TA	T	460.73	PASS	AC=1;AF=0.500;AN=2;BaseQRankSum=1.683;ClippingRankSum=0.000;DP=97;ExcessHet=3.0103;FS=2.117;MLEAC=1;MLEAF=0.500;MQ=60.00;MQRankSum=0.000;QD=5.06;ReadPosRankSum=0.523;SOR=0.424	GT:AD:DP:GQ:PL	0/1:63,28:91:99:498,0,1041
Chr1	2890792	.	ATT	A	2998.73	PASS	AC=2;AF=1.00;AN=2;DP=94;ExcessHet=3.0103;FS=0.000;MLEAC=2;MLEAF=1.00;MQ=60.12;QD=28.57;SOR=0.887	GT:AD:DP:GQ:PL	1/1:0,82:82:99:3036,245,0
Chr1	2892901	.	C	G	529.77	PASS	AC=1;AF=0.500;AN=2;BaseQRankSum=-0.556;ClippingRankSum=0.000;DP=71;ExcessHet=3.0103;FS=7.458;MLEAC=1;MLEAF=0.500;MQ=60.00;MQRankSum=0.000;QD=7.46;ReadPosRankSum=-0.271;SOR=1.160	GT:AD:DP:GQ:PL	0/1:52,19:71:99:558,0,1859
Chr1	2895548	.	C	T	938.77	PASS	AC=1;AF=0.500;AN=2;BaseQRankSum=2.040;ClippingRankSum=0.000;DP=72;ExcessHet=3.0103;FS=1.974;MLEAC=1;MLEAF=0.500;MQ=60.00;MQRankSum=0.000;QD=13.04;ReadPosRankSum=-1.658;SOR=0.475	GT:AD:DP:GQ:PL	0/1:43,29:72:99:967,0,1482
Chr1	2897163	.	G	A	597.77	PASS	AC=1;AF=0.500;AN=2;BaseQRankSum=-1.833;ClippingRankSum=0.000;DP=72;ExcessHet=3.0103;FS=0.000;MLEAC=1;MLEAF=0.500;MQ=60.00;MQRankSum=0.000;QD=8.30;ReadPosRankSum=-0.315;SOR=0.659	GT:AD:DP:GQ:PL	0/1:49,23:72:99:626,0,1814
Chr1	2897185	.	C	T	718.77	PASS	AC=1;AF=0.500;AN=2;BaseQRankSum=-0.043;ClippingRankSum=0.000;DP=73;ExcessHet=3.0103;FS=2.057;MLEAC=1;MLEAF=0.500;MQ=60.00;MQRankSum=0.000;QD=9.85;ReadPosRankSum=1.116;SOR=1.000	GT:AD:DP:GQ:PL	0/1:49,24:73:99:747,0,1856
Chr1	2899497	.	G	A	969.77	PASS	AC=1;AF=0.500;AN=2;BaseQRankSum=-0.071;ClippingRankSum=0.000;DP=77;ExcessHet=3.0103;FS=0.858;MLEAC=1;MLEAF=0.500;MQ=60.00;MQRankSum=0.000;QD=12.59;ReadPosRankSum=0.187;SOR=0.592	GT:AD:DP:GQ:PL	0/1:46,31:77:99:998,0,1539
Chr1	2902086	.	C	T	718.77	PASS	AC=1;AF=0.500;AN=2;BaseQRankSum=-0.917;ClippingRankSum=0.000;DP=73;ExcessHet=3.0103;FS=3.145;MLEAC=1;MLEAF=0.500;MQ=60.00;MQRankSum=0.000;QD=9.85;ReadPosRankSum=1.127;SOR=1.071	GT:AD:DP:GQ:PL	0/1:44,29:73:99:747,0,1394
Chr1	2903133	.	C	T	916.77	PASS	AC=1;AF=0.500;AN=2;BaseQRankSum=0.015;ClippingRankSum=0.000;DP=80;ExcessHet=3.0103;FS=17.092;MLEAC=1;MLEAF=0.500;MQ=60.00;MQRankSum=0.000;QD=11.46;ReadPosRankSum=-0.264;SOR=1.118	GT:AD:DP:GQ:PL	0/1:50,30:80:99:945,0,1742
Chr1	2903518	.	G	A	1019.77	PASS	AC=1;AF=0.500;AN=2;BaseQRankSum=0.149;ClippingRankSum=0.000;DP=89;ExcessHet=3.0103;FS=0.830;MLEAC=1;MLEAF=0.500;MQ=60.00;MQRankSum=0.000;QD=11.72;ReadPosRankSum=0.148;SOR=0.527	GT:AD:DP:GQ:PL	0/1:53,34:87:99:1048,0,1653
Chr1	2905255	.	C	CA	2304.73	PASS	AC=2;AF=1.00;AN=2;DP=75;ExcessHet=3.0103;FS=0.000;MLEAC=2;MLEAF=1.00;MQ=60.00;QD=32.46;SOR=0.721	GT:AD:DP:GQ:PL	1/1:0,71:71:99:2342,217,0
Chr1	2905914	.	T	C	340.77	PASS	AC=1;AF=0.500;AN=2;BaseQRankSum=1.719;ClippingRankSum=0.000;DP=73;ExcessHet=3.0103;FS=4.202;MLEAC=1;MLEAF=0.500;MQ=60.00;MQRankSum=0.000;QD=4.67;ReadPosRankSum=0.416;SOR=1.312	GT:AD:DP:GQ:PL	0/1:59,14:73:99:369,0,2057
Chr1	2906361	.	CT	C	442.73	PASS	AC=1;AF=0.500;AN=2;BaseQRankSum=2.081;ClippingRankSum=0.000;DP=82;ExcessHet=3.0103;FS=3.398;MLEAC=1;MLEAF=0.500;MQ=60.00;MQRankSum=0.000;QD=5.98;ReadPosRankSum=0.132;SOR=1.182	GT:AD:DP:GQ:PL	0/1:47,27:74:99:480,0,1126
Chr1	2907430	.	A	G	705.77	PASS	AC=1;AF=0.500;AN=2;BaseQRankSum=-1.937;ClippingRankSum=0.000;DP=92;ExcessHet=3.0103;FS=7.731;MLEAC=1;MLEAF=0.500;MQ=60.00;MQRankSum=0.000;QD=7.67;ReadPosRankSum=0.217;SOR=0.925	GT:AD:DP:GQ:PL	0/1:65,27:92:99:734,0,2359
Chr1	2907486	.	T	C	918.77	PASS	AC=1;AF=0.500;AN=2;BaseQRankSum=-2.465;ClippingRankSum=0.000;DP=92;ExcessHet=3.0103;FS=4.094;MLEAC=1;MLEAF=0.500;MQ=60.00;MQRankSum=0.000;QD=9.99;ReadPosRankSum=-0.697;SOR=0.621	GT:AD:DP:GQ:PL	0/1:60,32:92:99:947,0,2175
Chr1	2908816	.	C	T	641.77	PASS	AC=1;AF=0.500;AN=2;BaseQRankSum=-0.739;ClippingRankSum=0.000;DP=81;ExcessHet=3.0103;FS=0.000;MLEAC=1;MLEAF=0.500;MQ=60.00;MQRankSum=0.000;QD=7.92;ReadPosRankSum=0.773;SOR=0.678	GT:AD:DP:GQ:PL	0/1:57,24:81:99:670,0,2102
Chr1	2910239	.	TAA	T,TA	1390.73	PASS	AC=1,1;AF=0.500,0.500;AN=2;BaseQRankSum=-1.385;ClippingRankSum=0.000;DP=76;ExcessHet=3.0103;FS=19.954;MLEAC=1,1;MLEAF=0.500,0.500;MQ=60.00;MQRankSum=0.000;QD=19.05;ReadPosRankSum=-0.419;SOR=0.765	GT:AD:DP:GQ:PL	1/2:14,34,25:73:99:1428,282,662,587,0,739
Chr1	2919916	.	G	A	648.77	PASS	AC=1;AF=0.500;AN=2;BaseQRankSum=-0.472;ClippingRankSum=0.000;DP=77;ExcessHet=3.0103;FS=0.000;MLEAC=1;MLEAF=0.500;MQ=60.00;MQRankSum=0.000;QD=8.43;ReadPosRankSum=-0.284;SOR=0.749	GT:AD:DP:GQ:PL	0/1:53,24:77:99:677,0,1815
Chr1	2921327	.	C	A	882.77	PASS	AC=1;AF=0.500;AN=2;BaseQRankSum=-1.339;ClippingRankSum=0.000;DP=95;ExcessHet=3.0103;FS=15.493;MLEAC=1;MLEAF=0.500;MQ=60.00;MQRankSum=0.000;QD=9.29;ReadPosRankSum=-0.695;SOR=1.514	GT:AD:DP:GQ:PL	0/1:64,31:95:99:911,0,2247
Chr1	2922261	.	C	T	550.77	PASS	AC=1;AF=0.500;AN=2;BaseQRankSum=-1.035;ClippingRankSum=0.000;DP=84;ExcessHet=3.0103;FS=3.360;MLEAC=1;MLEAF=0.500;MQ=60.00;MQRankSum=0.000;QD=6.56;ReadPosRankSum=-1.822;SOR=0.567	GT:AD:DP:GQ:PL	0/1:63,21:84:99:579,0,2301
Chr1	2925277	.	A	G	493.77	PASS	AC=1;AF=0.500;AN=2;BaseQRankSum=1.490;ClippingRankSum=0.000;DP=94;ExcessHet=3.0103;FS=6.786;MLEAC=1;MLEAF=0.500;MQ=60.00;MQRankSum=0.000;QD=5.25;ReadPosRankSum=-0.380;SOR=1.354	GT:AD:DP:GQ:PL	0/1:74,20:94:99:522,0,2594
Chr1	2927563	.	C	T	493.77	PASS	AC=1;AF=0.500;AN=2;BaseQRankSum=-0.954;ClippingRankSum=0.000;DP=90;ExcessHet=3.0103;FS=0.928;MLEAC=1;MLEAF=0.500;MQ=60.00;MQRankSum=0.000;QD=5.49;ReadPosRankSum=0.861;SOR=0.536	GT:AD:DP:GQ:PL	0/1:68,22:90:99:522,0,2334
Chr1	2929681	.	C	A	807.77	PASS	AC=1;AF=0.500;AN=2;BaseQRankSum=-0.225;ClippingRankSum=0.000;DP=72;ExcessHet=3.0103;FS=0.932;MLEAC=1;MLEAF=0.500;MQ=60.00;MQRankSum=0.000;QD=11.22;ReadPosRankSum=-0.351;SOR=0.938	GT:AD:DP:GQ:PL	0/1:45,27:72:99:836,0,1410
Chr1	2930947	.	T	G	603.77	PASS	AC=1;AF=0.500;AN=2;BaseQRankSum=1.778;ClippingRankSum=0.000;DP=77;ExcessHet=3.0103;FS=0.000;MLEAC=1;MLEAF=0.500;MQ=60.00;MQRankSum=0.000;QD=7.84;ReadPosRankSum=-0.879;SOR=0.715	GT:AD:DP:GQ:PL	0/1:56,21:77:99:632,0,1890
Chr1	2939217	.	G	C	778.77	PASS	AC=1;AF=0.500;AN=2;BaseQRankSum=-0.618;ClippingRankSum=0.000;DP=70;ExcessHet=3.0103;FS=0.951;MLEAC=1;MLEAF=0.500;MQ=60.00;MQRankSum=0.000;QD=11.13;ReadPosRankSum=-0.387;SOR=0.506	GT:AD:DP:GQ:PL	0/1:44,26:70:99:807,0,1601
Chr1	2943035	.	A	AC	2907.73	PASS	AC=2;AF=1.00;AN=2;DP=74;ExcessHet=3.0103;FS=0.000;MLEAC=2;MLEAF=1.00;MQ=60.00;QD=31.93;SOR=0.693	GT:AD:DP:GQ:PL	1/1:0,72:72:99:2945,220,0
Chr1	2950508	.	C	G	369.77	PASS	AC=1;AF=0.500;AN=2;BaseQRankSum=0.673;ClippingRankSum=0.000;DP=67;ExcessHet=3.0103;FS=6.265;MLEAC=1;MLEAF=0.500;MQ=60.00;MQRankSum=0.000;QD=5.52;ReadPosRankSum=0.739;SOR=1.786	GT:AD:DP:GQ:PL	0/1:52,15:67:99:398,0,1849
Chr1	2952451	.	G	A	726.77	PASS	AC=1;AF=0.500;AN=2;BaseQRankSum=-0.282;ClippingRankSum=0.000;DP=79;ExcessHet=3.0103;FS=0.000;MLEAC=1;MLEAF=0.500;MQ=60.00;MQRankSum=0.000;QD=9.20;ReadPosRankSum=-1.392;SOR=0.696	GT:AD:DP:GQ:PL	0/1:54,25:79:99:755,0,1795
Chr1	2952980	.	G	A	483.77	PASS	AC=1;AF=0.500;AN=2;BaseQRankSum=-0.967;ClippingRankSum=0.000;DP=79;ExcessHet=3.0103;FS=7.115;MLEAC=1;MLEAF=0.500;MQ=60.00;MQRankSum=0.000;QD=6.12;ReadPosRankSum=-0.844;SOR=0.392	GT:AD:DP:GQ:PL	0/1:58,21:79:99:512,0,2065
Chr1	2954118	.	C	T	888.77	PASS	AC=1;AF=0.500;AN=2;BaseQRankSum=-2.063;ClippingRankSum=0.000;DP=94;ExcessHet=3.0103;FS=1.775;MLEAC=1;MLEAF=0.500;MQ=60.00;MQRankSum=0.000;QD=9.45;ReadPosRankSum=0.993;SOR=0.867	GT:AD:DP:GQ:PL	0/1:63,31:94:99:917,0,2286
Chr1	2956057	.	G	GT	285.73	PASS	AC=1;AF=0.500;AN=2;BaseQRankSum=-1.152;ClippingRankSum=0.000;DP=83;ExcessHet=3.0103;FS=0.000;MLEAC=1;MLEAF=0.500;MQ=60.13;MQRankSum=0.000;QD=3.66;ReadPosRankSum=0.020;SOR=0.804	GT:AD:DP:GQ:PL	0/1:56,22:78:99:323,0,1361
Chr1	2959116	.	A	C	725.77	PASS	AC=1;AF=0.500;AN=2;BaseQRankSum=0.229;ClippingRankSum=0.000;DP=73;ExcessHet=3.0103;FS=0.946;MLEAC=1;MLEAF=0.500;MQ=60.00;MQRankSum=0.000;QD=9.94;ReadPosRankSum=1.201;SOR=0.827	GT:AD:DP:GQ:PL	0/1:49,24:73:99:754,0,1530
Chr1	2961447	.	C	T	737.77	PASS	AC=1;AF=0.500;AN=2;BaseQRankSum=-1.084;ClippingRankSum=0.000;DP=81;ExcessHet=3.0103;FS=0.000;MLEAC=1;MLEAF=0.500;MQ=60.00;MQRankSum=0.000;QD=9.11;ReadPosRankSum=-0.981;SOR=0.659	GT:AD:DP:GQ:PL	0/1:55,26:81:99:766,0,1914
Chr1	2961824	.	TA	T	549.73	PASS	AC=1;AF=0.500;AN=2;BaseQRankSum=1.903;ClippingRankSum=0.000;DP=83;ExcessHet=3.0103;FS=2.020;MLEAC=1;MLEAF=0.500;MQ=60.00;MQRankSum=0.000;QD=7.05;ReadPosRankSum=0.481;SOR=0.861	GT:AD:DP:GQ:PL	0/1:53,25:78:99:587,0,1496
Chr1	2962480	.	GT	G,GTT	1520.73	PASS	AC=1,1;AF=0.500,0.500;AN=2;BaseQRankSum=-0.425;ClippingRankSum=0.000;DP=88;ExcessHet=3.0103;FS=0.000;MLEAC=1,1;MLEAF=0.500,0.500;MQ=60.00;MQRankSum=0.000;QD=19.50;ReadPosRankSum=0.272;SOR=0.611	GT:AD:DP:GQ:PL	1/2:7,46,25:78:99:1558,453,986,1121,0,1844
Chr1	2962491	.	G	GT	982.73	PASS	AC=1;AF=0.500;AN=2;BaseQRankSum=-2.330;ClippingRankSum=0.000;DP=81;ExcessHet=3.0103;FS=7.665;MLEAC=1;MLEAF=0.500;MQ=60.00;MQRankSum=0.000;QD=12.13;ReadPosRankSum=-1.588;SOR=0.703	GT:AD:DP:GQ:PL	0/1:49,32:81:99:1020,0,1894
Chr1	2963306	.	C	T	681.77	PASS	AC=1;AF=0.500;AN=2;BaseQRankSum=0.402;ClippingRankSum=0.000;DP=78;ExcessHet=3.0103;FS=4.870;MLEAC=1;MLEAF=0.500;MQ=60.00;MQRankSum=0.000;QD=8.74;ReadPosRankSum=-0.730;SOR=1.118	GT:AD:DP:GQ:PL	0/1:55,23:78:99:710,0,1884
Chr1	2965189	.	G	T	886.77	PASS	AC=1;AF=0.500;AN=2;BaseQRankSum=-0.887;ClippingRankSum=0.000;DP=80;ExcessHet=3.0103;FS=1.927;MLEAC=1;MLEAF=0.500;MQ=60.00;MQRankSum=0.000;QD=11.08;ReadPosRankSum=-1.045;SOR=1.022	GT:AD:DP:GQ:PL	0/1:51,29:80:99:915,0,1723
Chr1	2970968	.	C	A	1056.77	PASS	AC=1;AF=0.500;AN=2;BaseQRankSum=1.433;ClippingRankSum=0.000;DP=72;ExcessHet=3.0103;FS=3.100;MLEAC=1;MLEAF=0.500;MQ=60.00;MQRankSum=0.000;QD=14.68;ReadPosRankSum=1.802;SOR=0.965	GT:AD:DP:GQ:PL	0/1:37,35:72:99:1085,0,1095
Chr1	2973811	.	CAA	C,CA	1798.73	PASS	AC=1,1;AF=0.500,0.500;AN=2;BaseQRankSum=3.402;ClippingRankSum=0.000;DP=86;ExcessHet=3.0103;FS=8.231;MLEAC=1,1;MLEAF=0.500,0.500;MQ=60.25;MQRankSum=0.428;QD=23.67;ReadPosRankSum=-0.100;SOR=1.063	GT:AD:DP:GQ:PL	1/2:5,34,37:76:99:1836,762,827,746,0,650
Chr1	2985108	.	G	T	646.77	PASS	AC=1;AF=0.500;AN=2;BaseQRankSum=1.866;ClippingRankSum=0.000;DP=80;ExcessHet=3.0103;FS=2.068;MLEAC=1;MLEAF=0.500;MQ=59.79;MQRankSum=0.644;QD=8.08;ReadPosRankSum=1.070;SOR=0.999	GT:AD:DP:GQ:PL	0/1:58,22:80:99:675,0,1930
Chr1	2985734	.	C	T	941.77	PASS	AC=1;AF=0.500;AN=2;BaseQRankSum=-0.443;ClippingRankSum=0.000;DP=90;ExcessHet=3.0103;FS=2.902;MLEAC=1;MLEAF=0.500;MQ=60.00;MQRankSum=0.000;QD=10.46;ReadPosRankSum=0.320;SOR=0.752	GT:AD:DP:GQ:PL	0/1:57,33:90:99:970,0,1841
[truncated: 71,953 more rows]
