# Supplementary material for: Twenty-Five Years of Propagation in Suspension Cell Culture Results in Substantial Alterations of the Arabidopsis Thaliana Genome
Source: Genes (Basel). 2019 Sep 2;10(9):671. doi: 10.3390/genes10090671 (PMC6770967; doi:10.3390/genes10090671)
Supplement: Supplementary file 1 [file genes-10-00671-s001.zip › 20190813/File S3.txt]

GeneID	AverageCoverage	CopyNumber
AT1G01010	135.0	2.7
AT1G01020	133.0	2.66
AT1G03987	136.0	2.72
AT1G01030	135.0	2.7
AT1G01040	156.0	3.12
AT1G03993	117.0	2.34
AT1G01046	126.0	2.52
AT1G01050	136.0	2.72
AT1G03997	141.0	2.82
AT1G01060	126.0	2.52
AT1G01070	150.0	3.0
AT1G04003	126.0	2.52
AT1G01080	139.0	2.78
AT1G01090	132.0	2.64
AT1G01100	112.0	2.24
AT1G01110	148.0	2.96
AT1G01120	133.0	2.66
AT1G01130	122.0	2.44
AT1G01140	133.0	2.66
AT1G01150	145.0	2.9
AT1G01160	132.0	2.64
AT1G04007	107.0	2.14
AT1G01170	126.0	2.52
AT1G04013	138.0	2.76
AT1G01180	128.0	2.56
AT1G08765	154.0	3.08
AT1G01183	138.0	2.76
AT1G01190	132.0	2.64
AT1G01200	121.0	2.42
AT1G01210	123.0	2.46
AT1G04017	130.0	2.6
AT1G01220	121.0	2.42
AT1G04023	141.0	2.82
AT1G01225	133.0	2.66
AT1G01230	129.0	2.58
AT1G01240	147.0	2.94
AT1G01250	122.0	2.44
AT1G01260	163.0	3.26
AT1G01270	142.0	2.84
AT1G01280	140.0	2.8
AT1G01290	147.0	2.94
AT1G01300	127.0	2.54
AT1G01305	113.0	2.26
AT1G01310	118.0	2.36
AT1G01320	144.0	2.88
AT1G01335	143.0	2.86
AT1G01340	133.0	2.66
AT1G01350	136.0	2.72
AT1G01355	103.0	2.06
AT1G01360	118.0	2.36
AT1G01370	165.0	3.3
AT1G01380	112.0	2.24
AT1G01390	122.0	2.44
AT1G01400	129.0	2.58
AT1G01410	66.0	1.32
AT1G01420	128.0	2.56
AT1G01430	133.0	2.66
AT1G01440	152.0	3.04
AT1G01448	154.0	3.08
AT1G01450	117.0	2.34
AT1G01453	128.0	2.56
AT1G01460	154.0	3.08
AT1G01470	120.0	2.4
AT1G01480	168.0	3.36
AT1G01490	165.0	3.3
AT1G01500	144.0	2.88
AT1G01510	153.0	3.06
AT1G01520	130.0	2.6
AT1G01530	113.0	2.26
AT1G01540	142.0	2.84
AT1G01550	131.0	2.62
AT1G01560	134.0	2.68
AT1G01570	170.0	3.4
AT1G01580	125.0	2.5
AT1G01590	141.0	2.82
AT1G01600	135.0	2.7
AT1G01610	167.0	3.34
AT1G01620	122.0	2.44
AT1G01630	146.0	2.92
AT1G01640	136.0	2.72
AT1G01650	147.0	2.94
AT1G04027	127.0	2.54
AT1G01660	151.0	3.02
AT1G01670	153.0	3.06
AT1G01680	151.0	3.02
AT1G01690	146.0	2.92
AT1G01695	122.0	2.44
AT1G08775	164.0	3.28
AT1G04033	138.0	2.76
AT1G04037	130.0	2.6
AT1G01700	135.0	2.7
AT1G01710	139.0	2.78
AT1G01715	133.0	2.66
AT1G04043	145.0	2.9
AT1G01720	128.0	2.56
AT1G01725	84.0	1.68
AT1G04047	108.0	2.16
AT1G01730	118.0	2.36
AT1G01740	148.0	2.96
AT1G01750	90.0	1.8
AT1G04053	125.0	2.5
AT1G01760	133.0	2.66
AT1G04057	119.0	2.38
AT1G01770	81.0	1.62
AT1G01780	131.0	2.62
AT1G01790	161.0	3.22
AT1G04063	110.0	2.2
AT1G01800	124.0	2.48
AT1G01810	123.0	2.46
AT1G01820	133.0	2.66
AT1G01830	125.0	2.5
AT1G04067	106.0	2.12
AT1G01840	128.0	2.56
AT1G01860	150.0	3.0
AT1G04073	130.0	2.6
AT1G01870	142.0	2.84
AT1G01880	155.0	3.1
AT1G01890	142.0	2.84
AT1G01900	162.0	3.24
AT1G04077	109.0	2.18
AT1G01910	164.0	3.28
AT1G04083	137.0	2.74
AT1G01920	133.0	2.66
AT1G01930	149.0	2.98
AT1G01940	130.0	2.6
AT1G01950	159.0	3.18
AT1G01960	153.0	3.06
AT1G01970	123.0	2.46
AT1G01980	122.0	2.44
AT1G01990	131.0	2.62
AT1G02000	140.0	2.8
AT1G02010	154.0	3.08
AT1G02020	142.0	2.84
AT1G02030	145.0	2.9
AT1G02040	100.0	2.0
AT1G02050	129.0	2.58
AT1G02060	141.0	2.82
AT1G02065	129.0	2.58
AT1G02067	128.0	2.56
AT1G02070	124.0	2.48
AT1G02080	148.0	2.96
AT1G02090	138.0	2.76
AT1G02100	165.0	3.3
AT1G02110	170.0	3.4
AT1G02120	121.0	2.42
AT1G02130	126.0	2.52
AT1G04087	126.0	2.52
AT1G02140	118.0	2.36
AT1G02145	139.0	2.78
AT1G02150	139.0	2.78
AT1G02160	122.0	2.44
AT1G02170	125.0	2.5
AT1G02180	94.0	1.88
AT1G02190	163.0	3.26
AT1G02205	117.0	2.34
AT1G08785	120.0	2.4
AT1G04093	110.0	2.2
AT1G02210	132.0	2.64
AT1G02220	132.0	2.64
AT1G02230	131.0	2.62
AT1G02250	134.0	2.68
AT1G02260	152.0	3.04
AT1G02270	133.0	2.66
AT1G08795	97.0	1.94
AT1G02280	135.0	2.7
AT1G02290	134.0	2.68
AT1G02300	136.0	2.72
AT1G02305	140.0	2.8
AT1G04097	140.0	2.8
AT1G02310	170.0	3.4
AT1G04103	153.0	3.06
AT1G02320	134.0	2.68
AT1G02330	138.0	2.76
AT1G02335	109.0	2.18
AT1G02340	134.0	2.68
AT1G02350	121.0	2.42
AT1G04107	131.0	2.62
AT1G02360	134.0	2.68
AT1G02370	141.0	2.82
AT1G02380	142.0	2.84
AT1G02390	170.0	3.4
AT1G02400	140.0	2.8
AT1G02405	121.0	2.42
AT1G02410	146.0	2.92
AT1G02420	130.0	2.6
AT1G04117	127.0	2.54
AT1G02430	109.0	2.18
AT1G04123	141.0	2.82
AT1G02440	100.0	2.0
AT1G02450	114.0	2.28
AT1G02460	153.0	3.06
AT1G02470	130.0	2.6
AT1G02475	137.0	2.74
AT1G02480	142.0	2.84
AT1G02490	149.0	2.98
AT1G02500	138.0	2.76
AT1G02510	98.0	1.96
AT1G02520	168.0	3.36
AT1G02530	142.0	2.84
AT1G02540	122.0	2.44
AT1G02550	124.0	2.48
AT1G02560	142.0	2.84
AT1G02570	113.0	2.26
AT1G02575	111.0	2.22
AT1G02580	131.0	2.62
AT1G08805	115.0	2.3
AT1G04127	134.0	2.68
AT1G02590	115.0	2.3
AT1G02600	142.0	2.84
AT1G02610	144.0	2.88
AT1G02620	143.0	2.86
AT1G04133	117.0	2.34
AT1G04137	107.0	2.14
AT1G02630	136.0	2.72
AT1G02640	123.0	2.46
AT1G02650	125.0	2.5
AT1G02660	138.0	2.76
AT1G02670	123.0	2.46
AT1G02680	140.0	2.8
AT1G04143	124.0	2.48
AT1G02690	137.0	2.74
AT1G02700	134.0	2.68
AT1G02705	127.0	2.54
AT1G02710	145.0	2.9
AT1G02720	155.0	3.1
AT1G02730	123.0	2.46
AT1G02740	152.0	3.04
AT1G02750	123.0	2.46
AT1G02760	142.0	2.84
AT1G02770	122.0	2.44
AT1G02780	126.0	2.52
AT1G02790	130.0	2.6
AT1G02800	156.0	3.12
AT1G02810	138.0	2.76
AT1G02813	121.0	2.42
AT1G02816	127.0	2.54
AT1G02820	123.0	2.46
AT1G02830	102.0	2.04
AT1G02840	155.0	3.1
AT1G02850	157.0	3.14
AT1G02860	145.0	2.9
AT1G04147	137.0	2.74
AT1G02870	136.0	2.72
AT1G04153	107.0	2.14
AT1G08815	121.0	2.42
AT1G02880	141.0	2.82
AT1G02890	173.0	3.46
AT1G02900	129.0	2.58
AT1G02910	164.0	3.28
AT1G02920	116.0	2.32
AT1G02930	120.0	2.4
AT1G02940	114.0	2.28
AT1G02950	119.0	2.38
AT1G02952	115.0	2.3
AT1G02960	143.0	2.86
AT1G02965	100.0	2.0
AT1G02970	146.0	2.92
AT1G02980	139.0	2.78
AT1G02990	142.0	2.84
AT1G03000	155.0	3.1
AT1G03010	144.0	2.88
AT1G03020	121.0	2.42
AT1G03030	141.0	2.82
AT1G03040	147.0	2.94
AT1G03050	148.0	2.96
AT1G03055	120.0	2.4
AT1G03060	169.0	3.38
AT1G03070	126.0	2.52
AT1G03080	152.0	3.04
AT1G03090	125.0	2.5
AT1G04157	129.0	2.58
AT1G03100	149.0	2.98
AT1G04163	120.0	2.4
AT1G03103	124.0	2.48
AT1G03106	126.0	2.52
AT1G03110	163.0	3.26
AT1G03120	122.0	2.44
AT1G03130	116.0	2.32
AT1G03140	121.0	2.42
AT1G03150	134.0	2.68
AT1G04167	121.0	2.42
AT1G03160	156.0	3.12
AT1G03165	114.0	2.28
AT1G04173	146.0	2.92
AT1G03170	131.0	2.62
AT1G03180	137.0	2.74
AT1G03190	127.0	2.54
AT1G04177	140.0	2.8
AT1G03200	140.0	2.8
AT1G03210	129.0	2.58
AT1G03220	125.0	2.5
AT1G03230	126.0	2.52
AT1G03240	129.0	2.58
AT1G03250	139.0	2.78
AT1G03260	157.0	3.14
AT1G03270	142.0	2.84
AT1G03280	126.0	2.52
AT1G03290	166.0	3.32
AT1G03300	137.0	2.74
AT1G03310	157.0	3.14
AT1G03320	120.0	2.4
AT1G03325	142.0	2.84
AT1G03330	129.0	2.58
AT1G03340	122.0	2.44
AT1G03350	129.0	2.58
AT1G03360	124.0	2.48
AT1G03365	127.0	2.54
AT1G03370	153.0	3.06
AT1G03380	149.0	2.98
AT1G03390	121.0	2.42
AT1G03395	109.0	2.18
AT1G03400	131.0	2.62
AT1G03410	138.0	2.76
AT1G04183	134.0	2.68
AT1G03430	129.0	2.58
AT1G03440	143.0	2.86
AT1G03445	160.0	3.2
AT1G03457	133.0	2.66
AT1G03470	123.0	2.46
AT1G03475	138.0	2.76
AT1G03490	116.0	2.32
AT1G03495	108.0	2.16
AT1G04187	136.0	2.72
AT1G04193	142.0	2.84
AT1G03502	137.0	2.74
AT1G03506	138.0	2.76
AT1G04197	133.0	2.66
AT1G03510	138.0	2.76
AT1G03515	142.0	2.84
AT1G03520	141.0	2.82
AT1G03530	132.0	2.64
AT1G03540	120.0	2.4
AT1G03550	133.0	2.66
AT1G03545	130.0	2.6
AT1G08825	125.0	2.5
AT1G03560	134.0	2.68
AT1G03570	142.0	2.84
AT1G03590	145.0	2.9
AT1G03600	106.0	2.12
AT1G03610	137.0	2.74
AT1G03620	133.0	2.66
AT1G03630	148.0	2.96
AT1G03640	142.0	2.84
AT1G03650	110.0	2.2
AT1G03660	144.0	2.88
AT1G04203	125.0	2.5
AT1G03670	136.0	2.72
AT1G03680	111.0	2.22
AT1G03687	131.0	2.62
AT1G03700	102.0	2.04
AT1G03710	118.0	2.36
AT1G03720	134.0	2.68
AT1G04207	127.0	2.54
AT1G03730	111.0	2.22
AT1G03740	123.0	2.46
AT1G04213	137.0	2.74
AT1G03743	142.0	2.84
AT1G03746	142.0	2.84
AT1G03750	151.0	3.02
AT1G03760	129.0	2.58
AT1G03770	143.0	2.86
AT1G03780	123.0	2.46
AT1G03790	120.0	2.4
AT1G03800	109.0	2.18
AT1G03810	128.0	2.56
AT1G03820	95.0	1.9
AT1G03830	144.0	2.88
AT1G03840	152.0	3.04
AT1G03850	131.0	2.62
AT1G03860	171.0	3.42
AT1G03870	94.0	1.88
AT1G03880	140.0	2.8
AT1G03890	126.0	2.52
AT1G03900	135.0	2.7
AT1G03905	155.0	3.1
AT1G03910	126.0	2.52
AT1G03920	147.0	2.94
AT1G03930	130.0	2.6
AT1G04217	133.0	2.66
AT1G03935	138.0	2.76
AT1G04223	142.0	2.84
AT1G03940	122.0	2.44
AT1G04227	141.0	2.82
AT1G03950	139.0	2.78
AT1G03960	118.0	2.36
AT1G03970	104.0	2.08
AT1G04233	124.0	2.48
AT1G03980	151.0	3.02
AT1G03982	137.0	2.74
AT1G03990	156.0	3.12
AT1G04000	111.0	2.22
AT1G04010	160.0	3.2
AT1G04020	119.0	2.38
AT1G04030	140.0	2.8
AT1G04040	127.0	2.54
AT1G04237	149.0	2.98
AT1G04050	115.0	2.3
AT1G04070	117.0	2.34
AT1G04080	172.0	3.44
AT1G04090	136.0	2.72
AT1G04100	127.0	2.54
AT1G04105	111.0	2.22
AT1G04110	142.0	2.84
AT1G04120	158.0	3.16
AT1G04243	126.0	2.52
AT1G04130	135.0	2.7
AT1G04140	137.0	2.74
AT1G04150	125.0	2.5
AT1G04160	138.0	2.76
AT1G04170	164.0	3.28
AT1G04180	131.0	2.62
AT1G04190	140.0	2.8
AT1G04200	144.0	2.88
AT1G04210	171.0	3.42
AT1G04220	148.0	2.96
AT1G04247	118.0	2.36
AT1G04230	135.0	2.7
AT1G04240	127.0	2.54
AT1G04253	117.0	2.34
AT1G04250	152.0	3.04
AT1G04260	110.0	2.2
AT1G04270	135.0	2.7
AT1G04280	129.0	2.58
AT1G04290	111.0	2.22
AT1G04295	121.0	2.42
AT1G04300	146.0	2.92
AT1G04310	156.0	3.12
AT1G04320	141.0	2.82
AT1G04330	116.0	2.32
AT1G04340	130.0	2.6
AT1G04350	144.0	2.88
AT1G04360	127.0	2.54
AT1G04370	122.0	2.44
AT1G04380	128.0	2.56
AT1G04257	136.0	2.72
AT1G04390	119.0	2.38
AT1G04400	135.0	2.7
AT1G04410	137.0	2.74
AT1G04420	137.0	2.74
AT1G04425	164.0	3.28
AT1G08835	92.0	1.84
AT1G04430	129.0	2.58
AT1G04440	124.0	2.48
AT1G04445	100.0	2.0
AT1G04450	131.0	2.62
AT1G04455	139.0	2.78
AT1G04470	135.0	2.7
AT1G04263	140.0	2.8
AT1G04480	133.0	2.66
AT1G04267	135.0	2.7
AT1G04273	133.0	2.66
AT1G04277	133.0	2.66
AT1G04490	133.0	2.66
AT1G04500	146.0	2.92
AT1G04510	124.0	2.48
AT1G04520	151.0	3.02
AT1G04530	125.0	2.5
AT1G04540	138.0	2.76
AT1G04550	123.0	2.46
AT1G04555	132.0	2.64
AT1G04560	83.0	1.66
AT1G04570	133.0	2.66
AT1G08855	144.0	2.88
AT1G04580	151.0	3.02
AT1G04590	163.0	3.26
AT1G04600	153.0	3.06
AT1G04610	135.0	2.7
AT1G04620	132.0	2.64
AT1G04625	136.0	2.72
AT1G04630	119.0	2.38
AT1G04635	121.0	2.42
AT1G04640	118.0	2.36
AT1G04645	109.0	2.18
AT1G04650	119.0	2.38
AT1G04283	131.0	2.62
AT1G04660	116.0	2.32
AT1G04670	125.0	2.5
AT1G04680	126.0	2.52
AT1G04690	136.0	2.72
AT1G04700	153.0	3.06
AT1G04710	164.0	3.28
AT1G04720	142.0	2.84
AT1G04730	142.0	2.84
AT1G04750	148.0	2.96
AT1G04287	142.0	2.84
AT1G04760	144.0	2.88
AT1G04770	133.0	2.66
AT1G04778	120.0	2.4
AT1G04780	139.0	2.78
AT1G04790	128.0	2.56
AT1G04800	117.0	2.34
AT1G04810	159.0	3.18
AT1G04820	137.0	2.74
AT1G04830	148.0	2.96
AT1G04840	153.0	3.06
AT1G04850	128.0	2.56
AT1G04860	135.0	2.7
AT1G04870	152.0	3.04
AT1G04880	154.0	3.08
AT1G04890	147.0	2.94
AT1G04293	134.0	2.68
AT1G04895	121.0	2.42
AT1G04900	137.0	2.74
AT1G04297	121.0	2.42
AT1G04910	142.0	2.84
AT1G04303	132.0	2.64
AT1G04920	126.0	2.52
AT1G04930	144.0	2.88
AT1G04945	139.0	2.78
AT1G04940	132.0	2.64
AT1G04950	131.0	2.62
AT1G04960	134.0	2.68
AT1G04970	143.0	2.86
AT1G04980	151.0	3.02
AT1G04985	172.0	3.44
AT1G04990	125.0	2.5
AT1G05000	155.0	3.1
AT1G05005	114.0	2.28
AT1G04307	112.0	2.24
AT1G05010	123.0	2.46
AT1G05020	164.0	3.28
AT1G05030	125.0	2.5
AT1G04313	146.0	2.92
AT1G05035	97.0	1.94
AT1G04317	99.0	1.98
AT1G04323	135.0	2.7
AT1G05040	83.0	1.66
AT1G05055	132.0	2.64
AT1G05060	126.0	2.52
AT1G05065	122.0	2.44
AT1G05070	129.0	2.58
AT1G05080	129.0	2.58
AT1G05085	121.0	2.42
AT1G04327	130.0	2.6
AT1G04333	149.0	2.98
AT1G05087	68.0	1.36
AT1G05090	131.0	2.62
AT1G05100	118.0	2.36
AT1G05120	139.0	2.78
AT1G05136	133.0	2.66
AT1G08865	127.0	2.54
AT1G05140	132.0	2.64
AT1G05150	162.0	3.24
AT1G05160	132.0	2.64
AT1G05170	139.0	2.78
AT1G04337	134.0	2.68
AT1G05180	124.0	2.48
AT1G05190	125.0	2.5
AT1G05200	117.0	2.34
AT1G04343	135.0	2.7
AT1G05205	110.0	2.2
AT1G04347	122.0	2.44
AT1G05210	109.0	2.18
AT1G05220	122.0	2.44
AT1G04353	128.0	2.56
AT1G05230	136.0	2.72
AT1G05240	163.0	3.26
AT1G04357	107.0	2.14
AT1G04363	145.0	2.9
AT1G04367	116.0	2.32
AT1G05250	134.0	2.68
AT1G05260	134.0	2.68
AT1G05270	149.0	2.98
AT1G05280	152.0	3.04
AT1G04373	127.0	2.54
AT1G05290	114.0	2.28
AT1G05291	56.0	1.12
AT1G04377	140.0	2.8
AT1G04383	132.0	2.64
AT1G04387	108.0	2.16
AT1G05300	166.0	3.32
AT1G05310	138.0	2.76
AT1G05320	108.0	2.16
AT1G05330	121.0	2.42
AT1G05340	101.0	2.02
AT1G05350	124.0	2.48
AT1G05360	161.0	3.22
AT1G05370	149.0	2.98
AT1G05380	165.0	3.3
AT1G05385	83.0	1.66
AT1G05390	142.0	2.84
AT1G05400	119.0	2.38
AT1G05410	138.0	2.76
AT1G05420	115.0	2.3
AT1G05430	126.0	2.52
AT1G05440	123.0	2.46
AT1G05450	118.0	2.36
AT1G05460	123.0	2.46
AT1G05470	124.0	2.48
AT1G05490	141.0	2.82
AT1G05500	120.0	2.4
AT1G05510	121.0	2.42
AT1G05520	156.0	3.12
AT1G05530	136.0	2.72
AT1G05540	140.0	2.8
AT1G05550	160.0	3.2
AT1G05560	143.0	2.86
AT1G05562	143.0	2.86
AT1G05570	171.0	3.42
AT1G04393	122.0	2.44
AT1G04397	126.0	2.52
AT1G05575	121.0	2.42
AT1G05577	125.0	2.5
AT1G05580	145.0	2.9
AT1G05590	137.0	2.74
AT1G05600	133.0	2.66
AT1G05610	146.0	2.92
AT1G05615	121.0	2.42
AT1G05620	154.0	3.08
AT1G05630	148.0	2.96
AT1G05640	140.0	2.8
AT1G05650	150.0	3.0
AT1G04403	141.0	2.82
AT1G05660	147.0	2.94
AT1G05670	144.0	2.88
AT1G05675	132.0	2.64
AT1G05680	120.0	2.4
AT1G05690	162.0	3.24
AT1G05700	129.0	2.58
AT1G04407	132.0	2.64
AT1G05710	141.0	2.82
AT1G05720	130.0	2.6
AT1G04413	140.0	2.8
AT1G05730	131.0	2.62
AT1G04417	140.0	2.8
AT1G05740	122.0	2.44
AT1G05750	132.0	2.64
AT1G05760	124.0	2.48
AT1G05770	126.0	2.52
AT1G05780	132.0	2.64
AT1G04423	128.0	2.56
AT1G05783	94.0	1.88
AT1G04427	141.0	2.82
AT1G05785	140.0	2.8
AT1G05790	147.0	2.94
AT1G05800	121.0	2.42
AT1G05805	144.0	2.88
AT1G05810	111.0	2.22
AT1G05820	134.0	2.68
AT1G05830	134.0	2.68
AT1G05835	118.0	2.36
AT1G04433	142.0	2.84
AT1G05840	143.0	2.86
AT1G04437	132.0	2.64
AT1G05850	134.0	2.68
AT1G05860	132.0	2.64
AT1G05870	136.0	2.72
AT1G05880	162.0	3.24
AT1G05890	163.0	3.26
AT1G05894	132.0	2.64
AT1G05900	155.0	3.1
AT1G05910	154.0	3.08
AT1G05920	134.0	2.68
AT1G05930	131.0	2.62
AT1G05940	158.0	3.16
AT1G05950	135.0	2.7
AT1G05960	148.0	2.96
AT1G05970	131.0	2.62
AT1G05980	142.0	2.84
AT1G05990	122.0	2.44
AT1G06002	132.0	2.64
AT1G06000	133.0	2.66
AT1G06010	137.0	2.74
AT1G06020	125.0	2.5
AT1G06030	134.0	2.68
AT1G06040	131.0	2.62
AT1G06045	145.0	2.9
AT1G06050	138.0	2.76
AT1G06060	122.0	2.44
AT1G06070	166.0	3.32
AT1G04443	130.0	2.6
AT1G06080	148.0	2.96
AT1G06090	166.0	3.32
AT1G06100	131.0	2.62
AT1G06110	131.0	2.62
AT1G06120	126.0	2.52
AT1G06130	134.0	2.68
AT1G06135	116.0	2.32
AT1G06137	121.0	2.42
AT1G06140	144.0	2.88
AT1G06143	124.0	2.48
AT1G06150	143.0	2.86
AT1G06148	171.0	3.42
AT1G06160	66.0	1.32
AT1G06170	121.0	2.42
AT1G04447	138.0	2.76
AT1G06180	109.0	2.18
AT1G06190	127.0	2.54
AT1G06200	162.0	3.24
AT1G06210	146.0	2.92
AT1G06220	151.0	3.02
AT1G06225	129.0	2.58
AT1G06230	125.0	2.5
AT1G06240	145.0	2.9
AT1G06250	131.0	2.62
AT1G06265	171.0	3.42
AT1G06260	95.0	1.9
AT1G06270	130.0	2.6
AT1G06280	118.0	2.36
AT1G06290	132.0	2.64
AT1G06310	126.0	2.52
AT1G06320	127.0	2.54
AT1G06330	105.0	2.1
AT1G06340	127.0	2.54
AT1G06350	128.0	2.56
AT1G06360	131.0	2.62
AT1G06380	108.0	2.16
AT1G06390	121.0	2.42
AT1G06400	134.0	2.68
AT1G04453	108.0	2.16
AT1G06410	118.0	2.36
AT1G06420	99.0	1.98
AT1G06430	137.0	2.74
AT1G06440	120.0	2.4
AT1G06450	119.0	2.38
AT1G04463	125.0	2.5
AT1G06460	132.0	2.64
AT1G04467	110.0	2.2
AT1G06470	153.0	3.06
AT1G06475	116.0	2.32
AT1G06480	142.0	2.84
AT1G06490	143.0	2.86
AT1G06500	107.0	2.14
AT1G04473	110.0	2.2
AT1G06515	131.0	2.62
AT1G04477	125.0	2.5
AT1G06510	127.0	2.54
AT1G06520	135.0	2.7
AT1G06530	121.0	2.42
AT1G06540	131.0	2.62
AT1G06550	143.0	2.86
AT1G06560	119.0	2.38
AT1G04483	130.0	2.6
AT1G06570	140.0	2.8
AT1G06580	132.0	2.64
AT1G06590	166.0	3.32
AT1G06610	142.0	2.84
AT1G06620	126.0	2.52
AT1G06630	126.0	2.52
AT1G06640	142.0	2.84
AT1G06645	136.0	2.72
AT1G04487	114.0	2.28
AT1G06650	132.0	2.64
AT1G06660	147.0	2.94
AT1G06670	166.0	3.32
AT1G06680	125.0	2.5
AT1G06690	154.0	3.08
AT1G06700	133.0	2.66
AT1G06710	132.0	2.64
AT1G04493	140.0	2.8
AT1G04497	138.0	2.76
AT1G06720	153.0	3.06
AT1G06730	161.0	3.22
AT1G06740	168.0	3.36
AT1G06750	144.0	2.88
AT1G06760	108.0	2.16
AT1G04503	111.0	2.22
AT1G06770	131.0	2.62
AT1G06780	128.0	2.56
AT1G06790	161.0	3.22
AT1G04507	134.0	2.68
AT1G06800	134.0	2.68
AT1G04513	81.0	1.62
AT1G06810	124.0	2.48
AT1G06820	127.0	2.54
AT1G06830	112.0	2.24
AT1G06840	159.0	3.18
AT1G06850	138.0	2.76
AT1G08875	114.0	2.28
AT1G04517	132.0	2.64
AT1G06860	141.0	2.82
AT1G04523	138.0	2.76
AT1G06870	141.0	2.82
AT1G04527	132.0	2.64
AT1G06880	141.0	2.82
AT1G06890	161.0	3.22
AT1G06900	134.0	2.68
AT1G06910	155.0	3.1
AT1G06920	111.0	2.22
AT1G06923	119.0	2.38
AT1G04533	115.0	2.3
AT1G06925	127.0	2.54
AT1G06930	113.0	2.26
AT1G06950	158.0	3.16
AT1G06960	130.0	2.6
AT1G06970	144.0	2.88
AT1G06980	115.0	2.3
AT1G06990	128.0	2.56
AT1G07000	136.0	2.72
AT1G07010	142.0	2.84
AT1G04537	122.0	2.44
AT1G07020	119.0	2.38
AT1G04543	116.0	2.32
AT1G04547	143.0	2.86
AT1G07025	104.0	2.08
AT1G07030	138.0	2.76
AT1G07040	141.0	2.82
AT1G07050	141.0	2.82
AT1G07051	132.0	2.64
AT1G07060	131.0	2.62
AT1G04557	125.0	2.5
AT1G07070	115.0	2.3
AT1G07080	147.0	2.94
AT1G07090	82.0	1.64
AT1G07100	142.0	2.84
AT1G07110	157.0	3.14
AT1G07119	129.0	2.58
AT1G07120	124.0	2.48
AT1G04563	138.0	2.76
AT1G07128	100.0	2.0
AT1G07130	117.0	2.34
AT1G07135	127.0	2.54
AT1G07140	145.0	2.9
AT1G07150	139.0	2.78
AT1G07160	121.0	2.42
AT1G07170	108.0	2.16
AT1G07175	84.0	1.68
AT1G07180	169.0	3.38
AT1G07190	127.0	2.54
AT1G07200	116.0	2.32
AT1G07210	125.0	2.5
AT1G07220	169.0	3.38
AT1G04567	122.0	2.44
AT1G07230	148.0	2.96
AT1G07240	123.0	2.46
AT1G07250	122.0	2.44
AT1G07260	133.0	2.66
AT1G07270	144.0	2.88
AT1G07280	147.0	2.94
AT1G04573	131.0	2.62
AT1G07290	165.0	3.3
AT1G07300	131.0	2.62
AT1G07310	122.0	2.44
AT1G07320	137.0	2.74
AT1G07330	145.0	2.9
AT1G07340	130.0	2.6
AT1G07350	153.0	3.06
AT1G07360	163.0	3.26
AT1G07370	132.0	2.64
AT1G07380	130.0	2.6
AT1G07390	163.0	3.26
AT1G07400	123.0	2.46
AT1G07410	130.0	2.6
AT1G07420	165.0	3.3
AT1G07430	85.0	1.7
AT1G07440	123.0	2.46
AT1G07450	114.0	2.28
AT1G07460	100.0	2.0
AT1G07470	134.0	2.68
AT1G04577	132.0	2.64
AT1G07473	126.0	2.52
AT1G04583	116.0	2.32
AT1G07476	122.0	2.44
AT1G07480	131.0	2.62
AT1G04587	145.0	2.9
AT1G07485	121.0	2.42
AT1G07490	118.0	2.36
AT1G07510	126.0	2.52
AT1G07500	132.0	2.64
AT1G07520	140.0	2.8
AT1G07530	170.0	3.4
AT1G07540	131.0	2.62
AT1G04593	117.0	2.34
AT1G07550	143.0	2.86
AT1G07560	128.0	2.56
AT1G07570	163.0	3.26
AT1G04597	135.0	2.7
AT1G07580	142.0	2.84
AT1G07590	163.0	3.26
AT1G07600	120.0	2.4
AT1G04603	114.0	2.28
AT1G07610	119.0	2.38
AT1G07615	141.0	2.82
AT1G07620	143.0	2.86
AT1G04607	118.0	2.36
AT1G07630	157.0	3.14
AT1G04613	119.0	2.38
AT1G07640	160.0	3.2
AT1G07650	144.0	2.88
AT1G07645	110.0	2.2
AT1G07660	123.0	2.46
AT1G07670	124.0	2.48
AT1G07680	101.0	2.02
AT1G07690	109.0	2.18
AT1G07700	129.0	2.58
AT1G07705	124.0	2.48
AT1G07702	142.0	2.84
AT1G07710	148.0	2.96
AT1G07720	142.0	2.84
AT1G04623	135.0	2.7
AT1G07725	142.0	2.84
AT1G07728	136.0	2.72
AT1G07740	162.0	3.24
AT1G07730	99.0	1.98
AT1G07745	134.0	2.68
AT1G07747	142.0	2.84
AT1G07750	140.0	2.8
AT1G07760	142.0	2.84
AT1G07770	136.0	2.72
AT1G07780	154.0	3.08
AT1G07790	127.0	2.54
AT1G07795	126.0	2.52
AT1G07810	124.0	2.48
AT1G07820	120.0	2.4
AT1G07830	138.0	2.76
AT1G07840	161.0	3.22
AT1G07850	138.0	2.76
AT1G07870	147.0	2.94
AT1G07860	106.0	2.12
AT1G07880	132.0	2.64
AT1G07885	112.0	2.24
AT1G07890	137.0	2.74
AT1G07900	95.0	1.9
AT1G07902	110.0	2.2
AT1G07901	128.0	2.56
AT1G07910	132.0	2.64
AT1G07920	145.0	2.9
AT1G07930	162.0	3.24
AT1G07940	153.0	3.06
AT1G07950	126.0	2.52
AT1G07960	144.0	2.88
AT1G07970	143.0	2.86
AT1G07980	127.0	2.54
AT1G07985	121.0	2.42
AT1G07990	162.0	3.24
AT1G08000	142.0	2.84
AT1G08005	113.0	2.26
AT1G08010	141.0	2.82
AT1G08030	130.0	2.6
AT1G08035	123.0	2.46
AT1G08040	143.0	2.86
AT1G08050	145.0	2.9
AT1G08060	135.0	2.7
AT1G08065	123.0	2.46
AT1G08070	141.0	2.82
AT1G08080	125.0	2.5
AT1G08090	130.0	2.6
AT1G08100	131.0	2.62
AT1G08110	167.0	3.34
AT1G08115	127.0	2.54
AT1G08120	111.0	2.22
AT1G04643	123.0	2.46
AT1G08125	163.0	3.26
AT1G08130	160.0	3.2
AT1G08135	157.0	3.14
AT1G08140	147.0	2.94
AT1G08150	158.0	3.16
AT1G08160	114.0	2.28
AT1G08165	121.0	2.42
AT1G08170	125.0	2.5
AT1G08180	117.0	2.34
AT1G08190	134.0	2.68
AT1G08200	156.0	3.12
AT1G08210	123.0	2.46
AT1G08220	137.0	2.74
AT1G08230	158.0	3.16
AT1G08240	142.0	2.84
AT1G08250	123.0	2.46
AT1G08260	160.0	3.2
AT1G08270	110.0	2.2
AT1G08280	146.0	2.92
AT1G08290	159.0	3.18
AT1G08300	123.0	2.46
AT1G08310	125.0	2.5
AT1G08315	106.0	2.12
AT1G04647	82.0	1.64
AT1G08320	157.0	3.14
AT1G04653	126.0	2.52
AT1G08340	131.0	2.62
AT1G08350	162.0	3.24
AT1G08360	135.0	2.7
AT1G08370	162.0	3.24
AT1G08380	94.0	1.88
AT1G08390	106.0	2.12
AT1G08400	154.0	3.08
AT1G08410	145.0	2.9
AT1G08420	139.0	2.78
AT1G08430	168.0	3.36
AT1G08440	161.0	3.22
AT1G08450	113.0	2.26
AT1G08460	131.0	2.62
AT1G08465	139.0	2.78
AT1G08470	143.0	2.86
AT1G08480	130.0	2.6
AT1G08490	169.0	3.38
AT1G08500	122.0	2.44
AT1G08510	142.0	2.84
AT1G08520	124.0	2.48
AT1G08530	151.0	3.02
AT1G08540	146.0	2.92
AT1G08550	147.0	2.94
AT1G08560	134.0	2.68
AT1G08570	142.0	2.84
AT1G08580	127.0	2.54
AT1G08590	125.0	2.5
AT1G08592	147.0	2.94
AT1G08600	146.0	2.92
AT1G08610	141.0	2.82
AT1G04657	130.0	2.6
AT1G08620	153.0	3.06
AT1G08630	112.0	2.24
AT1G08640	138.0	2.76
AT1G08645	119.0	2.38
AT1G08650	140.0	2.8
AT1G08660	166.0	3.32
AT1G08670	121.0	2.42
AT1G08680	143.0	2.86
AT1G08695	116.0	2.32
AT1G08700	122.0	2.44
AT1G08710	123.0	2.46
AT1G08720	168.0	3.36
AT1G08730	144.0	2.88
AT1G08750	132.0	2.64
AT1G08760	142.0	2.84
AT1G08770	111.0	2.22
AT1G08780	124.0	2.48
AT1G08790	122.0	2.44
AT1G08800	158.0	3.16
AT1G08810	121.0	2.42
AT1G08820	121.0	2.42
AT1G04667	123.0	2.46
AT1G08830	127.0	2.54
AT1G08840	145.0	2.9
AT1G08845	133.0	2.66
AT1G08860	120.0	2.4
AT1G08870	142.0	2.84
AT1G08880	104.0	2.08
AT1G08890	117.0	2.34
AT1G08900	143.0	2.86
AT1G08910	146.0	2.92
AT1G04673	126.0	2.52
AT1G04677	116.0	2.32
AT1G04683	137.0	2.74
AT1G08920	143.0	2.86
AT1G08930	148.0	2.96
AT1G08940	127.0	2.54
AT1G08950	142.0	2.84
AT1G08960	166.0	3.32
AT1G08970	122.0	2.44
AT1G08980	132.0	2.64
AT1G08985	108.0	2.16
AT1G08990	145.0	2.9
AT1G09000	117.0	2.34
AT1G09010	108.0	2.16
AT1G09020	129.0	2.58
AT1G09030	117.0	2.34
AT1G09040	116.0	2.32
AT1G09050	122.0	2.44
AT1G09060	147.0	2.94
AT1G09070	126.0	2.52
AT1G09080	162.0	3.24
AT1G09090	124.0	2.48
AT1G09100	153.0	3.06
AT1G09110	142.0	2.84
AT1G09130	151.0	3.02
AT1G09140	151.0	3.02
AT1G09150	142.0	2.84
AT1G09155	122.0	2.44
AT1G09157	123.0	2.46
AT1G09160	129.0	2.58
AT1G09170	151.0	3.02
AT1G09176	122.0	2.44
AT1G09180	122.0	2.44
AT1G09190	123.0	2.46
AT1G09195	126.0	2.52
AT1G09200	121.0	2.42
AT1G09210	121.0	2.42
AT1G09220	139.0	2.78
AT1G09230	138.0	2.76
AT1G09240	116.0	2.32
AT1G09245	104.0	2.08
AT1G04687	139.0	2.78
AT1G04693	116.0	2.32
AT1G09250	110.0	2.2
AT1G09260	112.0	2.24
AT1G09270	124.0	2.48
AT1G09280	139.0	2.78
AT1G09290	135.0	2.7
AT1G09300	154.0	3.08
AT1G09310	114.0	2.28
AT1G09320	140.0	2.8
AT1G09330	139.0	2.78
AT1G09340	141.0	2.82
AT1G09350	127.0	2.54
AT1G09360	116.0	2.32
AT1G09370	118.0	2.36
AT1G09380	139.0	2.78
AT1G09390	143.0	2.86
AT1G04697	118.0	2.36
AT1G09400	124.0	2.48
AT1G09410	134.0	2.68
AT1G09415	121.0	2.42
AT1G09420	157.0	3.14
AT1G09421	116.0	2.32
AT1G09430	145.0	2.9
AT1G09440	164.0	3.28
AT1G09450	115.0	2.3
AT1G09460	139.0	2.78
AT1G09470	133.0	2.66
AT1G09480	148.0	2.96
AT1G09483	116.0	2.32
AT1G09490	135.0	2.7
AT1G09500	147.0	2.94
AT1G09510	132.0	2.64
AT1G09520	99.0	1.98
AT1G09530	123.0	2.46
AT1G04703	120.0	2.4
AT1G09540	128.0	2.56
AT1G09550	161.0	3.22
AT1G09560	108.0	2.16
AT1G09570	162.0	3.24
AT1G09575	140.0	2.8
AT1G09580	124.0	2.48
AT1G09590	123.0	2.46
AT1G09600	124.0	2.48
AT1G09610	100.0	2.0
AT1G04707	123.0	2.46
AT1G09620	136.0	2.72
AT1G09625	109.0	2.18
AT1G09630	140.0	2.8
AT1G09640	153.0	3.06
AT1G09645	125.0	2.5
AT1G09650	147.0	2.94
AT1G04713	140.0	2.8
AT1G09660	124.0	2.48
AT1G04717	132.0	2.64
AT1G09665	121.0	2.42
AT1G09680	143.0	2.86
AT1G09690	128.0	2.56
AT1G09700	168.0	3.36
AT1G09710	139.0	2.78
AT1G09720	153.0	3.06
AT1G09730	156.0	3.12
AT1G09740	136.0	2.72
AT1G09750	131.0	2.62
AT1G09760	152.0	3.04
AT1G09770	124.0	2.48
AT1G09780	147.0	2.94
AT1G09790	154.0	3.08
AT1G09794	126.0	2.52
AT1G09795	159.0	3.18
AT1G04723	116.0	2.32
AT1G09800	126.0	2.52
AT1G04733	117.0	2.34
AT1G09810	141.0	2.82
AT1G09812	117.0	2.34
AT1G09815	121.0	2.42
AT1G09820	142.0	2.84
AT1G09830	140.0	2.8
AT1G09840	132.0	2.64
AT1G09850	141.0	2.82
AT1G04737	104.0	2.08
AT1G09860	111.0	2.22
AT1G04743	116.0	2.32
AT1G09870	132.0	2.64
AT1G09880	144.0	2.88
AT1G04747	120.0	2.4
AT1G09890	146.0	2.92
AT1G09900	127.0	2.54
AT1G09910	126.0	2.52
AT1G09920	140.0	2.8
AT1G09930	149.0	2.98
AT1G09932	149.0	2.98
AT1G09935	123.0	2.46
AT1G09940	165.0	3.3
AT1G09950	115.0	2.3
AT1G09960	135.0	2.7
AT1G04753	139.0	2.78
AT1G09970	133.0	2.66
AT1G09980	163.0	3.26
AT1G09995	121.0	2.42
AT1G10000	113.0	2.26
AT1G10010	165.0	3.3
AT1G10020	153.0	3.06
AT1G10030	145.0	2.9
AT1G10040	155.0	3.1
AT1G10050	153.0	3.06
AT1G10060	132.0	2.64
AT1G10070	137.0	2.74
AT1G10090	152.0	3.04
AT1G10095	141.0	2.82
AT1G10100	122.0	2.44
AT1G04763	135.0	2.7
AT1G10110	120.0	2.4
AT1G04767	113.0	2.26
AT1G10120	167.0	3.34
AT1G04773	123.0	2.46
AT1G10130	153.0	3.06
AT1G10140	100.0	2.0
AT1G10150	116.0	2.32
AT1G10155	161.0	3.22
AT1G10170	132.0	2.64
AT1G10180	149.0	2.98
AT1G10190	129.0	2.58
AT1G10200	130.0	2.6
AT1G10210	144.0	2.88
AT1G10220	94.0	1.88
AT1G10225	117.0	2.34
AT1G10230	110.0	2.2
AT1G10240	135.0	2.7
AT1G10250	117.0	2.34
AT1G04783	111.0	2.22
AT1G10270	161.0	3.22
AT1G10280	164.0	3.28
AT1G10290	148.0	2.96
AT1G10300	143.0	2.86
AT1G10310	148.0	2.96
AT1G10320	114.0	2.28
AT1G10330	135.0	2.7
AT1G10340	132.0	2.64
AT1G10350	140.0	2.8
AT1G10360	116.0	2.32
AT1G10370	134.0	2.68
AT1G10380	123.0	2.46
AT1G10385	146.0	2.92
AT1G04787	119.0	2.38
AT1G10390	142.0	2.84
AT1G10395	136.0	2.72
AT1G10400	135.0	2.7
AT1G10410	136.0	2.72
AT1G04793	141.0	2.82
AT1G10417	154.0	3.08
AT1G10430	140.0	2.8
AT1G10440	142.0	2.84
AT1G10450	140.0	2.8
AT1G10455	108.0	2.16
AT1G10460	117.0	2.34
AT1G10470	141.0	2.82
AT1G10480	138.0	2.76
AT1G10490	150.0	3.0
AT1G10500	129.0	2.58
AT1G10510	123.0	2.46
AT1G10520	143.0	2.86
AT1G10522	133.0	2.66
AT1G04797	110.0	2.2
AT1G10530	106.0	2.12
AT1G04803	116.0	2.32
AT1G10540	133.0	2.66
AT1G10550	133.0	2.66
AT1G10560	151.0	3.02
AT1G10570	124.0	2.48
AT1G10580	153.0	3.06
AT1G10585	130.0	2.6
AT1G10586	140.0	2.8
AT1G10588	122.0	2.44
AT1G10590	127.0	2.54
AT1G10600	140.0	2.8
AT1G10610	150.0	3.0
AT1G10620	148.0	2.96
AT1G10630	138.0	2.76
AT1G04807	116.0	2.32
AT1G10640	145.0	2.9
AT1G10650	147.0	2.94
AT1G04813	128.0	2.56
AT1G10657	136.0	2.72
AT1G10660	163.0	3.26
AT1G10670	136.0	2.72
AT1G10680	152.0	3.04
AT1G10682	119.0	2.38
AT1G10690	123.0	2.46
AT1G10700	140.0	2.8
AT1G10710	133.0	2.66
AT1G10715	146.0	2.92
AT1G10717	127.0	2.54
AT1G10720	136.0	2.72
AT1G10730	148.0	2.96
AT1G10740	129.0	2.58
AT1G10745	110.0	2.2
AT1G10747	106.0	2.12
AT1G10750	104.0	2.08
AT1G04817	114.0	2.28
AT1G10760	161.0	3.22
AT1G10770	122.0	2.44
AT1G10780	143.0	2.86
AT1G10790	130.0	2.6
AT1G10800	128.0	2.56
AT1G10810	129.0	2.58
AT1G10820	119.0	2.38
AT1G10830	136.0	2.72
AT1G10840	166.0	3.32
AT1G04823	121.0	2.42
AT1G10850	145.0	2.9
AT1G10865	129.0	2.58
AT1G04827	124.0	2.48
AT1G10870	157.0	3.14
AT1G10875	120.0	2.4
AT1G10880	132.0	2.64
AT1G10890	135.0	2.7
AT1G10900	145.0	2.9
AT1G10910	120.0	2.4
AT1G10920	136.0	2.72
AT1G10930	140.0	2.8
AT1G10940	163.0	3.26
AT1G10950	146.0	2.92
AT1G10960	129.0	2.58
AT1G10970	135.0	2.7
AT1G10980	169.0	3.38
AT1G10990	120.0	2.4
AT1G11000	121.0	2.42
AT1G11010	142.0	2.84
AT1G11020	124.0	2.48
AT1G11030	142.0	2.84
AT1G11040	133.0	2.66
AT1G11050	145.0	2.9
AT1G04833	133.0	2.66
AT1G11060	159.0	3.18
AT1G11070	111.0	2.22
AT1G11080	135.0	2.7
AT1G04837	107.0	2.14
AT1G11090	100.0	2.0
AT1G11100	145.0	2.9
AT1G11110	134.0	2.68
AT1G11112	123.0	2.46
AT1G11120	149.0	2.98
AT1G11125	101.0	2.02
AT1G11130	144.0	2.88
AT1G11145	115.0	2.3
AT1G11160	155.0	3.1
AT1G11170	139.0	2.78
AT1G11175	122.0	2.44
AT1G11180	148.0	2.96
AT1G11185	102.0	2.04
AT1G11190	170.0	3.4
AT1G11200	138.0	2.76
AT1G11210	115.0	2.3
AT1G11220	129.0	2.58
AT1G11230	103.0	2.06
AT1G11240	155.0	3.1
AT1G11250	133.0	2.66
AT1G11260	143.0	2.86
AT1G11270	145.0	2.9
AT1G11280	128.0	2.56
AT1G11290	164.0	3.28
AT1G11300	138.0	2.76
AT1G11303	135.0	2.7
AT1G11310	123.0	2.46
AT1G11320	145.0	2.9
AT1G11330	133.0	2.66
AT1G11340	127.0	2.54
AT1G11350	148.0	2.96
AT1G11360	133.0	2.66
AT1G11362	114.0	2.28
AT1G11370	131.0	2.62
AT1G11380	123.0	2.46
AT1G11390	139.0	2.78
AT1G11400	144.0	2.88
AT1G04847	141.0	2.82
AT1G11410	137.0	2.74
AT1G11420	141.0	2.82
AT1G11430	137.0	2.74
AT1G11440	122.0	2.44
AT1G11450	135.0	2.7
AT1G11460	131.0	2.62
AT1G11470	121.0	2.42
AT1G11475	127.0	2.54
AT1G11480	158.0	3.16
AT1G11490	119.0	2.38
AT1G11500	114.0	2.28
AT1G11510	104.0	2.08
AT1G11520	115.0	2.3
AT1G11530	84.0	1.68
AT1G04853	138.0	2.76
AT1G11540	123.0	2.46
AT1G11545	122.0	2.44
AT1G11550	142.0	2.84
AT1G11560	103.0	2.06
AT1G11570	117.0	2.34
AT1G11572	111.0	2.22
AT1G11580	139.0	2.78
AT1G04857	128.0	2.56
AT1G11590	142.0	2.84
AT1G11591	123.0	2.46
AT1G11592	131.0	2.62
AT1G11593	118.0	2.36
AT1G11600	129.0	2.58
AT1G11608	109.0	2.18
AT1G11610	140.0	2.8
AT1G11620	61.0	1.22
AT1G11630	134.0	2.68
AT1G11640	143.0	2.86
AT1G11650	148.0	2.96
AT1G11655	111.0	2.22
AT1G11660	123.0	2.46
AT1G11670	141.0	2.82
AT1G04863	110.0	2.2
AT1G11680	140.0	2.8
AT1G11684	139.0	2.78
AT1G11690	121.0	2.42
AT1G04867	136.0	2.72
AT1G11700	101.0	2.02
AT1G11710	163.0	3.26
AT1G11720	159.0	3.18
AT1G04873	133.0	2.66
AT1G11730	130.0	2.6
AT1G04877	143.0	2.86
AT1G11735	142.0	2.84
AT1G11740	129.0	2.58
AT1G11750	129.0	2.58
AT1G04883	139.0	2.78
AT1G11755	144.0	2.88
AT1G11760	107.0	2.14
AT1G11765	115.0	2.3
AT1G11770	131.0	2.62
AT1G04887	107.0	2.14
AT1G11780	141.0	2.82
AT1G11785	104.0	2.08
AT1G11790	134.0	2.68
AT1G11800	143.0	2.86
AT1G11810	108.0	2.16
AT1G11820	166.0	3.32
AT1G04893	145.0	2.9
AT1G11840	154.0	3.08
AT1G11850	121.0	2.42
AT1G11860	161.0	3.22
AT1G11870	139.0	2.78
AT1G04897	128.0	2.56
AT1G04903	140.0	2.8
AT1G04907	127.0	2.54
AT1G11880	156.0	3.12
AT1G11890	133.0	2.66
AT1G04913	114.0	2.28
AT1G11900	135.0	2.7
AT1G04917	118.0	2.36
AT1G11905	133.0	2.66
AT1G11910	123.0	2.46
AT1G11915	126.0	2.52
AT1G11920	133.0	2.66
AT1G11925	124.0	2.48
AT1G11930	127.0	2.54
AT1G11940	162.0	3.24
AT1G11950	125.0	2.5
AT1G11960	131.0	2.62
AT1G11970	146.0	2.92
AT1G11980	131.0	2.62
AT1G11990	161.0	3.22
AT1G12000	87.0	1.74
AT1G12010	127.0	2.54
AT1G12013	135.0	2.7
AT1G12015	141.0	2.82
AT1G12020	148.0	2.96
AT1G12030	122.0	2.44
AT1G04923	115.0	2.3
AT1G12040	171.0	3.42
AT1G12050	152.0	3.04
AT1G12060	112.0	2.24
AT1G12064	111.0	2.22
AT1G12070	137.0	2.74
AT1G12080	114.0	2.28
AT1G12090	104.0	2.08
AT1G12100	119.0	2.38
AT1G12110	117.0	2.34
AT1G12120	165.0	3.3
AT1G12130	137.0	2.74
AT1G12140	142.0	2.84
AT1G04927	120.0	2.4
AT1G12150	147.0	2.94
AT1G04933	130.0	2.6
AT1G12160	133.0	2.66
AT1G12170	83.0	1.66
AT1G12180	122.0	2.44
AT1G12190	94.0	1.88
AT1G08885	116.0	2.32
AT1G12200	164.0	3.28
AT1G12210	136.0	2.72
AT1G12211	138.0	2.76
AT1G12220	130.0	2.6
AT1G12230	149.0	2.98
AT1G12240	139.0	2.78
AT1G12244	118.0	2.36
AT1G12250	132.0	2.64
AT1G12260	146.0	2.92
AT1G04937	128.0	2.56
AT1G12270	171.0	3.42
AT1G12280	133.0	2.66
AT1G12290	131.0	2.62
AT1G12294	124.0	2.48
AT1G12300	140.0	2.8
AT1G12320	125.0	2.5
AT1G12310	133.0	2.66
AT1G04943	125.0	2.5
AT1G04947	137.0	2.74
AT1G12330	134.0	2.68
AT1G12340	121.0	2.42
AT1G12350	142.0	2.84
AT1G12360	150.0	3.0
AT1G12370	166.0	3.32
AT1G12380	133.0	2.66
AT1G12390	134.0	2.68
AT1G12400	86.0	1.72
AT1G12410	141.0	2.82
AT1G12411	127.0	2.54
AT1G12420	162.0	3.24
AT1G12430	136.0	2.72
AT1G12440	126.0	2.52
AT1G12450	139.0	2.78
AT1G12460	144.0	2.88
AT1G12470	151.0	3.02
AT1G12480	131.0	2.62
AT1G04953	121.0	2.42
AT1G12490	82.0	1.64
AT1G04957	114.0	2.28
AT1G12500	134.0	2.68
AT1G12510	142.0	2.84
AT1G12520	120.0	2.4
AT1G12530	123.0	2.46
AT1G12540	108.0	2.16
AT1G12550	130.0	2.6
AT1G12560	130.0	2.6
AT1G12570	135.0	2.7
AT1G12580	147.0	2.94
AT1G12590	142.0	2.84
AT1G12600	153.0	3.06
AT1G04963	132.0	2.64
AT1G12610	97.0	1.94
AT1G12615	113.0	2.26
AT1G12620	162.0	3.24
AT1G12630	125.0	2.5
AT1G12640	160.0	3.2
AT1G12650	146.0	2.92
AT1G12660	126.0	2.52
AT1G12663	114.0	2.28
AT1G12665	118.0	2.36
AT1G12672	118.0	2.36
AT1G12680	157.0	3.14
AT1G12700	146.0	2.92
AT1G12710	118.0	2.36
AT1G12730	150.0	3.0
AT1G04967	128.0	2.56
AT1G12740	163.0	3.26
AT1G12750	145.0	2.9
AT1G12760	141.0	2.82
AT1G12770	148.0	2.96
AT1G12775	140.0	2.8
AT1G12780	166.0	3.32
AT1G12790	140.0	2.8
AT1G12800	127.0	2.54
AT1G12805	115.0	2.3
AT1G12810	138.0	2.76
AT1G04973	125.0	2.5
AT1G12820	145.0	2.9
AT1G04977	119.0	2.38
AT1G12840	116.0	2.32
AT1G12830	109.0	2.18
AT1G12845	121.0	2.42
AT1G12850	132.0	2.64
AT1G12855	132.0	2.64
AT1G12860	133.0	2.66
AT1G12870	132.0	2.64
AT1G12880	135.0	2.7
AT1G04983	132.0	2.64
AT1G12890	118.0	2.36
AT1G12900	134.0	2.68
AT1G12910	117.0	2.34
AT1G12920	122.0	2.44
AT1G12930	152.0	3.04
AT1G12940	133.0	2.66
AT1G12950	162.0	3.24
AT1G12960	111.0	2.22
AT1G12970	141.0	2.82
AT1G12980	108.0	2.16
AT1G12990	142.0	2.84
AT1G13000	144.0	2.88
AT1G13010	142.0	2.84
AT1G13020	142.0	2.84
AT1G13030	158.0	3.16
AT1G13040	135.0	2.7
AT1G13050	130.0	2.6
AT1G13060	169.0	3.38
AT1G04987	126.0	2.52
AT1G13080	135.0	2.7
AT1G13090	131.0	2.62
AT1G13100	123.0	2.46
AT1G13110	130.0	2.6
AT1G13120	114.0	2.28
AT1G13130	148.0	2.96
AT1G13140	131.0	2.62
AT1G13143	119.0	2.38
AT1G13150	124.0	2.48
AT1G13160	143.0	2.86
AT1G13170	119.0	2.38
AT1G13180	145.0	2.9
AT1G13190	149.0	2.98
AT1G13195	144.0	2.88
AT1G13200	107.0	2.14
AT1G13210	143.0	2.86
AT1G13220	152.0	3.04
AT1G13230	138.0	2.76
AT1G13240	142.0	2.84
AT1G04993	141.0	2.82
AT1G13245	123.0	2.46
AT1G04997	121.0	2.42
AT1G13250	132.0	2.64
AT1G05003	129.0	2.58
AT1G13260	126.0	2.52
AT1G13270	142.0	2.84
AT1G13280	131.0	2.62
AT1G13290	136.0	2.72
AT1G13300	123.0	2.46
AT1G13310	147.0	2.94
AT1G13320	114.0	2.28
AT1G13330	164.0	3.28
AT1G13340	130.0	2.6
AT1G13350	121.0	2.42
AT1G13360	128.0	2.56
AT1G05007	143.0	2.86
AT1G08895	120.0	2.4
AT1G13370	122.0	2.44
AT1G13380	118.0	2.36
AT1G13390	134.0	2.68
AT1G13400	132.0	2.64
AT1G13410	140.0	2.8
AT1G13420	119.0	2.38
AT1G13430	109.0	2.18
AT1G13440	153.0	3.06
AT1G05013	134.0	2.68
AT1G13448	122.0	2.44
AT1G13450	162.0	3.24
AT1G13460	166.0	3.32
AT1G13470	131.0	2.62
AT1G13480	127.0	2.54
AT1G13485	124.0	2.48
AT1G13490	125.0	2.5
AT1G13500	120.0	2.4
AT1G13510	129.0	2.58
AT1G13520	135.0	2.7
AT1G13530	128.0	2.56
AT1G13540	117.0	2.34
AT1G13550	117.0	2.34
AT1G13560	126.0	2.52
AT1G13570	131.0	2.62
AT1G13580	162.0	3.24
AT1G13590	107.0	2.14
AT1G08905	108.0	2.16
AT1G13600	121.0	2.42
AT1G13605	118.0	2.36
AT1G13607	116.0	2.32
AT1G13608	121.0	2.42
AT1G13609	115.0	2.3
AT1G13610	130.0	2.6
AT1G13620	80.0	1.6
AT1G13630	136.0	2.72
AT1G13635	135.0	2.7
AT1G13640	146.0	2.92
AT1G13650	145.0	2.9
AT1G13670	108.0	2.16
AT1G13680	145.0	2.9
AT1G13690	95.0	1.9
AT1G05017	128.0	2.56
AT1G13700	135.0	2.7
AT1G05023	139.0	2.78
AT1G05027	121.0	2.42
AT1G13710	132.0	2.64
AT1G13720	142.0	2.84
AT1G13730	162.0	3.24
AT1G13740	134.0	2.68
AT1G05033	109.0	2.18
AT1G13750	156.0	3.12
AT1G13755	120.0	2.4
AT1G13760	81.0	1.62
AT1G13770	161.0	3.22
AT1G13780	134.0	2.68
AT1G13790	129.0	2.58
AT1G13800	147.0	2.94
AT1G13805	139.0	2.78
AT1G13810	134.0	2.68
AT1G13820	137.0	2.74
AT1G13825	124.0	2.48
AT1G13830	128.0	2.56
AT1G13840	142.0	2.84
AT1G13850	142.0	2.84
AT1G13860	125.0	2.5
AT1G13870	132.0	2.64
AT1G13880	141.0	2.82
AT1G13890	133.0	2.66
AT1G13900	142.0	2.84
AT1G13910	130.0	2.6
AT1G13920	142.0	2.84
AT1G13930	135.0	2.7
AT1G13940	120.0	2.4
AT1G05037	125.0	2.5
AT1G13950	127.0	2.54
AT1G13960	143.0	2.86
AT1G13970	138.0	2.76
AT1G13980	160.0	3.2
AT1G13990	123.0	2.46
AT1G14000	170.0	3.4
AT1G14010	143.0	2.86
AT1G05043	115.0	2.3
AT1G14020	165.0	3.3
AT1G14030	141.0	2.82
AT1G05047	112.0	2.24
AT1G14040	124.0	2.48
AT1G14048	140.0	2.8
AT1G14060	103.0	2.06
AT1G14071	108.0	2.16
AT1G14080	133.0	2.66
AT1G14100	125.0	2.5
AT1G14110	129.0	2.58
AT1G05053	126.0	2.52
AT1G14120	135.0	2.7
AT1G14130	132.0	2.64
AT1G14140	138.0	2.76
AT1G14150	119.0	2.38
AT1G14160	110.0	2.2
AT1G05057	108.0	2.16
AT1G05063	121.0	2.42
AT1G14170	162.0	3.24
AT1G14180	128.0	2.56
AT1G14185	130.0	2.6
AT1G14190	127.0	2.54
AT1G14200	96.0	1.92
AT1G14205	111.0	2.22
AT1G14210	105.0	2.1
AT1G14220	105.0	2.1
AT1G14230	170.0	3.4
AT1G14240	144.0	2.88
AT1G14250	142.0	2.84
AT1G14260	133.0	2.66
AT1G14270	138.0	2.76
AT1G14280	118.0	2.36
AT1G14290	141.0	2.82
AT1G14300	138.0	2.76
AT1G14310	124.0	2.48
AT1G14315	97.0	1.94
AT1G14320	132.0	2.64
AT1G14330	133.0	2.66
AT1G14340	137.0	2.74
AT1G14345	113.0	2.26
AT1G05067	115.0	2.3
AT1G05073	137.0	2.74
AT1G14350	142.0	2.84
AT1G14360	135.0	2.7
AT1G14370	164.0	3.28
AT1G05077	139.0	2.78
AT1G14380	132.0	2.64
AT1G05083	117.0	2.34
AT1G14390	154.0	3.08
AT1G14400	133.0	2.66
AT1G14410	145.0	2.9
AT1G14420	150.0	3.0
AT1G14430	135.0	2.7
AT1G14440	154.0	3.08
AT1G14450	133.0	2.66
AT1G14453	123.0	2.46
AT1G14455	117.0	2.34
AT1G14460	122.0	2.44
AT1G05093	108.0	2.16
AT1G14470	136.0	2.72
AT1G14480	122.0	2.44
AT1G14490	56.0	1.12
AT1G14500	131.0	2.62
AT1G14510	165.0	3.3
AT1G14518	120.0	2.4
AT1G14520	150.0	3.0
AT1G14530	153.0	3.06
AT1G14540	140.0	2.8
AT1G14550	130.0	2.6
AT1G14560	153.0	3.06
AT1G14570	123.0	2.46
AT1G14580	138.0	2.76
AT1G05097	130.0	2.6
AT1G05103	140.0	2.8
AT1G05107	139.0	2.78
AT1G14590	131.0	2.62
AT1G14600	161.0	3.22
AT1G14610	143.0	2.86
AT1G14620	131.0	2.62
AT1G14630	121.0	2.42
AT1G14640	142.0	2.84
AT1G14642	128.0	2.56
AT1G14650	130.0	2.6
AT1G14660	125.0	2.5
AT1G05113	120.0	2.4
AT1G14670	161.0	3.22
AT1G14680	106.0	2.12
AT1G14685	145.0	2.9
AT1G14686	106.0	2.12
AT1G14687	112.0	2.24
AT1G14688	132.0	2.64
AT1G05117	132.0	2.64
AT1G14690	135.0	2.7
AT1G14700	142.0	2.84
AT1G14710	132.0	2.64
AT1G14720	140.0	2.8
AT1G14730	131.0	2.62
AT1G14740	154.0	3.08
AT1G14750	142.0	2.84
AT1G14755	121.0	2.42
AT1G14760	120.0	2.4
AT1G14770	132.0	2.64
AT1G14780	154.0	3.08
AT1G14790	116.0	2.32
AT1G14800	165.0	3.3
AT1G14810	139.0	2.78
AT1G05123	140.0	2.8
AT1G14820	147.0	2.94
AT1G14830	123.0	2.46
AT1G14840	125.0	2.5
AT1G14850	155.0	3.1
AT1G14860	124.0	2.48
AT1G14870	120.0	2.4
AT1G05127	146.0	2.92
AT1G14880	119.0	2.38
AT1G14890	86.0	1.72
AT1G14900	117.0	2.34
AT1G14910	142.0	2.84
AT1G05133	118.0	2.36
AT1G14920	139.0	2.78
AT1G14930	126.0	2.52
AT1G14940	113.0	2.26
AT1G14950	126.0	2.52
AT1G14960	114.0	2.28
AT1G14970	146.0	2.92
AT1G14980	130.0	2.6
AT1G14990	120.0	2.4
AT1G15000	125.0	2.5
AT1G15002	139.0	2.78
AT1G05137	138.0	2.76
AT1G15010	121.0	2.42
AT1G15015	130.0	2.6
AT1G15020	116.0	2.32
AT1G15030	132.0	2.64
AT1G05143	133.0	2.66
AT1G15040	131.0	2.62
AT1G05147	114.0	2.28
AT1G15050	119.0	2.38
AT1G15060	123.0	2.46
AT1G15080	147.0	2.94
AT1G15090	142.0	2.84
AT1G05153	112.0	2.24
AT1G15085	116.0	2.32
AT1G15100	122.0	2.44
AT1G15110	158.0	3.16
AT1G15120	123.0	2.46
AT1G15125	136.0	2.72
AT1G15130	115.0	2.3
AT1G15140	146.0	2.92
AT1G15150	152.0	3.04
AT1G15160	145.0	2.9
AT1G15165	142.0	2.84
AT1G15170	148.0	2.96
AT1G15175	118.0	2.36
AT1G15180	142.0	2.84
AT1G15190	106.0	2.12
AT1G15200	157.0	3.14
AT1G15210	166.0	3.32
AT1G15215	133.0	2.66
AT1G15220	131.0	2.62
AT1G15230	104.0	2.08
AT1G15240	165.0	3.3
AT1G15250	115.0	2.3
AT1G15260	128.0	2.56
AT1G15270	134.0	2.68
AT1G15280	128.0	2.56
AT1G15290	147.0	2.94
AT1G15310	132.0	2.64
AT1G15320	127.0	2.54
AT1G15330	116.0	2.32
AT1G15340	129.0	2.58
AT1G15350	130.0	2.6
AT1G05157	115.0	2.3
AT1G15360	137.0	2.74
AT1G15370	133.0	2.66
AT1G15380	136.0	2.72
AT1G15385	114.0	2.28
AT1G15390	111.0	2.22
AT1G15400	108.0	2.16
AT1G05163	121.0	2.42
AT1G15405	146.0	2.92
AT1G15410	160.0	3.2
AT1G15415	121.0	2.42
AT1G15420	134.0	2.68
AT1G15430	136.0	2.72
AT1G15440	144.0	2.88
AT1G15450	142.0	2.84
AT1G15460	112.0	2.24
AT1G15470	138.0	2.76
AT1G15480	164.0	3.28
AT1G15490	140.0	2.8
AT1G15500	152.0	3.04
AT1G15510	164.0	3.28
AT1G15520	158.0	3.16
AT1G08915	126.0	2.52
AT1G15530	127.0	2.54
AT1G15540	128.0	2.56
AT1G15550	133.0	2.66
AT1G05167	108.0	2.16
AT1G05173	126.0	2.52
AT1G15570	125.0	2.5
AT1G15580	113.0	2.26
AT1G15590	121.0	2.42
AT1G15600	121.0	2.42
AT1G15610	87.0	1.74
AT1G15620	84.0	1.68
AT1G15625	95.0	1.9
AT1G15630	108.0	2.16
AT1G15640	119.0	2.38
AT1G15650	145.0	2.9
AT1G15660	120.0	2.4
AT1G15670	131.0	2.62
AT1G15680	108.0	2.16
AT1G05177	107.0	2.14
AT1G15690	124.0	2.48
AT1G05183	112.0	2.24
AT1G15700	109.0	2.18
AT1G15710	131.0	2.62
AT1G15720	133.0	2.66
AT1G05187	109.0	2.18
AT1G15730	161.0	3.22
AT1G05193	134.0	2.68
AT1G15740	139.0	2.78
AT1G15750	170.0	3.4
AT1G05197	131.0	2.62
AT1G15757	142.0	2.84
AT1G15760	108.0	2.16
AT1G15770	135.0	2.7
AT1G15772	71.0	1.42
AT1G15780	145.0	2.9
AT1G15790	131.0	2.62
AT1G15800	148.0	2.96
AT1G15810	131.0	2.62
AT1G05203	114.0	2.28
AT1G15820	119.0	2.38
AT1G05207	138.0	2.76
AT1G15830	142.0	2.84
AT1G15825	110.0	2.2
AT1G15840	121.0	2.42
AT1G15850	131.0	2.62
AT1G15860	127.0	2.54
AT1G15870	117.0	2.34
AT1G15880	130.0	2.6
AT1G15885	128.0	2.56
AT1G15890	169.0	3.38
AT1G15900	118.0	2.36
AT1G15910	139.0	2.78
AT1G15920	123.0	2.46
AT1G15930	128.0	2.56
AT1G15940	147.0	2.94
AT1G15950	137.0	2.74
AT1G05213	140.0	2.8
AT1G15960	125.0	2.5
AT1G15970	148.0	2.96
AT1G15980	142.0	2.84
AT1G15990	162.0	3.24
AT1G16000	118.0	2.36
AT1G16010	134.0	2.68
AT1G16020	155.0	3.1
AT1G16022	114.0	2.28
AT1G16025	108.0	2.16
AT1G16030	132.0	2.64
AT1G16040	140.0	2.8
AT1G16060	155.0	3.1
AT1G16070	135.0	2.7
AT1G16080	132.0	2.64
AT1G16090	137.0	2.74
AT1G16100	142.0	2.84
AT1G16110	169.0	3.38
AT1G05217	131.0	2.62
AT1G16120	142.0	2.84
AT1G16130	164.0	3.28
AT1G16150	146.0	2.92
AT1G16160	165.0	3.3
AT1G16170	118.0	2.36
AT1G16180	132.0	2.64
AT1G16190	166.0	3.32
AT1G16210	136.0	2.72
AT1G16220	141.0	2.82
AT1G16225	126.0	2.52
AT1G05223	131.0	2.62
AT1G16230	119.0	2.38
AT1G16240	136.0	2.72
AT1G16250	148.0	2.96
AT1G16260	172.0	3.44
AT1G16270	175.0	3.5
AT1G16280	165.0	3.3
AT1G16290	133.0	2.66
AT1G16300	160.0	3.2
AT1G16310	141.0	2.82
AT1G16320	117.0	2.34
AT1G16330	143.0	2.86
AT1G16340	157.0	3.14
AT1G16350	133.0	2.66
AT1G16360	146.0	2.92
AT1G16370	129.0	2.58
AT1G16380	147.0	2.94
AT1G16390	134.0	2.68
AT1G16400	137.0	2.74
AT1G16410	160.0	3.2
AT1G16420	126.0	2.52
AT1G16430	84.0	1.68
AT1G16440	122.0	2.44
AT1G16445	134.0	2.68
AT1G16450	142.0	2.84
AT1G16460	142.0	2.84
AT1G16470	165.0	3.3
AT1G16480	144.0	2.88
AT1G05227	145.0	2.9
AT1G16489	129.0	2.58
AT1G16490	126.0	2.52
[truncated: 31,057 more rows]
