# Supplementary material for: Twenty-Five Years of Propagation in Suspension Cell Culture Results in Substantial Alterations of the Arabidopsis Thaliana Genome
Source: Genes (Basel). 2019 Sep 2;10(9):671. doi: 10.3390/genes10090671 (PMC6770967; doi:10.3390/genes10090671)
Supplement: Supplementary file 1 [file genes-10-00671-s001.zip › 20190813/File S5.txt]

SequencingTechnology	read_length	number_of_reads_pairs	Accession
Illumina_HiSeq1500	250	14810738	ERR3445426
Illumina_NextSeq500	154	28659201	ERR3445427
SequencingTechnology	number_of_sequences_bases	number_of_reads	Accession
ONT_MinION_GridION	12593445097	3920379	ERR3445571,ERR3445572
