# Supplementary material for: Twenty-Five Years of Propagation in Suspension Cell Culture Results in Substantial Alterations of the Arabidopsis Thaliana Genome
Source: Genes (Basel). 2019 Sep 2;10(9):671. doi: 10.3390/genes10090671 (PMC6770967; doi:10.3390/genes10090671)
Supplement: Supplementary file 1 [file genes-10-00671-s001.zip › 20190813/File S6.txt]

Parameter	Value
Number of contigs	433
Maximal contig length	6,053,340 bp
Assembly size	126,154,861 bp
GC content	36.33%
N50	1,167,866 bp
N90	145,697 bp
